# Supplementary material for: Disturbance, neutral theory, and patterns of beta diversity in soil communities
Source: Ecol Evol. 2014 Dec 2;4(24):4766–74. doi: 10.1002/ece3.1313 (PMC4278825; doi:10.1002/ece3.1313)
Supplement: Supplementary file 2 — Data S2. r scripts to calculate BD and perform a null model test based on neutral model predictions. [file ece30004-4766-sd2.R]

####Functions used in Maaß et al. 2014. Disturbance, neutral theory and patterns of beta diversity in soil communities.


#The script consists of two parts: in part 1, the functions are defined. In part 2, the the functions are run#


###############PART 1 ###################
####the following function takes three arguments: the data file (data), the number of sites in the data (sites) and the number of time the data were simulated (n)##
####the function converts the output file or the funtcion urn2.gp (Pari/Gp, see Etienne 2007. Ecology Letters, 10, 608–618) in a list of matrices. 
####The Beta diversity (BD) of each matrix can then be calculated using the function "beta.div" given in Legendre and De Caceres (2013) Ecology Letters 16, 951-963.
####The function Beta.div is here also included for convenience. 

listmatrix<-function (data,sites,n)
  {
    matrix_list<-vector('list',n)
    number<-1:n
    for(k in number) matrix_list[[k]]<-data[((k*sites)-(sites-1)):(k*sites),]
    for(k in number) matrix_list[[k]]<-as.data.frame(t(as.matrix(matrix_list[[k]])))
    for(k in number) colnames(matrix_list[[k]]) [1]<-"a1"
    for(k in number) matrix_list[[k]]<-subset(matrix_list[[k]],a1>-1)
    for(k in number) matrix_list[[k]]<-as.data.frame(t(as.matrix(matrix_list[[k]])))
    matrix_list  
    }

### The beta.div function follows. This is here reported as given in Legendre and De Caceres (2013) Ecology Letters 16, 951-963:
beta.div <- function(Y, method="hellinger", sqrt.D=FALSE, samp=TRUE, nperm=999, save.D=FALSE, clock=FALSE)
  # Compute estimates of total beta diversity as the total variance in Y, 
  # for 20 dissimilarity coefficients or analysis of raw data (not recommended). 
  # LCBD indices are tested by permutation within columns of Y.
  # This version includes direct calculation of the Jaccard, Sorensen and Ochiai 
  # coefficients for presence-absence data.
  #
  # Arguments --
  # 
  # Y : community composition data matrix.
  # method : name of one of the 20 dissimilarity coefficients, or "none" for
#          direct calculation on Y (also the case with method="euclidean").
# sqrt.D : If sqrt.D=TRUE, the distances in matrix D are square-rooted before 
#          computation of SStotal, BDtotal and LCBD. 
# samp : If samp=TRUE, the abundance-based distances (ab.jaccard, ab.sorensen,
#        ab.ochiai, ab.simpson) are computed for sample data. If samp=FALSE, 
#        they are computed for true population data.
# nperm : Number of permutations for test of LCBD.
# save.D : If save.D=TRUE, the distance matrix will appear in the output list.
# clock : If clock=TRUE, the computation time is printed in the R console.
#
# License: GPL-2 
# Author:: Pierre Legendre, December 2012, April-May 2013
{
  ### Internal functions
  centre <- function(D,n)
    # Centre a square matrix D by matrix algebra
    # mat.cen = (I - 11'/n) D (I - 11'/n)
  {	One <- matrix(1,n,n)
    mat <- diag(n) - One/n
    mat.cen <- mat %*% D %*% mat
  }
  ###
  BD.group1 <- function(Y, method, save.D, per)
  {
    if(method=="profiles") Y = decostand(Y, "total")
    if(method=="hellinger") Y = decostand(Y, "hellinger")
    if(method=="chord") Y = decostand(Y, "norm")
    if(method=="chisquare") Y = decostand(Y, "chi.square")
    #
    s <- scale(Y, center=TRUE, scale=FALSE)^2   # eq. 1
    SStotal <- sum(s)          # eq. 2
    BDtotal <- SStotal/(n-1)   # eq. 3
    if(!per) { SCBD<-apply(s,2,sum)/SStotal }else{ SCBD<-NA }  # eqs. 4a and 4b
    LCBD <- apply(s, 1, sum)/SStotal  # eqs. 5a and 5b
    #
    D <- NA
    if(!per & save.D)   D <- dist(Y)
    #
    out <- list(SStotal_BDtotal=c(SStotal,BDtotal), SCBD=SCBD, LCBD=LCBD, 
                method=method, D=D)
  }
  ###
  BD.group2 <- function(Y, method, sqrt.D)
  {
    if(method == "divergence") {
      D = D11(Y)		
      
    } else if(any(method == 
                    c("jaccard","sorensen","ochiai"))) 
    {
      if(method=="jaccard") D = dist.binary(Y, method=1) # ade4 takes sqrt(D)
      if(method=="sorensen")  D = dist.binary(Y, method=5) #ade4 takes sqrt(D)
      if(method=="ochiai") D = dist.binary(Y, method=7) # ade4 takes sqrt(D)
      
    } else if(any(method == 
                    c("manhattan","canberra","whittaker","percentagedifference","wishart"))) 
    {
      if(method=="manhattan") D = vegdist(Y, "manhattan")
      if(method=="canberra")  D = vegdist(Y, "canberra")
      if(method=="whittaker") D = vegdist(decostand(Y,"total"),"manhattan")/2
      if(method=="percentagedifference") D = vegdist(Y, "bray")
      if(method=="wishart")   D = WishartD(Y)
    } else {
      if(method=="modmeanchardiff") D = D19(Y)
      if(method=="kulczynski")  D = vegdist(Y, "kulczynski")
      if(method=="ab.jaccard")  D = chao(Y, coeff="Jaccard", samp=samp)
      if(method=="ab.sorensen") D = chao(Y, coeff="Sorensen", samp=samp)
      if(method=="ab.ochiai")   D = chao(Y, coeff="Ochiai", samp=samp)
      if(method=="ab.simpson")  D = chao(Y, coeff="Simpson", samp=samp)
    }
    #
    if(sqrt.D) D = sqrt(D)
    SStotal <- sum(D^2)/n      # eq. 8
    BDtotal <- SStotal/(n-1)   # eq. 3
    delta1 <- centre(as.matrix(-0.5*D^2), n)   # eq. 9
    LCBD <- diag(delta1)/SStotal               # eq. 10b
    #
    out <- list(SStotal_BDtotal=c(SStotal,BDtotal), LCBD=LCBD, 
                method=method, D=D)
  }
  ###
  ###
  method <- match.arg(method, c("euclidean", "manhattan", "modmeanchardiff", "profiles", "hellinger", "chord", "chisquare", "divergence", "canberra", "whittaker", "percentagedifference", "wishart", "kulczynski", "ab.jaccard", "ab.sorensen","ab.ochiai","ab.simpson","jaccard","sorensen","ochiai","none"))
  #
  if(any(method == c("profiles", "hellinger", "chord", "chisquare", "manhattan", "modmeanchardiff", "divergence", "canberra", "whittaker", "percentagedifference", "kulczynski"))) require(vegan)
  if(any(method == c("jaccard","sorensen","ochiai"))) require(ade4)
  #
  if(is.table(Y)) Y <- Y[1:nrow(Y),1:ncol(Y)]    # In case class(Y) is "table"
  n <- nrow(Y)
  #
  aa <- system.time({
    if(any(method == 
             c("euclidean", "profiles", "hellinger", "chord", "chisquare","none"))) {
      note <- "Info -- This coefficient is Euclidean"
      res <- BD.group1(Y, method, save.D, per=FALSE)
      #
      # Permutation test for LCBD indices, distances group 1
      if(nperm>0) {
        p <- ncol(Y)
        nGE.L = rep(1,n)
        for(iperm in 1:nperm) {
          Y.perm = apply(Y,2,sample)
          res.p <- BD.group1(Y.perm, method, save.D, per=TRUE)
          ge <- which(res.p$LCBD >= res$LCBD)
          nGE.L[ge] <- nGE.L[ge] + 1
        }
        p.LCBD <- nGE.L/(nperm+1)
      } else { p.LCBD <- NA }
      #
      if(save.D) { D <- res$D } else { D <- NA }
      #
      out <- list(SStotal_BDtotal=res$SStotal_BDtotal, SCBD=res$SCBD, 
                  LCBD=res$LCBD, p.LCBD=p.LCBD, method=method, note=note, D=D)
      
    } else {
      #
      if(method == "divergence") {
        note = "Info -- This coefficient is Euclidean"
      } else if(any(method == c("jaccard","sorensen","ochiai"))) {
        note = c("Info -- This coefficient is Euclidean because dist.binary ",
                 "of ade4 computes it as sqrt(D). Use beta.div with option sqrt.D=FALSE")
      } else if(any(method == 
                      c("manhattan","canberra","whittaker","percentagedifference","wishart"))) {
        if(sqrt.D) {
          note = "Info -- This coefficient, in the form sqrt(D), is Euclidean"
        } else {
          note = c("Info -- For this coefficient, sqrt(D) would be Euclidean", 
                   "Use is.euclid(D) of ade4 to check Euclideanarity of this D matrix")
        }
      } else {
        note = c("Info -- This coefficient is not Euclidean", 
                 "Use is.euclid(D) of ade4 to check Euclideanarity of this D matrix")
      }
      #
      res <- BD.group2(Y, method, sqrt.D)
      #
      # Permutation test for LCBD indices, distances group 2
      if(nperm>0) {
        nGE.L = rep(1,n)
        for(iperm in 1:nperm) {
          Y.perm = apply(Y,2,sample)
          res.p <- BD.group2(Y.perm, method, sqrt.D)
          ge <- which(res.p$LCBD >= res$LCBD)
          nGE.L[ge] <- nGE.L[ge] + 1
        }
        p.LCBD <- nGE.L/(nperm+1)
      } else { p.LCBD <- NA }
      #
      if(sqrt.D) note.sqrt.D<-"sqrt.D=TRUE"  else  note.sqrt.D<-"sqrt.D=FALSE"
      if(save.D) { D <- res$D } else { D <- NA }
      #
      out <- list(SStotal_BDtotal=res$SStotal_BDtotal, LCBD=res$LCBD,  
                  p.LCBD=p.LCBD, method=c(method,note.sqrt.D), note=note, D=D)
    }
    #
  })
  aa[3] <- sprintf("%2f",aa[3])
  if(clock) cat("Time for computation =",aa[3]," sec\n")
  #
  class(out) <- "beta.div"
  out
}

D11 <- function(Y, algo=1)
  #
  # Compute Clark's coefficient of divergence. 
  # Coefficient D11 in Legendre and Legendre (2012, eq. 7.51).
  #
  # License: GPL-2 
  # Author:: Pierre Legendre, April 2011
{
  Y <- as.matrix(Y)
  n <- nrow(Y)
  p <- ncol(Y)
  # Prepare to divide by pp = (p-d) = no. species present at both sites
  Y.ap <- 1 - decostand(Y, "pa")
  d <- Y.ap %*% t(Y.ap)
  pp <- p-d   # n. species present at the two compared sites
  #
  if(algo==1) {   # Faster algorithm
    D <- matrix(0, n, n)
    for(i in 2:n) {
      for(j in 1:(i-1)) {
        num <- (Y[i,]-Y[j,])
        den <- (Y[i,]+Y[j,])
        sel <- which(den > 0)
        D[i,j] = sqrt(sum((num[sel]/den[sel])^2)/pp[i,j])
      }
    }
    #
  } else {   # Slower algorithm 
    D <- matrix(0, n, n)
    for(i in 2:n) {
      for(j in 1:(i-1)) {
        temp = 0
        for(p2 in 1:p) {
          den = Y[i,p2] + Y[j,p2]
          if(den > 0) {
            temp = temp + ((Y[i,p2] - Y[j,p2])/den)^2
          }
        }
        D[i,j] = sqrt(temp/pp[i,j])
      }
    }
    #
  }	
  DD <- as.dist(D)
}

D19 <- function(Y)
  #
  # Compute the Modified mean character difference.
  # Coefficient D19 in Legendre and Legendre (2012, eq. 7.46).
  # Division is by pp = number of species present at the two compared sites
  #
  # License: GPL-2 
  # Author:: Pierre Legendre, April 2011
{
  Y <- as.matrix(Y)
  n <- nrow(Y)
  p <- ncol(Y)
  # Prepare to divide by pp = (p-d) = n. species present at both sites
  Y.ap <- 1 - decostand(Y, "pa")
  d <- Y.ap %*% t(Y.ap)
  pp <- p-d   # n. species present at the two compared sites
  #
  D <- vegdist(Y, "manhattan")
  DD <- as.dist(as.matrix(D)/pp)
}

WishartD <- function(Y)
  #
  # Compute dissimilarity - 1 - Wishart similarity ratio (Wishart 1969).
  #
  # License: GPL-2 
  # Author:: Pierre Legendre, August 2012
{
  CP = crossprod(t(Y))
  SS = apply(Y^2,1,sum)
  n = nrow(Y)
  mat.sq = matrix(0, n, n)
  for(i in 2:n) {
    for(j in 1:(n-1)) { mat.sq[i,j] = CP[i,j]/(SS[i] + SS[j] - CP[i,j]) }
  }
  mat = 1 - as.dist(mat.sq)
}

chao <- function(mat, coeff="Jaccard", samp=TRUE)
  #
  # Compute Chao et al. (2006) abundance-based indices.
  #
  # Arguments -
  # mat = data matrix, species abundances
  # coef = "Jaccard" : modified abundance-based Jaccard index
  #        "Sorensen": modified abundance-based Sørensen index
  #        "Ochiai"  : modified abundance-based Ochiai index
  #        "Simpson" : modified abundance-based Simpson index
  # samp=TRUE : Compute dissimilarities for sample data
  #     =FALSE: Compute dissimilarities for true population data
#
# Details -
# For coeff="Jaccard", the output values are identical to those
# produced by vegan's function vegdist(mat, "chao").
#
# Help received from A. Chao and T. C. Hsieh in July 2012 for the computation  
# of dissimilarities for true population data is gratefully acknowledged.
#
# Reference --
# Chao, A., R. L. Chazdon, R. K. Colwell and T. J. Shen. 2006. 
# Abundance-based similarity indices and their estimation when there 
# are unseen species in samples. Biometrics 62: 361????"371.
#
# License: GPL-2 
# Author:: Pierre Legendre, July 2012
{
  require(vegan)
  nn = nrow(mat)
  res = matrix(0,nn,nn)
  if(samp) {   # First for sample data
    for(k in 2:nn) {
      for(j in 1:(k-1)) {
        #cat("k =",k,"  j =",j,"\n")
        v1 = mat[j,]   # Vector 1
        v2 = mat[k,]   # Vector 2
        v1.pa = decostand(v1,"pa")   # Vector 1 in presence-absence form
        v2.pa = decostand(v2,"pa")   # Vector 2 in presence-absence form
        N.j = sum(v1)   # Sum of abundances in vector 1
        N.k = sum(v2)   # Sum of abundances in vector 2
        shared.sp = v1.pa * v2.pa   # Vector of shared species ("pa")
        if(sum(shared.sp) == 0) { 
          res[k,j] = 1
        } else {
          C.j = sum(shared.sp * v1)   # Sum of shared sp. abundances in v1
          C.k = sum(shared.sp * v2)   # Sum of shared sp. abundances in v2
          # a1.j = sum(shared.sp * v1.pa)
          # a1.k = sum(shared.sp * v2.pa)
          a1.j = length(which((shared.sp * v2) == 1)) # Singletons in v2
          a1.k = length(which((shared.sp * v1) == 1)) # Singletons in v1
          a2.j = length(which((shared.sp * v2) == 2)) # Doubletons in v2
          if(a2.j == 0) a2.j <- 1
          a2.k = length(which((shared.sp * v1) == 2)) # Doubletons in v1
          if(a2.k == 0) a2.k <- 1
          # S.j = sum(v1[which(v2 == 1)]) # Sum abund. in v1 for singletons in v2
          # S.k = sum(v2[which(v1 == 1)]) # Sum abund. in v2 for singletons in v1
          sel2 = which(v2 == 1)
          sel1 = which(v1 == 1)
          if(length(sel2)>0) S.j = sum(v1[sel2]) else S.j = 0
          if(length(sel1)>0) S.k = sum(v2[sel1]) else S.k = 0
          
          U.j = (C.j/N.j) + ((N.k-1)/N.k) * (a1.j/(2*a2.j)) * (S.j/N.j) # Eq. 11
          if(U.j > 1) U.j <- 1
          U.k = (C.k/N.k) + ((N.j-1)/N.j) * (a1.k/(2*a2.k)) * (S.k/N.k) # Eq. 12
          if(U.k > 1) U.k <- 1
          
          if(coeff == "Jaccard") {                     # "Jaccard"
            res[k,j] = 1 - (U.j*U.k/(U.j + U.k - U.j*U.k))
          } else if(coeff == "Sorensen") {         # "Sorensen"
            res[k,j] = 1 - (2*U.j*U.k/(U.j + U.k))
          } else if(coeff == "Ochiai") {           # "Ochiai"
            res[k,j] = 1 - (sqrt(U.j*U.k))
          } else if(coeff == "Simpson") { 
            # Simpson (1943), or Lennon et al. (2001) in Chao et al. (2006)
            res[k,j] = 1 -
              (U.j*U.k/(U.j*U.k+min((U.j-U.j*U.k),(U.k-U.j*U.k))))
          } else { # 
            stop("Incorrect coefficient name")
          }
        }
      }
    }
    
  } else {   # Now for complete population data
    
    for(k in 2:nn) {
      for(j in 1:(k-1)) {
        v1 = mat[j,]   # Vector 1
        v2 = mat[k,]   # Vector 2
        v1.pa = decostand(v1,"pa")   # Vector 1 in presence-absence form
        v2.pa = decostand(v2,"pa")   # Vector 2 in presence-absence form
        shared.sp = v1.pa * v2.pa    # Vector of shared species ("pa")
        if(sum(shared.sp) == 0) { 
          res[k,j] = 1
        } else {
          N1 = sum(v1)   # Sum of abundances in vector 1
          N2 = sum(v2)   # Sum of abundances in vector 2
          U = sum(shared.sp * v1)/N1   # Sum of shared sp. abundances in v1
          V = sum(shared.sp * v2)/N2   # Sum of shared sp. abundances in v2
          
          if(coeff == "Jaccard") {                     # "Jaccard"
            res[k,j] = 1 - (U*V/(U + V - U*V))
          } else if(coeff == "Sorensen") {         # "Sorensen"
            res[k,j] = 1 - (2*U*V/(U + V))
          } else if(coeff == "Ochiai") {           # "Ochiai"
            res[k,j] = 1 - (sqrt(U*V))
          } else if(coeff == "Simpson") { # "Simpson"
            res[k,j] = 1 - (U*V/(U*V+min((U-U*V),(V-U*V)))) # Eq. ?
          } else { # 
            stop("Incorrect coefficient name")
          }
        }
      }
    }
  }
  res <- as.dist(res)
}

####end of beta.div Function


#### The following function applies beta.div to the list of matrices simulated under neutral dynamics. Arguments are: data, the list of matrices; dist, ecological distances as in the beta.div function (e.g. hellinger); n, number of simulated matrices (e.g. 4999) ###

BT_function<-function (data,dist,n)
  
{
  beta_list<-vector('list',n)
  number<-1:n
  
  for(k in number) beta_list[[k]]<-beta.div(as.data.frame(data[[k]]),method=dist,nperm=0)[[1]][2]
  
  null<-unlist(beta_list)
  null
}

#### This functions calculated the lower and upper tail probability of the observed data relative to the null distribution of betadiversity of neutral matrices. Arguments are: null, the vector storing the estimate of beta diversity for neutral matrices; observed_data, observed beta diversity#

Test_Null_Function<-function (null,observed_beta)
   {
       count_vector<-vector('integer',length(null))
       number<-1:length(null)
       
       for(k in number) count_vector[[k]]<-ifelse(null[[k]]>observed_beta,1,0)
       P_2<-sum(unlist(count_vector))/length(null)
       P_1<-1-P_2
       results<-list(Prob_lowerTail=P_1,Prob_upper_Tail=P_2,Test=count_vector)
       results
      }

###This functions graph the null distribution and observed beta diversity
Graph_Null<-function (Null_Distr,Obs,color) {
hist(Null_Distr,xlab="Beta diversity",main="Null Distribution (bars) vs Observed value (vertica line)")
abline(v=Obs,col=color)
}
##############################END of Part 1#####################


####################PART 2############################


######## Running the functions ######

#### set directory ####
####read the output from urn2.gp. Here it is assumed that in the working directory the urn2.gp output is called "simData.txt"###
simData<-read.table("simData.txt",blank.lines.skip=T,fill=T,flush=T)

##read the file containing the observed species by sites matrix. Here it is assumed that this file is called "observed.txt"### 
obsData<-read.table("observed.txt")


###apply beta.div to observed data###
Observed_BT<-beta.div(obsData,method="hellinger",nperm=0)[[1]][2]

#### convert the output of urn2gp (Pari/Gp function) into a list of matrices. Here it is assumed that the number of sites in the observed and simulated data is "10"###
Neutral_Com<-listmatrix(simData,10,4999) # this may take several minutes


###apply beta.div to the list of matrices obtained with urn2gp
Null_vector<-BT_function(Neutral_Com,"hellinger",4999)

###Test 
Null_Test<-Test_Null_Function(Null_vector,Observed_BT)
Null_Test[1]
Null_Test[2]

####Graphing
Graph_Null(Null_vector,Observed_BT,"red")
