# Supplementary material for: Disturbance, neutral theory, and patterns of beta diversity in soil communities
Source: Ecol Evol. 2014 Dec 2;4(24):4766–74. doi: 10.1002/ece3.1313 (PMC4278825; doi:10.1002/ece3.1313)
Supplement: Supplementary file 3 — Data S3. Observed species by sample matrix of Heathland (Figure 2, S1d). See Data S1. [file ece30004-4766-sd3.txt]

0	0	1	0	0	0	0	0	8	1	0	1	0	0	0	0	0	0	0	0	32	0	0	18	0	0	5	0	1	6	0	0	0	2	8	0	5	0	4	0	5	28	3	3	3	0	1	0	13	0
1	1	0	0	8	4	0	0	0	1	0	0	0	4	2	0	0	0	0	0	0	0	1	27	3	2	0	0	0	0	0	0	0	0	6	0	12	0	0	0	15	1	0	0	2	0	0	0	4	1
0	0	0	15	1	0	0	0	1	0	0	6	0	0	0	0	0	0	0	1	0	0	21	3	0	0	3	0	1	6	0	0	0	0	13	1	10	0	0	0	0	3	0	0	0	0	1	0	0	0
0	0	0	0	1	0	3	1	1	0	3	0	1	1	0	0	0	1	0	3	2	1	0	32	1	0	1	2	3	2	0	1	5	0	10	0	2	0	0	0	1	23	1	0	0	3	4	0	0	0
0	0	0	0	0	0	0	0	0	1	0	0	3	1	0	0	0	0	0	0	2	0	2	4	2	0	0	0	0	2	0	0	0	3	7	0	2	3	0	0	0	0	1	0	0	0	0	0	2	0
0	0	0	0	0	0	0	0	0	0	1	1	0	7	0	3	1	0	0	0	1	0	6	22	0	3	0	1	0	2	0	1	0	0	4	0	21	0	1	0	9	4	1	0	0	0	0	0	0	1
0	0	0	0	0	0	0	0	2	0	0	0	1	6	3	0	0	0	1	2	0	0	14	7	0	0	1	0	15	11	0	9	0	0	17	0	2	0	1	1	6	4	1	0	2	0	0	0	0	0
0	0	0	0	0	0	0	0	1	0	2	0	0	2	0	0	1	0	0	0	0	0	4	4	0	0	1	0	3	3	0	0	0	0	5	0	1	0	0	0	3	4	0	2	3	3	0	0	0	0
0	0	0	0	0	0	0	0	0	0	1	0	0	0	0	0	0	0	0	0	0	0	0	0	0	0	1	0	1	3	0	0	0	0	5	0	0	0	0	0	0	0	0	0	0	6	0	0	0	0
0	0	0	0	0	0	0	0	0	0	2	0	0	0	0	0	0	0	0	0	2	0	0	0	1	0	3	0	1	0	1	0	0	0	8	1	3	0	0	0	0	3	0	0	0	0	0	2	0	0
[truncated: 4 more columns]
