# Supplementary material for: Disturbance, neutral theory, and patterns of beta diversity in soil communities
Source: Ecol Evol. 2014 Dec 2;4(24):4766–74. doi: 10.1002/ece3.1313 (PMC4278825; doi:10.1002/ece3.1313)
Supplement: Supplementary file 4 — Data S4. Simulated neutral species by sample matrices for Heathland. See Data S1. [file ece30004-4766-sd4.txt]

85 61 5 3 0 0 
48 54 0 16 0 0 
22 51 3 10 0 0 
29 69 0 12 0 0 
8 30 0 0 3 0 
3 10 0 44 0 51 
53 3 50 0 0 0 
13 15 0 1 0 13 
2 10 3 0 0 4 
1 5 0 11 0 10 

49 105 0 0 0 0 0 
19 60 39 0 0 0 0 
15 60 0 11 0 0 0 
2 108 0 0 0 0 0 
10 29 1 1 0 0 0 
17 75 1 0 15 0 0 
12 1 1 0 0 92 0 
16 16 5 0 0 0 5 
11 5 3 0 0 0 0 
11 6 3 1 0 0 6 

127 19 8 0 
77 0 6 35 
15 19 51 1 
52 0 2 56 
3 5 12 21 
15 7 38 48 
48 4 50 4 
12 25 5 0 
3 9 3 4 
26 0 0 1 

12 129 9 1 3 0 0 0 0 0 
0 5 0 0 46 64 2 1 0 0 
1 1 13 9 18 0 9 22 13 0 
0 0 0 65 7 0 0 0 38 0 
0 0 10 15 0 14 1 1 0 0 
0 0 0 42 38 0 0 28 0 0 
0 0 0 15 75 0 4 0 0 12 
0 0 0 16 7 1 17 1 0 0 
0 0 0 13 4 0 2 0 0 0 
0 2 0 4 17 3 0 1 0 0 

40 73 34 7 0 0 
0 84 1 11 22 0 
15 43 5 23 0 0 
88 1 0 21 0 0 
13 0 10 15 3 0 
36 1 58 13 0 0 
18 0 0 88 0 0 
1 1 9 25 6 0 
1 3 0 14 0 1 
0 3 0 24 0 0 

89 32 16 3 14 0 0 0 0 
0 0 55 42 20 1 0 0 0 
4 11 27 22 22 0 0 0 0 
0 0 102 1 7 0 0 0 0 
0 0 16 10 5 0 10 0 0 
0 1 56 36 8 7 0 0 0 
0 6 74 0 26 0 0 0 0 
0 3 27 0 1 7 2 2 0 
0 3 2 10 4 0 0 0 0 
0 2 24 0 0 0 0 0 1 

18 31 46 56 3 0 0 0 0 0 0 0 
5 0 41 0 50 15 3 4 0 0 0 0 
2 27 12 10 13 0 19 0 2 1 0 0 
2 73 0 0 0 0 0 34 0 0 1 0 
1 1 10 0 11 0 6 12 0 0 0 0 
0 0 48 0 5 4 32 14 0 0 0 5 
7 1 38 11 0 0 34 0 0 0 0 15 
0 0 8 0 0 22 12 0 0 0 0 0 
0 0 9 2 1 0 6 0 0 0 0 1 
5 0 5 4 0 0 0 13 0 0 0 0 

59 63 32 0 0 0 0 
78 33 3 4 0 0 0 
6 28 40 0 12 0 0 
84 26 0 0 0 0 0 
5 24 12 0 0 0 0 
0 84 12 0 0 11 1 
17 72 17 0 0 0 0 
26 13 3 0 0 0 0 
6 6 6 1 0 0 0 
5 9 11 1 1 0 0 

25 94 32 2 1 0 0 0 0 0 
85 0 0 14 11 8 0 0 0 0 
2 0 24 5 0 27 19 3 6 0 
3 0 84 0 0 23 0 0 0 0 
3 5 7 0 0 5 21 0 0 0 
8 0 3 95 0 0 0 0 0 2 
38 0 39 26 0 1 0 0 2 0 
24 0 13 2 1 1 0 0 1 0 
11 0 2 2 0 2 0 0 2 0 
2 0 0 25 0 0 0 0 0 0 

83 65 6 0 0 0 0 
3 53 56 6 0 0 0 
22 23 28 10 1 2 0 
56 6 32 16 0 0 0 
31 5 4 0 0 1 0 
7 64 35 1 0 1 0 
3 63 36 0 0 0 4 
6 19 17 0 0 0 0 
2 7 4 5 0 1 0 
27 0 0 0 0 0 0 

16 94 10 25 9 0 0 0 0 
0 0 78 1 0 38 1 0 0 
4 8 36 15 0 3 2 16 2 
1 1 62 0 0 0 0 0 46 
1 4 24 12 0 0 0 0 0 
1 5 90 0 0 0 0 12 0 
0 7 67 0 0 32 0 0 0 
6 5 15 6 0 0 0 0 10 
9 4 1 0 0 0 2 0 3 
0 16 0 11 0 0 0 0 0 

56 56 37 5 0 0 0 0 0 
0 40 0 38 40 0 0 0 0 
0 4 14 32 17 4 12 3 0 
0 4 60 46 0 0 0 0 0 
10 2 0 29 0 0 0 0 0 
0 82 23 3 0 0 0 0 0 
0 0 76 17 0 0 0 13 0 
14 19 7 0 0 0 0 1 1 
3 1 14 0 1 0 0 0 0 
0 3 9 0 0 0 0 15 0 

64 89 1 0 0 0 0 
114 0 0 3 1 0 0 
71 2 1 12 0 0 0 
11 72 24 0 0 3 0 
12 0 1 26 0 2 0 
91 0 0 0 3 14 0 
103 2 0 1 0 0 0 
16 2 0 23 0 1 0 
15 1 0 3 0 0 0 
11 0 0 0 0 10 6 

19 9 109 17 0 0 
0 19 3 96 0 0 
15 32 4 35 0 0 
0 45 3 62 0 0 
27 5 8 1 0 0 
2 53 21 32 0 0 
0 48 52 6 0 0 
0 23 10 9 0 0 
0 8 4 6 1 0 
7 1 0 17 0 2 

78 8 68 0 0 0 0 0 
75 1 40 2 0 0 0 0 
12 5 69 0 0 0 0 0 
5 35 47 0 8 15 0 0 
27 0 14 0 0 0 0 0 
15 0 84 0 0 0 9 0 
19 41 44 0 0 0 0 2 
13 5 24 0 0 0 0 0 
2 0 17 0 0 0 0 0 
8 0 13 6 0 0 0 0 

61 39 31 14 8 1 0 0 0 
7 70 0 0 15 0 26 0 0 
39 23 12 0 6 2 0 4 0 
110 0 0 0 0 0 0 0 0 
38 0 0 0 0 1 0 2 0 
37 49 0 0 22 0 0 0 0 
106 0 0 0 0 0 0 0 0 
7 0 5 0 6 0 0 0 24 
7 3 0 0 9 0 0 0 0 
0 0 0 0 0 0 0 27 0 

130 1 6 17 0 0 0 0 0 
66 0 27 0 25 0 0 0 0 
60 0 8 0 14 4 0 0 0 
11 0 27 0 68 4 0 0 0 
24 0 17 0 0 0 0 0 0 
85 0 13 0 0 10 0 0 0 
55 0 1 0 0 50 0 0 0 
7 0 35 0 0 0 0 0 0 
3 0 4 0 0 2 6 1 3 
9 0 0 0 0 18 0 0 0 

130 17 7 0 0 0 0 0 0 0 
101 15 0 2 0 0 0 0 0 0 
59 0 1 0 9 4 12 1 0 0 
43 0 67 0 0 0 0 0 0 0 
33 0 0 0 0 0 0 8 0 0 
91 0 9 0 8 0 0 0 0 0 
82 0 2 0 0 0 19 0 3 0 
34 0 6 0 0 0 0 0 0 2 
15 0 2 0 0 2 0 0 0 0 
2 0 0 0 0 22 0 3 0 0 

95 59 0 0 0 0 0 0 
21 97 0 0 0 0 0 0 
49 5 31 1 0 0 0 0 
75 12 19 0 4 0 0 0 
24 16 0 0 0 1 0 0 
44 26 37 0 0 0 1 0 
94 8 4 0 0 0 0 0 
39 3 0 0 0 0 0 0 
7 11 0 0 0 0 0 1 
23 3 1 0 0 0 0 0 

148 6 0 0 0 0 0 
32 0 68 16 2 0 0 
46 0 29 2 3 6 0 
95 0 0 13 0 0 2 
13 0 2 22 4 0 0 
25 0 8 74 1 0 0 
37 0 19 2 38 0 10 
15 0 14 2 3 8 0 
0 0 12 0 0 0 7 
0 0 26 1 0 0 0 

142 8 3 1 0 0 0 
118 0 0 0 0 0 0 
65 0 9 10 1 1 0 
106 0 0 4 0 0 0 
39 0 0 1 0 0 1 
52 1 0 14 0 0 41 
84 0 10 12 0 0 0 
42 0 0 0 0 0 0 
5 14 0 0 0 0 0 
23 4 0 0 0 0 0 

84 53 11 3 1 2 0 0 0 0 0 
23 77 5 0 0 4 1 4 4 0 0 
14 50 13 0 4 0 5 0 0 0 0 
31 24 0 0 20 0 0 35 0 0 0 
3 19 0 0 4 1 0 3 11 0 0 
46 37 24 0 1 0 0 0 0 0 0 
22 62 0 0 0 0 0 22 0 0 0 
9 14 18 0 0 0 0 0 0 1 0 
1 17 0 0 0 0 0 0 0 1 0 
0 4 0 0 0 0 0 22 0 0 1 

116 4 31 3 0 0 0 
3 0 42 16 57 0 0 
27 1 18 31 0 9 0 
1 0 108 0 0 0 1 
1 0 38 2 0 0 0 
1 0 84 23 0 0 0 
0 0 103 1 2 0 0 
1 0 37 2 0 2 0 
3 0 11 5 0 0 0 
2 0 25 0 0 0 0 

94 28 8 16 8 0 0 0 0 0 
0 1 0 0 15 82 20 0 0 0 
24 13 4 5 17 13 0 10 0 0 
62 48 0 0 0 0 0 0 0 0 
18 1 5 0 1 16 0 0 0 0 
42 3 0 42 4 13 2 2 0 0 
51 40 4 0 5 0 0 6 0 0 
1 6 2 1 0 3 0 29 0 0 
1 2 3 0 0 1 0 6 4 2 
22 1 3 0 0 0 0 1 0 0 

85 53 4 12 0 0 0 0 0 0 0 
3 0 0 30 66 19 0 0 0 0 0 
52 0 0 4 11 0 17 1 1 0 0 
64 0 0 1 45 0 0 0 0 0 0 
1 0 0 0 16 0 12 9 0 3 0 
57 8 0 17 13 0 0 1 12 0 0 
3 0 14 0 0 88 0 1 0 0 0 
33 3 0 0 2 0 0 0 4 0 0 
5 1 0 6 7 0 0 0 0 0 0 
14 0 0 0 10 0 0 0 0 0 3 

16 36 64 37 1 0 0 0 0 0 
0 0 3 33 0 54 16 11 1 0 
0 1 3 11 5 21 0 4 0 41 
0 2 29 4 1 0 0 0 74 0 
1 22 5 7 6 0 0 0 0 0 
0 16 0 89 0 2 0 0 1 0 
0 0 4 83 13 0 2 0 4 0 
0 0 2 27 0 9 0 0 4 0 
3 7 5 3 0 0 0 0 1 0 
0 2 0 25 0 0 0 0 0 0 

142 12 0 0 0 0 0 0 
105 11 2 0 0 0 0 0 
72 2 0 10 2 0 0 0 
101 0 0 0 1 8 0 0 
41 0 0 0 0 0 0 0 
30 5 72 0 0 0 1 0 
100 6 0 0 0 0 0 0 
36 0 0 0 0 0 0 6 
15 0 3 0 1 0 0 0 
9 0 18 0 0 0 0 0 

136 12 3 1 2 0 0 
30 0 0 59 0 29 0 
58 0 0 28 0 0 0 
19 0 68 23 0 0 0 
27 0 6 8 0 0 0 
84 0 0 24 0 0 0 
34 0 0 72 0 0 0 
4 0 0 38 0 0 0 
12 0 0 7 0 0 0 
23 0 0 3 0 0 1 

154 0 0 0 0 0 0 
9 34 75 0 0 0 0 
58 28 0 0 0 0 0 
109 0 0 1 0 0 0 
19 21 0 0 1 0 0 
95 0 0 2 0 11 0 
27 37 0 42 0 0 0 
24 13 0 2 0 0 3 
17 0 0 2 0 0 0 
23 4 0 0 0 0 0 

103 24 13 1 13 0 0 0 0 0 0 0 
16 67 0 0 10 8 17 0 0 0 0 0 
25 12 0 0 21 0 0 7 3 11 7 0 
0 0 0 0 93 17 0 0 0 0 0 0 
5 1 0 0 12 0 0 19 0 4 0 0 
0 32 0 0 4 0 0 0 31 15 26 0 
1 20 0 0 60 0 0 7 0 0 17 1 
7 3 0 0 21 0 0 9 0 1 1 0 
9 1 0 0 0 1 0 1 1 1 5 0 
0 0 0 0 27 0 0 0 0 0 0 0 

154 0 0 0 0 0 0 
100 16 2 0 0 0 0 
29 39 6 12 0 0 0 
55 3 52 0 0 0 0 
36 4 1 0 0 0 0 
99 6 0 0 3 0 0 
2 90 7 0 0 7 0 
29 10 2 0 1 0 0 
2 4 0 0 8 0 5 
27 0 0 0 0 0 0 

106 38 2 8 0 0 0 0 0 0 0 
85 4 13 16 0 0 0 0 0 0 0 
9 21 0 54 1 1 0 0 0 0 0 
0 0 101 3 0 0 6 0 0 0 0 
11 6 5 18 0 0 0 1 0 0 0 
3 0 0 70 0 0 0 0 35 0 0 
0 0 0 2 0 0 79 0 0 25 0 
0 11 1 27 0 0 0 0 0 0 3 
1 0 4 9 5 0 0 0 0 0 0 
24 0 3 0 0 0 0 0 0 0 0 

126 16 12 0 0 0 0 0 0 
17 6 75 6 12 2 0 0 0 
15 3 30 6 32 0 0 0 0 
0 0 1 0 92 13 4 0 0 
2 0 14 0 23 2 0 0 0 
39 0 0 0 53 16 0 0 0 
3 0 11 0 49 0 0 35 8 
1 0 14 0 27 0 0 0 0 
0 0 5 0 14 0 0 0 0 
2 19 0 0 6 0 0 0 0 

41 112 1 0 0 
10 108 0 0 0 
48 38 0 0 0 
12 81 15 2 0 
11 30 0 0 0 
37 58 0 1 12 
0 106 0 0 0 
20 21 0 1 0 
4 5 10 0 0 
0 6 1 15 5 

60 54 10 30 0 0 0 0 0 
1 0 28 74 8 7 0 0 0 
34 0 0 34 0 6 12 0 0 
0 19 0 0 0 0 91 0 0 
26 3 0 10 0 1 1 0 0 
18 0 16 1 0 0 1 65 7 
8 15 30 53 0 0 0 0 0 
10 0 9 21 0 0 1 1 0 
4 3 11 0 0 0 1 0 0 
18 0 6 0 0 0 3 0 0 

75 5 1 69 4 0 0 0 
19 0 0 92 2 5 0 0 
15 4 3 36 24 2 2 0 
10 0 0 0 45 55 0 0 
0 0 26 8 6 0 0 1 
0 4 0 22 82 0 0 0 
0 0 0 25 71 10 0 0 
0 0 0 3 39 0 0 0 
2 0 0 1 16 0 0 0 
0 23 0 4 0 0 0 0 

27 10 68 22 26 1 0 0 0 
0 82 0 0 0 24 12 0 0 
0 43 0 12 27 0 0 4 0 
12 27 0 0 71 0 0 0 0 
0 18 1 16 0 0 3 0 3 
0 51 0 5 37 0 0 15 0 
0 7 17 4 0 0 78 0 0 
0 28 0 0 12 0 0 2 0 
0 12 2 0 5 0 0 0 0 
0 26 0 0 0 0 1 0 0 

131 8 15 0 0 0 
71 8 39 0 0 0 
21 21 31 13 0 0 
10 100 0 0 0 0 
13 16 10 0 2 0 
65 21 7 0 7 8 
19 2 85 0 0 0 
33 2 7 0 0 0 
11 8 0 0 0 0 
19 0 8 0 0 0 

46 27 18 61 2 0 0 0 
0 1 79 4 34 0 0 0 
0 0 2 47 9 26 2 0 
0 0 1 87 19 3 0 0 
0 7 4 10 20 0 0 0 
0 0 1 90 8 9 0 0 
0 4 0 98 0 4 0 0 
0 5 17 18 0 2 0 0 
0 1 0 4 5 8 0 1 
0 9 0 12 6 0 0 0 

141 13 0 0 0 
39 79 0 0 0 
11 58 16 1 0 
105 5 0 0 0 
39 2 0 0 0 
48 60 0 0 0 
106 0 0 0 0 
18 17 0 0 7 
7 12 0 0 0 
0 27 0 0 0 

143 11 0 0 0 0 0 0 0 0 0 0 
86 0 26 5 1 0 0 0 0 0 0 0 
2 12 9 0 1 28 25 7 2 0 0 0 
9 0 0 0 1 0 53 0 47 0 0 0 
36 0 5 0 0 0 0 0 0 0 0 0 
26 0 39 0 4 39 0 0 0 0 0 0 
54 7 0 0 7 0 0 0 0 35 3 0 
9 1 9 0 15 7 0 0 1 0 0 0 
7 2 2 0 0 6 0 0 0 0 1 1 
11 16 0 0 0 0 0 0 0 0 0 0 

105 44 5 0 0 0 0 
118 0 0 0 0 0 0 
63 1 0 8 14 0 0 
110 0 0 0 0 0 0 
41 0 0 0 0 0 0 
37 15 56 0 0 0 0 
105 0 0 0 0 1 0 
27 6 0 0 0 0 9 
3 2 0 0 14 0 0 
27 0 0 0 0 0 0 

143 11 0 0 0 0 0 0 
94 7 13 4 0 0 0 0 
64 1 21 0 0 0 0 0 
18 23 69 0 0 0 0 0 
12 2 27 0 0 0 0 0 
62 33 0 0 8 5 0 0 
69 0 5 0 0 0 19 13 
18 0 24 0 0 0 0 0 
17 0 1 0 0 0 1 0 
2 25 0 0 0 0 0 0 

31 88 34 1 0 0 0 
0 61 53 1 3 0 0 
0 47 26 2 4 7 0 
28 52 0 2 7 0 21 
0 24 10 2 5 0 0 
11 59 14 6 18 0 0 
0 86 7 13 0 0 0 
16 5 6 15 0 0 0 
0 8 1 10 0 0 0 
0 18 0 0 9 0 0 

55 90 9 0 0 0 
33 15 1 50 19 0 
31 20 4 7 24 0 
15 0 0 0 95 0 
9 27 0 1 4 0 
91 0 0 0 0 17 
77 10 0 2 17 0 
25 0 0 0 0 17 
4 11 0 0 3 1 
2 0 0 3 22 0 

106 41 7 0 0 0 0 0 
11 57 9 20 21 0 0 0 
8 52 3 8 4 4 7 0 
0 110 0 0 0 0 0 0 
2 21 16 2 0 0 0 0 
0 103 4 1 0 0 0 0 
0 25 30 25 25 0 0 1 
4 26 1 10 0 0 1 0 
7 2 0 2 8 0 0 0 
6 19 0 1 1 0 0 0 

21 7 126 0 0 0 
6 53 59 0 0 0 
4 42 31 8 1 0 
34 0 76 0 0 0 
2 1 26 0 0 12 
9 9 86 4 0 0 
0 2 104 0 0 0 
12 25 5 0 0 0 
0 0 14 5 0 0 
21 0 6 0 0 0 

118 36 0 0 0 0 0 
26 17 61 9 1 4 0 
3 40 1 20 0 0 22 
26 63 0 21 0 0 0 
2 23 1 15 0 0 0 
10 24 65 9 0 0 0 
20 27 0 39 0 20 0 
6 9 7 16 1 1 2 
0 13 0 6 0 0 0 
0 26 1 0 0 0 0 

134 20 0 0 0 0 0 0 
118 0 0 0 0 0 0 0 
72 7 6 1 0 0 0 0 
110 0 0 0 0 0 0 0 
40 1 0 0 0 0 0 0 
57 0 0 3 48 0 0 0 
96 0 0 0 0 10 0 0 
31 11 0 0 0 0 0 0 
14 1 0 0 0 0 1 3 
21 6 0 0 0 0 0 0 

40 114 0 0 0 0 
52 25 34 7 0 0 
15 45 15 9 1 1 
27 6 0 77 0 0 
5 36 0 0 0 0 
60 46 0 2 0 0 
4 68 34 0 0 0 
21 13 7 1 0 0 
10 9 0 0 0 0 
4 14 9 0 0 0 

76 72 5 1 0 0 0 0 0 
0 59 0 14 17 25 3 0 0 
0 22 0 13 1 28 6 8 8 
53 28 0 0 0 2 0 0 27 
0 13 0 8 0 20 0 0 0 
75 0 0 0 0 21 0 12 0 
0 16 0 44 0 1 10 35 0 
0 15 0 2 0 15 0 9 1 
0 8 0 0 0 4 0 1 6 
12 0 0 0 0 0 2 12 1 

140 13 1 0 0 0 0 0 0 0 
10 0 22 25 8 52 1 0 0 0 
14 5 28 1 8 21 0 9 0 0 
0 4 36 9 0 0 34 0 27 0 
13 0 2 9 0 17 0 0 0 0 
2 33 0 0 0 71 2 0 0 0 
0 51 0 22 0 0 0 31 0 2 
11 7 0 6 0 17 0 1 0 0 
2 2 0 3 0 5 1 4 2 0 
17 0 5 1 0 1 0 0 3 0 

18 101 31 1 3 0 0 0 0 0 0 
30 6 18 35 29 0 0 0 0 0 0 
1 34 40 3 4 1 2 1 0 0 0 
0 6 96 8 0 0 0 0 0 0 0 
0 8 3 14 16 0 0 0 0 0 0 
18 29 29 21 5 0 0 3 3 0 0 
0 10 2 6 1 0 0 0 0 87 0 
0 2 26 0 14 0 0 0 0 0 0 
1 3 0 11 2 0 0 0 0 0 2 
0 0 10 9 8 0 0 0 0 0 0 

153 1 0 0 0 0 0 
24 0 33 2 59 0 0 
73 7 2 0 2 2 0 
17 93 0 0 0 0 0 
27 1 11 2 0 0 0 
39 0 54 0 0 0 15 
101 0 0 5 0 0 0 
37 0 4 0 1 0 0 
11 0 7 1 0 0 0 
12 0 15 0 0 0 0 

85 38 17 9 4 1 0 0 
0 34 22 62 0 0 0 0 
10 52 1 11 2 0 9 1 
26 0 0 84 0 0 0 0 
7 13 0 21 0 0 0 0 
0 48 17 43 0 0 0 0 
47 47 1 11 0 0 0 0 
37 3 2 0 0 0 0 0 
2 12 2 0 0 0 2 1 
2 20 3 2 0 0 0 0 

138 6 10 0 0 0 0 
85 17 4 12 0 0 0 
36 2 39 0 8 1 0 
14 1 41 0 50 0 4 
30 4 7 0 0 0 0 
76 19 13 0 0 0 0 
3 59 44 0 0 0 0 
19 1 22 0 0 0 0 
9 5 5 0 0 0 0 
5 0 22 0 0 0 0 

6 14 102 32 0 0 0 0 0 
12 24 7 67 5 3 0 0 0 
10 0 38 37 0 1 0 0 0 
16 0 65 24 0 0 5 0 0 
25 0 5 0 0 0 0 11 0 
60 0 4 21 19 0 0 0 4 
26 0 7 73 0 0 0 0 0 
9 1 30 2 0 0 0 0 0 
0 2 3 11 0 0 0 0 3 
1 0 13 11 2 0 0 0 0 

154 0 0 0 0 0 0 0 0 0 
26 84 7 1 0 0 0 0 0 0 
42 2 2 0 16 17 7 0 0 0 
30 0 11 0 0 14 0 55 0 0 
0 1 38 0 1 0 1 0 0 0 
1 3 18 0 0 54 18 0 14 0 
102 2 0 0 0 0 2 0 0 0 
13 0 2 0 0 21 0 2 2 2 
6 6 4 0 0 0 3 0 0 0 
0 1 20 0 0 1 0 5 0 0 

85 50 2 16 1 0 0 0 0 0 0 0 0 
14 80 0 13 0 11 0 0 0 0 0 0 0 
6 25 12 6 14 0 7 11 3 2 0 0 0 
0 27 0 0 0 0 9 74 0 0 0 0 0 
2 27 0 6 0 0 4 0 2 0 0 0 0 
0 30 46 3 5 6 0 0 0 0 18 0 0 
0 8 30 2 0 0 34 0 2 0 0 30 0 
4 1 0 0 27 0 0 10 0 0 0 0 0 
3 3 0 1 0 1 0 6 0 1 0 0 4 
0 23 3 1 0 0 0 0 0 0 0 0 0 

33 76 45 0 0 0 0 0 
104 3 0 11 0 0 0 0 
59 19 0 2 5 1 0 0 
110 0 0 0 0 0 0 0 
34 2 0 0 0 0 5 0 
36 48 19 0 0 5 0 0 
105 0 0 0 0 0 0 1 
28 6 0 8 0 0 0 0 
12 1 0 6 0 0 0 0 
24 1 0 0 0 0 2 0 

110 36 7 1 0 0 0 
84 1 0 0 33 0 0 
69 8 9 0 0 0 0 
86 14 1 1 0 8 0 
28 0 13 0 0 0 0 
58 4 29 0 1 0 16 
72 0 30 1 3 0 0 
40 0 0 2 0 0 0 
10 2 7 0 0 0 0 
0 27 0 0 0 0 0 

34 96 17 5 1 1 0 0 
20 13 80 0 0 0 5 0 
35 9 6 5 11 0 20 0 
1 11 0 0 96 0 2 0 
10 1 0 5 12 0 13 0 
48 7 0 0 0 0 49 4 
0 0 2 0 6 0 98 0 
5 15 13 1 2 0 6 0 
0 7 0 2 7 0 3 0 
0 0 27 0 0 0 0 0 

49 46 43 16 0 0 0 0 0 
3 0 14 69 31 1 0 0 0 
19 2 32 13 7 2 8 2 1 
6 0 30 56 0 0 0 18 0 
9 0 15 12 1 0 0 4 0 
0 0 7 63 19 0 0 19 0 
0 0 9 0 3 1 6 87 0 
0 0 8 33 0 0 0 1 0 
8 0 4 1 1 0 0 5 0 
1 2 11 13 0 0 0 0 0 

12 87 41 14 0 0 0 0 0 0 0 
22 0 7 72 13 4 0 0 0 0 0 
0 8 1 27 11 12 9 12 2 4 0 
18 46 3 0 25 15 0 3 0 0 0 
10 0 5 18 3 0 0 0 0 0 5 
0 0 24 25 21 26 0 12 0 0 0 
5 0 46 55 0 0 0 0 0 0 0 
5 15 0 13 9 0 0 0 0 0 0 
1 8 2 0 6 0 0 0 0 2 0 
1 24 2 0 0 0 0 0 0 0 0 

130 23 1 0 0 
114 4 0 0 0 
72 1 0 13 0 
107 0 0 1 2 
22 19 0 0 0 
92 16 0 0 0 
30 76 0 0 0 
35 7 0 0 0 
7 11 0 1 0 
26 1 0 0 0 

116 29 8 1 0 0 0 0 
11 50 4 17 36 0 0 0 
47 12 1 0 0 25 1 0 
87 18 0 2 0 3 0 0 
21 7 2 0 0 6 0 5 
89 0 0 0 0 19 0 0 
52 21 0 0 0 24 0 9 
28 0 0 0 0 14 0 0 
9 6 0 0 0 4 0 0 
25 0 0 0 0 2 0 0 

108 21 19 6 0 0 0 0 
42 0 0 0 76 0 0 0 
23 8 1 3 12 39 0 0 
66 2 0 18 0 24 0 0 
0 1 32 0 2 6 0 0 
46 3 11 0 43 5 0 0 
37 39 0 5 0 0 23 2 
39 2 1 0 0 0 0 0 
16 1 1 0 1 0 0 0 
9 18 0 0 0 0 0 0 

78 42 28 5 1 0 0 0 0 0 
55 20 0 30 5 8 0 0 0 0 
28 35 8 0 7 0 7 1 0 0 
1 109 0 0 0 0 0 0 0 0 
6 5 3 0 0 27 0 0 0 0 
84 7 0 0 3 0 0 0 14 0 
4 102 0 0 0 0 0 0 0 0 
6 8 6 0 7 0 0 0 0 15 
15 1 0 0 2 1 0 0 0 0 
19 5 0 0 0 0 3 0 0 0 

65 22 46 21 0 0 
7 5 0 106 0 0 
13 4 0 69 0 0 
0 38 0 72 0 0 
10 1 0 25 5 0 
3 1 12 91 0 1 
12 75 0 19 0 0 
39 2 0 1 0 0 
10 1 0 8 0 0 
16 6 0 5 0 0 

106 24 18 6 0 0 0 0 0 0 0 
61 0 12 32 13 0 0 0 0 0 0 
18 6 16 0 38 2 2 3 1 0 0 
46 2 1 59 2 0 0 0 0 0 0 
29 0 0 0 8 2 2 0 0 0 0 
9 0 0 0 96 0 0 0 2 1 0 
93 0 8 5 0 0 0 0 0 0 0 
12 0 2 6 22 0 0 0 0 0 0 
11 0 1 3 2 0 0 2 0 0 0 
2 0 0 1 23 0 0 0 0 0 1 

106 3 42 1 2 0 0 0 0 
76 0 23 15 4 0 0 0 0 
48 7 13 8 8 2 0 0 0 
10 0 97 0 0 0 3 0 0 
27 0 0 14 0 0 0 0 0 
41 0 0 0 4 0 0 63 0 
1 0 14 90 0 0 0 0 1 
31 4 0 3 3 0 1 0 0 
13 0 5 1 0 0 0 0 0 
27 0 0 0 0 0 0 0 0 

129 22 3 0 0 0 0 0 
54 0 41 23 0 0 0 0 
46 16 4 12 4 3 1 0 
63 0 47 0 0 0 0 0 
22 0 0 17 0 0 2 0 
9 13 7 54 0 12 5 8 
98 0 2 1 0 0 5 0 
23 4 14 1 0 0 0 0 
19 0 0 0 0 0 0 0 
15 0 0 0 5 0 0 7 

133 21 0 0 0 0 0 0 0 
102 4 12 0 0 0 0 0 0 
15 11 35 12 13 0 0 0 0 
64 4 42 0 0 0 0 0 0 
31 0 0 2 6 2 0 0 0 
48 3 40 14 3 0 0 0 0 
5 0 96 0 3 0 2 0 0 
28 1 11 1 0 0 0 1 0 
11 1 2 0 0 0 3 0 2 
20 0 0 7 0 0 0 0 0 

4 45 57 20 14 9 5 0 0 
5 0 0 42 0 4 3 64 0 
25 6 0 38 0 17 0 0 0 
0 0 0 108 0 0 0 0 2 
26 0 0 10 3 1 1 0 0 
22 0 0 6 0 74 1 5 0 
61 0 0 33 0 12 0 0 0 
9 0 0 1 0 3 29 0 0 
4 0 0 1 0 12 2 0 0 
5 0 1 2 0 17 2 0 0 

123 27 1 3 0 0 0 0 0 0 0 
19 2 5 43 49 0 0 0 0 0 0 
77 0 0 6 1 2 0 0 0 0 0 
107 0 0 1 2 0 0 0 0 0 0 
2 0 3 1 2 0 10 22 1 0 0 
103 0 0 0 0 0 0 0 0 5 0 
86 0 0 20 0 0 0 0 0 0 0 
26 0 14 1 1 0 0 0 0 0 0 
13 1 0 3 0 0 0 0 1 0 1 
26 0 0 0 1 0 0 0 0 0 0 

96 58 0 0 0 
87 0 31 0 0 
72 0 0 13 1 
89 0 21 0 0 
41 0 0 0 0 
108 0 0 0 0 
106 0 0 0 0 
42 0 0 0 0 
19 0 0 0 0 
27 0 0 0 0 

58 95 1 0 0 0 0 0 
11 43 55 9 0 0 0 0 
59 21 4 0 2 0 0 0 
109 0 1 0 0 0 0 0 
41 0 0 0 0 0 0 0 
41 54 13 0 0 0 0 0 
14 18 36 16 0 22 0 0 
32 9 0 0 0 1 0 0 
11 4 0 1 0 0 3 0 
14 1 4 0 0 0 0 8 

28 124 2 0 0 0 0 
0 70 29 15 4 0 0 
0 28 48 10 0 0 0 
0 98 0 0 12 0 0 
0 0 34 0 4 3 0 
0 1 95 0 0 10 2 
0 54 52 0 0 0 0 
0 26 4 2 10 0 0 
0 7 8 3 0 1 0 
0 7 20 0 0 0 0 

66 33 43 12 0 
0 37 68 13 0 
1 55 7 23 0 
0 28 72 10 0 
2 27 0 12 0 
1 88 8 10 1 
0 54 8 44 0 
2 24 6 1 9 
0 15 1 2 1 
0 25 0 2 0 

41 99 1 13 0 0 0 0 0 
0 55 1 62 0 0 0 0 0 
2 17 11 34 15 2 5 0 0 
14 48 0 48 0 0 0 0 0 
0 4 0 0 1 10 0 26 0 
0 14 0 94 0 0 0 0 0 
0 14 7 47 0 38 0 0 0 
2 18 0 22 0 0 0 0 0 
2 5 1 7 0 0 0 0 4 
4 4 17 2 0 0 0 0 0 

79 30 10 32 3 0 0 0 0 0 0 
0 0 0 66 8 8 15 13 5 3 0 
19 0 20 4 11 8 2 20 0 0 2 
6 0 0 63 40 0 0 1 0 0 0 
9 1 6 0 3 0 0 22 0 0 0 
24 0 40 0 6 0 0 38 0 0 0 
0 55 5 0 0 29 0 2 0 1 14 
29 0 13 0 0 0 0 0 0 0 0 
7 0 1 2 5 0 0 0 4 0 0 
5 0 1 5 8 0 7 1 0 0 0 

133 6 15 0 
117 0 1 0 
68 0 18 0 
109 1 0 0 
41 0 0 0 
108 0 0 0 
50 0 0 56 
17 23 2 0 
15 2 0 2 
13 0 14 0 

88 40 25 1 0 0 
12 52 41 13 0 0 
1 60 19 6 0 0 
0 85 24 1 0 0 
5 13 19 0 4 0 
1 90 4 0 13 0 
0 0 76 1 0 29 
4 18 14 2 4 0 
1 11 6 0 1 0 
0 0 27 0 0 0 

122 32 0 0 0 0 0 
56 0 3 59 0 0 0 
54 20 8 1 3 0 0 
102 0 0 8 0 0 0 
29 0 0 8 4 0 0 
106 0 0 2 0 0 0 
93 13 0 0 0 0 0 
22 0 1 0 18 1 0 
4 1 2 0 12 0 0 
24 0 0 0 0 0 3 

57 81 9 6 1 0 
2 9 104 0 0 3 
35 40 11 0 0 0 
103 7 0 0 0 0 
15 21 1 4 0 0 
1 96 11 0 0 0 
64 29 13 0 0 0 
2 20 20 0 0 0 
4 4 11 0 0 0 
0 11 16 0 0 0 

92 55 6 1 0 0 0 
103 10 5 0 0 0 0 
33 29 2 0 8 11 3 
105 5 0 0 0 0 0 
35 0 6 0 0 0 0 
93 11 4 0 0 0 0 
96 9 1 0 0 0 0 
26 15 0 0 1 0 0 
7 10 2 0 0 0 0 
27 0 0 0 0 0 0 

38 64 16 12 24 0 0 0 
0 32 3 83 0 0 0 0 
16 26 22 22 0 0 0 0 
0 8 102 0 0 0 0 0 
0 6 34 0 0 1 0 0 
0 26 33 0 49 0 0 0 
51 1 49 5 0 0 0 0 
15 3 13 11 0 0 0 0 
1 0 16 0 0 0 2 0 
0 13 1 0 0 12 0 1 

68 49 26 7 2 2 0 0 0 0 0 0 0 
10 0 13 0 0 0 80 13 2 0 0 0 0 
20 10 8 0 0 0 1 6 33 8 0 0 0 
11 39 0 59 0 0 0 0 0 1 0 0 0 
0 12 0 0 1 0 0 18 0 0 9 1 0 
49 0 16 0 37 0 0 0 6 0 0 0 0 
24 0 76 0 0 0 0 0 5 1 0 0 0 
29 0 7 0 0 0 6 0 0 0 0 0 0 
5 0 9 0 0 0 0 0 3 1 1 0 0 
7 0 3 0 0 0 0 0 0 0 0 0 17 

77 12 54 5 6 0 0 0 0 0 
0 0 2 23 0 91 1 1 0 0 
1 0 13 15 0 0 7 10 33 7 
0 0 89 0 0 0 0 21 0 0 
0 0 0 2 39 0 0 0 0 0 
6 0 33 0 8 0 58 3 0 0 
0 0 8 7 0 0 19 51 19 2 
2 0 1 6 32 0 0 0 1 0 
1 0 10 4 0 0 0 1 0 3 
22 3 0 0 0 2 0 0 0 0 

145 9 0 0 0 0 
0 116 2 0 0 0 
0 61 19 5 1 0 
0 13 0 97 0 0 
3 37 0 0 0 1 
33 40 3 7 25 0 
0 105 1 0 0 0 
13 23 0 0 0 6 
2 15 2 0 0 0 
0 9 0 0 0 18 

100 7 39 8 0 0 
0 111 5 2 0 0 
20 32 16 15 3 0 
2 77 0 29 2 0 
0 30 2 5 3 1 
1 100 6 1 0 0 
1 56 9 40 0 0 
7 24 0 11 0 0 
5 13 1 0 0 0 
14 13 0 0 0 0 

96 56 2 0 0 0 
62 28 27 1 0 0 
50 21 11 1 3 0 
0 2 108 0 0 0 
20 6 11 0 4 0 
71 0 37 0 0 0 
9 96 1 0 0 0 
12 7 0 0 9 14 
0 8 11 0 0 0 
25 2 0 0 0 0 

152 2 0 0 0 0 0 0 0 
44 3 70 1 0 0 0 0 0 
40 0 24 4 13 5 0 0 0 
109 0 0 1 0 0 0 0 0 
31 0 3 0 0 2 5 0 0 
87 0 0 11 0 1 0 9 0 
99 0 7 0 0 0 0 0 0 
14 0 14 12 0 0 0 0 2 
16 0 3 0 0 0 0 0 0 
9 0 18 0 0 0 0 0 0 

25 111 17 1 0 0 0 
1 8 56 1 52 0 0 
16 24 14 2 30 0 0 
18 9 2 64 17 0 0 
2 33 3 0 0 3 0 
0 29 76 0 2 0 1 
0 3 103 0 0 0 0 
0 36 2 1 3 0 0 
5 3 7 3 1 0 0 
0 27 0 0 0 0 0 

97 2 55 0 0 0 0 0 0 0 0 
0 8 110 0 0 0 0 0 0 0 0 
18 15 32 5 11 3 1 1 0 0 0 
8 102 0 0 0 0 0 0 0 0 0 
1 18 17 0 4 0 0 0 1 0 0 
32 32 21 0 14 1 0 8 0 0 0 
39 9 57 0 0 0 0 0 0 1 0 
0 9 12 0 1 0 0 3 0 17 0 
3 0 2 1 0 0 0 0 0 13 0 
3 1 15 0 0 5 0 0 0 0 3 

105 49 0 0 
108 0 10 0 
64 16 5 1 
16 94 0 0 
15 0 26 0 
68 39 1 0 
21 84 1 0 
33 0 9 0 
10 9 0 0 
17 10 0 0 

143 8 3 0 0 0 0 0 0 
16 61 41 0 0 0 0 0 0 
18 3 39 23 3 0 0 0 0 
19 11 42 38 0 0 0 0 0 
5 2 15 0 0 19 0 0 0 
20 32 35 0 0 0 21 0 0 
31 1 38 28 0 0 0 7 1 
5 8 28 1 0 0 0 0 0 
4 2 13 0 0 0 0 0 0 
1 20 6 0 0 0 0 0 0 

72 69 6 7 0 0 0 
10 0 81 1 24 2 0 
43 10 13 3 17 0 0 
90 0 12 0 8 0 0 
16 4 0 9 12 0 0 
19 9 0 0 80 0 0 
84 18 0 0 4 0 0 
17 12 0 9 4 0 0 
1 9 0 4 3 0 2 
17 0 0 0 10 0 0 

117 25 7 2 3 0 0 
40 0 0 60 18 0 0 
40 0 27 14 4 1 0 
110 0 0 0 0 0 0 
26 0 13 2 0 0 0 
41 0 5 45 17 0 0 
9 0 11 1 45 32 8 
12 20 3 6 1 0 0 
5 0 2 9 3 0 0 
24 0 0 3 0 0 0 

72 10 67 5 0 0 0 0 0 0 0 0 
72 39 0 0 5 2 0 0 0 0 0 0 
45 18 0 7 0 5 2 9 0 0 0 0 
44 66 0 0 0 0 0 0 0 0 0 0 
41 0 0 0 0 0 0 0 0 0 0 0 
18 57 8 5 15 5 0 0 0 0 0 0 
44 5 5 0 0 1 0 0 51 0 0 0 
16 21 0 0 0 0 4 0 0 1 0 0 
7 6 0 0 3 0 0 0 1 0 1 1 
3 24 0 0 0 0 0 0 0 0 0 0 

52 77 15 10 0 0 0 0 
4 4 0 106 4 0 0 0 
9 20 0 46 4 2 5 0 
17 86 0 6 0 0 1 0 
1 34 0 5 0 0 0 1 
1 31 0 76 0 0 0 0 
12 0 0 43 35 16 0 0 
7 1 0 3 15 16 0 0 
2 0 7 2 8 0 0 0 
0 0 2 19 6 0 0 0 

148 5 1 0 0 0 0 
107 0 11 0 0 0 0 
35 4 41 6 0 0 0 
0 0 110 0 0 0 0 
33 0 8 0 0 0 0 
84 0 7 0 16 1 0 
100 2 4 0 0 0 0 
20 2 19 0 0 0 1 
4 0 15 0 0 0 0 
26 0 1 0 0 0 0 

69 56 23 6 0 0 0 0 0 
11 37 35 3 32 0 0 0 0 
40 27 3 12 0 1 1 1 1 
25 85 0 0 0 0 0 0 0 
29 12 0 0 0 0 0 0 0 
27 43 35 3 0 0 0 0 0 
6 81 18 1 0 0 0 0 0 
23 12 0 7 0 0 0 0 0 
2 8 1 0 0 0 0 0 8 
0 22 3 2 0 0 0 0 0 

89 47 13 3 2 0 0 
2 2 81 0 11 22 0 
11 6 10 0 36 23 0 
37 69 1 0 3 0 0 
1 0 19 0 21 0 0 
30 0 3 0 73 2 0 
1 6 31 0 56 0 12 
18 0 2 0 22 0 0 
0 2 8 0 8 0 1 
0 0 2 0 16 9 0 

50 67 36 1 0 0 0 0 
0 17 46 48 4 3 0 0 
11 24 28 19 0 4 0 0 
0 30 80 0 0 0 0 0 
1 31 3 0 0 0 1 5 
0 59 49 0 0 0 0 0 
0 38 68 0 0 0 0 0 
0 0 41 0 0 1 0 0 
0 10 6 2 1 0 0 0 
0 15 5 7 0 0 0 0 

119 32 3 0 
19 99 0 0 
8 45 0 33 
9 101 0 0 
0 38 2 1 
0 98 2 8 
1 105 0 0 
7 35 0 0 
1 17 1 0 
3 23 1 0 

115 38 1 0 
21 2 95 0 
76 10 0 0 
94 0 16 0 
30 10 0 1 
108 0 0 0 
37 69 0 0 
26 16 0 0 
11 8 0 0 
7 1 0 19 

50 80 23 1 0 0 
20 27 0 40 31 0 
21 6 0 45 0 14 
0 106 0 1 3 0 
0 4 0 37 0 0 
25 3 0 20 60 0 
15 24 1 66 0 0 
15 5 0 21 1 0 
0 12 2 5 0 0 
0 25 0 2 0 0 

33 85 15 21 0 0 0 0 0 0 
63 13 17 1 15 9 0 0 0 0 
61 5 16 2 0 0 2 0 0 0 
28 0 82 0 0 0 0 0 0 0 
33 4 1 0 0 0 0 1 2 0 
27 0 15 0 0 9 0 57 0 0 
35 48 16 0 0 0 0 5 0 2 
14 14 14 0 0 0 0 0 0 0 
9 9 1 0 0 0 0 0 0 0 
0 0 1 0 0 0 0 24 0 2 

113 39 2 0 0 0 
22 2 94 0 0 0 
7 52 27 0 0 0 
0 1 109 0 0 0 
0 6 23 12 0 0 
18 90 0 0 0 0 
34 67 4 1 0 0 
6 25 7 0 4 0 
5 10 2 0 0 2 
0 1 26 0 0 0 

25 87 39 2 1 0 0 0 0 
0 114 0 3 1 0 0 0 0 
0 65 0 3 0 3 15 0 0 
0 80 0 5 18 0 7 0 0 
0 26 0 14 0 0 0 1 0 
0 105 0 3 0 0 0 0 0 
0 18 0 10 60 0 0 0 18 
0 41 0 0 0 0 1 0 0 
0 17 0 1 1 0 0 0 0 
0 24 0 3 0 0 0 0 0 

135 9 4 3 3 0 0 0 
42 31 43 0 0 2 0 0 
32 39 11 0 4 0 0 0 
20 28 62 0 0 0 0 0 
3 31 2 0 0 0 5 0 
0 90 18 0 0 0 0 0 
17 54 10 0 24 0 0 1 
18 7 16 0 1 0 0 0 
5 14 0 0 0 0 0 0 
23 4 0 0 0 0 0 0 

126 6 13 8 1 0 0 0 0 0 0 0 0 
86 2 4 0 0 24 2 0 0 0 0 0 0 
36 23 0 0 0 4 16 6 1 0 0 0 0 
67 0 0 0 0 0 0 0 0 43 0 0 0 
28 2 0 0 0 0 5 0 0 0 4 1 1 
22 0 2 0 0 0 84 0 0 0 0 0 0 
62 0 0 0 0 0 44 0 0 0 0 0 0 
36 0 0 0 0 0 6 0 0 0 0 0 0 
17 1 0 0 0 0 1 0 0 0 0 0 0 
13 0 11 0 0 0 3 0 0 0 0 0 0 

126 27 1 0 0 0 
91 16 9 2 0 0 
51 19 0 2 13 1 
110 0 0 0 0 0 
32 7 2 0 0 0 
68 1 0 20 0 19 
5 38 14 0 0 49 
28 0 5 9 0 0 
13 0 2 3 0 1 
22 2 3 0 0 0 

98 43 8 5 0 0 0 
80 6 0 32 0 0 0 
30 18 9 7 22 0 0 
109 1 0 0 0 0 0 
19 1 0 21 0 0 0 
27 0 0 81 0 0 0 
15 8 0 83 0 0 0 
1 1 0 0 22 18 0 
6 5 0 4 2 0 2 
10 6 0 11 0 0 0 

34 27 70 17 5 1 0 
53 9 48 4 4 0 0 
50 2 9 16 0 1 8 
3 0 107 0 0 0 0 
22 16 0 3 0 0 0 
22 0 86 0 0 0 0 
87 1 0 18 0 0 0 
27 9 5 1 0 0 0 
1 8 8 2 0 0 0 
27 0 0 0 0 0 0 

47 107 0 0 0 
117 0 1 0 0 
54 21 9 2 0 
40 0 70 0 0 
35 6 0 0 0 
72 3 20 12 1 
51 0 55 0 0 
40 2 0 0 0 
19 0 0 0 0 
21 1 5 0 0 

103 48 3 0 0 0 0 
33 72 8 5 0 0 0 
38 6 2 39 1 0 0 
56 23 1 30 0 0 0 
20 6 0 12 1 2 0 
1 94 5 8 0 0 0 
82 0 1 8 14 0 1 
7 2 0 33 0 0 0 
1 12 2 1 2 1 0 
21 0 0 6 0 0 0 

76 65 3 7 3 0 0 
0 2 2 0 114 0 0 
20 8 23 0 29 5 1 
0 101 0 0 9 0 0 
3 29 3 0 6 0 0 
64 0 0 0 44 0 0 
64 0 4 0 38 0 0 
8 0 11 0 12 11 0 
3 4 3 0 9 0 0 
0 7 0 0 20 0 0 

103 17 18 15 1 0 
4 78 0 1 35 0 
49 9 0 8 20 0 
20 89 0 1 0 0 
4 3 0 28 6 0 
8 87 0 4 9 0 
31 11 1 62 0 1 
33 9 0 0 0 0 
6 3 2 4 4 0 
25 0 2 0 0 0 

88 60 5 1 0 0 0 
44 0 73 0 1 0 0 
38 1 23 0 3 15 6 
0 0 102 3 5 0 0 
22 0 16 3 0 0 0 
32 0 18 0 11 0 47 
35 0 69 0 2 0 0 
7 0 6 0 0 0 29 
14 0 2 3 0 0 0 
17 0 10 0 0 0 0 

148 6 0 0 0 0 0 0 
100 0 17 1 0 0 0 0 
57 10 1 8 10 0 0 0 
99 0 1 0 0 9 1 0 
20 7 1 0 10 3 0 0 
97 0 11 0 0 0 0 0 
70 0 0 0 0 1 34 1 
35 0 0 0 7 0 0 0 
15 0 4 0 0 0 0 0 
10 17 0 0 0 0 0 0 

129 24 1 0 0 0 0 0 
49 1 0 68 0 0 0 0 
42 11 2 0 28 2 1 0 
47 0 0 0 60 3 0 0 
12 3 0 0 1 25 0 0 
62 23 7 0 0 16 0 0 
8 85 13 0 0 0 0 0 
17 5 9 0 6 0 0 5 
3 2 0 0 7 7 0 0 
16 11 0 0 0 0 0 0 

65 14 23 52 0 0 0 0 
0 2 5 0 50 59 2 0 
24 3 12 1 5 36 0 5 
1 0 7 0 0 102 0 0 
2 0 16 4 0 19 0 0 
16 2 37 0 1 29 23 0 
0 0 75 22 0 9 0 0 
0 9 4 26 0 2 1 0 
9 0 4 4 2 0 0 0 
0 1 0 26 0 0 0 0 

154 0 0 0 0 0 0 0 
58 52 1 7 0 0 0 0 
51 2 2 2 11 14 3 1 
96 0 6 1 0 0 0 7 
37 0 0 2 0 0 2 0 
12 0 0 40 0 56 0 0 
53 1 11 16 0 7 0 18 
25 13 1 0 0 3 0 0 
7 0 1 3 3 1 0 4 
24 1 0 1 0 1 0 0 

129 23 2 0 0 0 
57 0 0 47 14 0 
78 0 0 0 4 4 
110 0 0 0 0 0 
41 0 0 0 0 0 
105 0 0 0 3 0 
105 0 0 0 1 0 
42 0 0 0 0 0 
19 0 0 0 0 0 
25 0 2 0 0 0 

79 27 38 10 0 0 0 0 
0 118 0 0 0 0 0 0 
0 53 2 31 0 0 0 0 
0 51 43 0 16 0 0 0 
2 38 0 1 0 0 0 0 
0 55 0 46 0 4 3 0 
0 27 35 1 0 0 2 41 
0 29 11 0 0 2 0 0 
3 4 6 0 5 1 0 0 
12 15 0 0 0 0 0 0 

54 18 69 5 8 0 0 0 0 0 0 0 0 0 
1 70 0 0 47 0 0 0 0 0 0 0 0 0 
11 34 0 0 0 16 1 9 12 1 1 1 0 0 
0 109 0 0 1 0 0 0 0 0 0 0 0 0 
2 37 0 0 0 0 0 0 0 0 0 2 0 0 
63 35 0 1 8 0 0 0 0 0 0 0 1 0 
0 103 0 0 0 0 0 0 0 0 0 3 0 0 
2 18 2 0 16 4 0 0 0 0 0 0 0 0 
0 18 0 0 1 0 0 0 0 0 0 0 0 0 
15 0 0 0 11 0 0 0 0 0 0 0 0 1 

38 93 16 5 2 0 0 0 
27 0 4 3 0 45 39 0 
13 0 21 12 0 13 26 1 
5 23 82 0 0 0 0 0 
6 4 4 0 27 0 0 0 
60 0 1 3 0 8 36 0 
20 0 62 1 0 22 1 0 
10 0 21 1 10 0 0 0 
7 5 4 2 1 0 0 0 
0 0 2 17 0 8 0 0 

127 6 9 8 1 1 2 0 0 0 
1 2 83 0 18 0 0 14 0 0 
20 16 31 1 1 0 0 17 0 0 
60 3 0 5 0 0 0 42 0 0 
3 0 25 0 0 2 0 0 11 0 
60 1 37 3 0 0 0 1 0 6 
60 1 0 45 0 0 0 0 0 0 
22 2 10 0 0 0 0 8 0 0 
3 2 2 4 0 6 0 0 2 0 
11 12 4 0 0 0 0 0 0 0 

55 98 1 0 0 0 0 
3 47 0 68 0 0 0 
7 56 0 18 1 4 0 
38 37 0 1 0 34 0 
1 21 0 19 0 0 0 
0 19 0 68 0 0 21 
0 69 0 37 0 0 0 
5 35 0 1 0 1 0 
2 8 2 7 0 0 0 
0 6 0 21 0 0 0 

137 16 1 0 0 0 0 0 0 
118 0 0 0 0 0 0 0 0 
30 1 24 20 8 1 2 0 0 
31 79 0 0 0 0 0 0 0 
24 0 2 0 15 0 0 0 0 
4 85 3 0 4 0 0 12 0 
68 20 15 3 0 0 0 0 0 
25 2 1 3 3 2 0 0 6 
5 13 0 0 0 1 0 0 0 
0 9 18 0 0 0 0 0 0 

138 13 3 0 0 0 0 0 
0 0 20 81 17 0 0 0 
5 3 4 4 34 16 18 2 
2 0 3 98 0 5 0 2 
1 0 11 14 15 0 0 0 
3 7 3 95 0 0 0 0 
67 0 0 39 0 0 0 0 
0 0 0 40 2 0 0 0 
1 5 4 0 7 0 0 2 
0 0 0 3 13 2 0 9 

30 62 51 2 9 0 0 0 0 
0 101 8 0 0 5 4 0 0 
0 14 4 22 0 10 34 2 0 
0 71 2 21 0 5 11 0 0 
0 12 0 6 0 5 14 0 4 
0 41 0 31 0 0 36 0 0 
0 103 0 0 0 3 0 0 0 
0 18 13 0 0 3 6 0 2 
0 12 1 2 0 0 4 0 0 
0 0 0 6 1 0 20 0 0 

24 84 44 2 0 0 0 
4 6 94 2 12 0 0 
44 18 12 1 1 9 1 
1 82 0 0 26 0 1 
18 23 0 0 0 0 0 
37 1 0 37 0 0 33 
40 0 66 0 0 0 0 
33 5 0 0 0 0 4 
5 1 0 0 0 0 13 
18 0 5 0 0 0 4 

135 6 11 2 0 0 
90 5 23 0 0 0 
32 0 44 3 7 0 
87 0 20 3 0 0 
38 0 3 0 0 0 
76 0 27 4 1 0 
77 0 0 1 0 28 
34 0 3 3 0 2 
3 0 15 1 0 0 
1 0 18 8 0 0 

153 1 0 0 0 0 0 0 0 0 0 
84 0 22 8 4 0 0 0 0 0 0 
43 32 1 0 0 10 0 0 0 0 0 
84 10 16 0 0 0 0 0 0 0 0 
3 29 2 0 0 7 0 0 0 0 0 
51 1 27 0 0 3 1 25 0 0 0 
47 52 1 0 0 6 0 0 0 0 0 
23 14 0 0 0 3 0 0 2 0 0 
15 0 1 3 0 0 0 0 0 0 0 
1 7 1 0 0 5 0 0 0 6 7 

119 35 0 0 0 0 
52 0 51 15 0 0 
64 0 22 0 0 0 
97 0 0 0 13 0 
41 0 0 0 0 0 
94 0 1 13 0 0 
91 0 11 4 0 0 
33 0 8 1 0 0 
16 0 0 0 3 0 
26 0 0 0 0 1 

136 10 8 0 0 0 0 0 0 
118 0 0 0 0 0 0 0 0 
55 7 8 15 1 0 0 0 0 
13 24 34 0 0 39 0 0 0 
29 0 1 0 0 0 11 0 0 
72 0 30 0 0 0 0 6 0 
94 1 11 0 0 0 0 0 0 
34 0 8 0 0 0 0 0 0 
16 1 0 1 0 0 0 0 1 
26 0 1 0 0 0 0 0 0 

110 9 32 3 0 0 0 0 0 
48 66 0 0 2 2 0 0 0 
4 39 2 15 0 9 2 15 0 
92 17 1 0 0 0 0 0 0 
0 29 4 0 0 4 0 0 4 
13 24 71 0 0 0 0 0 0 
0 26 0 80 0 0 0 0 0 
0 16 13 0 13 0 0 0 0 
0 16 2 0 1 0 0 0 0 
0 2 0 3 1 21 0 0 0 

139 15 0 0 0 0 0 0 0 0 
13 20 85 0 0 0 0 0 0 0 
20 23 29 9 3 1 1 0 0 0 
15 95 0 0 0 0 0 0 0 0 
19 0 21 0 0 0 1 0 0 0 
86 2 17 0 0 0 0 3 0 0 
35 44 8 0 1 0 0 1 10 7 
21 17 4 0 0 0 0 0 0 0 
0 17 2 0 0 0 0 0 0 0 
0 3 5 0 0 0 0 0 1 18 

28 68 49 9 0 0 0 0 0 0 0 
66 0 33 18 1 0 0 0 0 0 0 
57 1 19 6 0 1 1 1 0 0 0 
2 0 10 86 0 12 0 0 0 0 0 
23 0 14 4 0 0 0 0 0 0 0 
12 0 91 1 0 0 0 0 1 3 0 
1 0 10 92 0 0 0 0 0 3 0 
0 0 4 3 0 1 0 3 0 2 29 
6 0 8 5 0 0 0 0 0 0 0 
3 0 12 3 0 0 0 9 0 0 0 

79 22 19 34 0 0 0 0 
89 1 0 28 0 0 0 0 
27 10 4 29 5 10 1 0 
62 0 0 20 0 0 0 28 
16 0 0 9 0 14 0 2 
97 0 0 5 0 0 0 6 
13 0 0 23 67 1 0 2 
7 0 0 29 1 0 0 5 
11 0 0 7 0 0 0 1 
19 0 8 0 0 0 0 0 

151 1 2 0 0 0 0 0 0 
8 0 5 41 60 3 1 0 0 
26 0 3 20 13 1 0 20 3 
71 0 8 0 0 0 0 31 0 
0 37 3 0 1 0 0 0 0 
48 0 58 1 1 0 0 0 0 
63 16 7 0 20 0 0 0 0 
2 1 20 0 5 0 0 14 0 
8 4 1 0 5 0 0 0 1 
26 0 0 0 0 0 0 1 0 

15 19 109 11 0 0 0 0 
1 36 26 0 55 0 0 0 
7 39 19 10 0 9 1 1 
0 28 82 0 0 0 0 0 
0 9 16 1 3 12 0 0 
0 24 45 37 2 0 0 0 
1 43 17 0 0 42 3 0 
12 24 6 0 0 0 0 0 
0 8 8 0 3 0 0 0 
0 0 2 0 25 0 0 0 

142 10 1 1 0 0 0 0 0 0 0 
69 7 27 12 2 1 0 0 0 0 0 
7 32 0 5 1 0 26 11 4 0 0 
30 15 28 8 0 0 29 0 0 0 0 
8 6 0 2 25 0 0 0 0 0 0 
57 6 0 0 2 0 0 0 0 42 1 
40 42 0 0 1 0 0 0 0 0 23 
1 7 0 0 34 0 0 0 0 0 0 
3 1 2 0 12 0 0 0 0 0 1 
1 25 0 0 0 0 0 0 1 0 0 

3 88 43 20 0 
0 82 36 0 0 
0 59 2 10 15 
0 104 1 5 0 
0 35 6 0 0 
0 35 73 0 0 
0 90 6 10 0 
0 30 7 5 0 
0 14 0 5 0 
0 27 0 0 0 

154 0 0 0 0 0 0 
117 1 0 0 0 0 0 
67 0 18 1 0 0 0 
21 0 85 0 4 0 0 
33 0 0 0 0 8 0 
97 0 11 0 0 0 0 
80 0 25 0 0 0 1 
39 0 1 0 0 2 0 
18 0 1 0 0 0 0 
20 0 0 0 7 0 0 

11 143 0 0 0 0 0 0 0 
0 51 61 4 2 0 0 0 0 
3 43 1 3 0 31 5 0 0 
0 110 0 0 0 0 0 0 0 
0 32 0 0 0 0 0 9 0 
0 107 0 0 0 0 0 1 0 
0 104 0 0 0 0 0 2 0 
0 40 0 0 0 0 1 0 1 
0 19 0 0 0 0 0 0 0 
0 21 0 2 0 4 0 0 0 

122 12 20 0 0 0 0 0 0 
9 12 91 6 0 0 0 0 0 
35 14 24 3 5 5 0 0 0 
92 18 0 0 0 0 0 0 0 
31 5 3 0 0 0 2 0 0 
45 63 0 0 0 0 0 0 0 
11 14 28 0 12 0 0 41 0 
9 0 5 0 0 19 3 6 0 
4 10 0 0 4 0 0 0 1 
22 4 1 0 0 0 0 0 0 

112 9 26 5 2 0 0 0 
3 2 1 94 14 4 0 0 
3 3 41 23 2 14 0 0 
0 25 3 25 57 0 0 0 
0 3 7 13 16 2 0 0 
12 0 28 45 8 14 1 0 
0 1 5 100 0 0 0 0 
0 9 2 30 1 0 0 0 
0 4 10 4 0 1 0 0 
0 2 21 1 1 1 0 1 

42 88 11 13 0 0 0 0 0 0 
0 18 0 64 22 13 1 0 0 0 
0 29 14 14 0 17 4 8 0 0 
0 42 0 11 12 0 0 1 30 14 
0 2 0 4 16 0 19 0 0 0 
0 86 2 8 7 0 0 3 2 0 
0 0 0 82 20 0 4 0 0 0 
4 37 0 0 1 0 0 0 0 0 
2 10 0 5 2 0 0 0 0 0 
0 0 0 8 4 0 0 0 0 15 

75 68 9 2 0 0 0 0 0 
4 71 23 13 6 1 0 0 0 
31 24 0 1 0 0 12 18 0 
32 53 0 0 0 0 0 25 0 
9 1 0 9 0 0 15 7 0 
104 4 0 0 0 0 0 0 0 
35 28 0 4 0 35 0 4 0 
2 14 4 0 0 0 22 0 0 
9 6 0 0 0 0 0 3 1 
26 1 0 0 0 0 0 0 0 

102 49 2 1 0 0 0 0 0 
2 9 0 0 19 88 0 0 0 
3 5 0 49 16 12 1 0 0 
4 0 0 104 0 0 0 2 0 
12 12 1 14 0 2 0 0 0 
2 1 12 58 17 10 0 1 7 
32 51 6 17 0 0 0 0 0 
0 0 0 29 0 13 0 0 0 
0 10 0 6 0 3 0 0 0 
21 5 0 0 1 0 0 0 0 

118 30 1 4 1 0 0 0 0 0 0 0 
29 0 0 8 1 59 16 3 2 0 0 0 
54 0 2 4 11 9 0 0 5 1 0 0 
25 0 0 0 84 0 0 0 1 0 0 0 
5 0 13 1 2 6 11 0 3 0 0 0 
36 0 0 34 3 34 1 0 0 0 0 0 
31 0 0 1 64 10 0 0 0 0 0 0 
23 0 0 0 3 8 8 0 0 0 0 0 
8 0 0 0 2 1 1 0 3 0 3 1 
17 0 0 0 0 10 0 0 0 0 0 0 

18 66 55 14 1 0 0 0 
35 79 1 2 1 0 0 0 
0 21 19 20 0 7 19 0 
0 0 5 0 0 105 0 0 
2 37 1 0 0 1 0 0 
41 12 2 0 0 1 52 0 
0 105 1 0 0 0 0 0 
0 4 2 0 0 35 0 1 
2 10 0 0 0 5 0 2 
0 23 4 0 0 0 0 0 

79 74 1 0 0 0 
13 24 72 8 1 0 
10 49 2 0 20 5 
8 19 8 11 64 0 
5 11 5 20 0 0 
35 31 0 42 0 0 
20 80 6 0 0 0 
11 14 7 0 10 0 
3 7 1 7 1 0 
1 0 0 0 26 0 

39 82 21 5 5 2 0 0 0 
18 0 0 0 49 33 17 1 0 
30 13 5 9 4 2 0 23 0 
1 0 0 0 94 14 0 1 0 
23 0 0 0 7 0 4 7 0 
1 0 0 10 43 37 13 0 4 
39 52 0 0 11 1 0 3 0 
24 0 0 2 6 9 1 0 0 
5 0 0 2 5 2 2 3 0 
0 5 0 20 1 0 0 1 0 

53 31 62 5 2 1 0 0 0 
0 0 29 0 7 82 0 0 0 
4 0 6 1 10 23 40 2 0 
8 0 41 0 3 58 0 0 0 
0 0 14 0 17 7 3 0 0 
0 0 2 0 0 106 0 0 0 
0 0 0 42 0 64 0 0 0 
0 0 14 2 9 17 0 0 0 
0 2 2 0 3 7 0 0 5 
4 14 1 0 1 0 7 0 0 

141 7 6 0 0 0 0 0 0 
1 42 59 11 3 1 1 0 0 
15 9 20 5 0 0 0 37 0 
23 20 0 0 0 0 0 0 67 
27 0 4 0 0 10 0 0 0 
99 0 5 4 0 0 0 0 0 
1 81 21 0 0 0 0 3 0 
3 0 0 0 0 0 0 39 0 
11 0 6 0 0 0 0 1 1 
0 25 0 2 0 0 0 0 0 

48 103 3 0 0 0 0 0 0 0 0 
0 1 56 38 23 0 0 0 0 0 0 
0 31 15 2 19 1 8 1 9 0 0 
0 99 11 0 0 0 0 0 0 0 0 
0 28 1 0 12 0 0 0 0 0 0 
21 11 18 29 27 0 0 0 2 0 0 
0 4 68 0 14 0 0 20 0 0 0 
5 2 13 0 1 0 0 0 14 7 0 
0 0 8 6 3 1 0 0 1 0 0 
0 4 9 2 0 0 0 1 0 0 11 

37 74 4 39 0 0 0 0 
5 0 3 100 10 0 0 0 
15 2 2 30 13 24 0 0 
0 40 0 66 4 0 0 0 
5 12 0 9 14 0 1 0 
0 71 7 5 22 0 0 3 
2 30 0 0 74 0 0 0 
0 4 0 25 1 0 0 12 
6 6 2 0 3 2 0 0 
14 6 3 4 0 0 0 0 

121 33 0 0 0 0 0 
1 99 18 0 0 0 0 
20 66 0 0 0 0 0 
34 76 0 0 0 0 0 
2 36 0 3 0 0 0 
68 30 10 0 0 0 0 
6 51 0 0 32 17 0 
14 24 4 0 0 0 0 
7 7 0 0 0 0 5 
0 23 0 0 4 0 0 

125 29 0 0 0 0 
46 60 7 2 3 0 
54 20 0 8 0 4 
105 5 0 0 0 0 
35 1 0 5 0 0 
72 1 0 35 0 0 
99 7 0 0 0 0 
41 1 0 0 0 0 
6 7 1 5 0 0 
15 12 0 0 0 0 

35 27 86 6 0 0 0 
0 57 1 9 32 19 0 
8 25 10 38 0 2 3 
0 98 9 3 0 0 0 
0 4 19 18 0 0 0 
8 0 0 100 0 0 0 
0 1 0 105 0 0 0 
2 3 13 18 2 1 3 
1 1 7 10 0 0 0 
0 0 22 4 0 1 0 

99 3 18 23 7 4 0 0 0 0 0 0 
12 0 2 27 0 31 46 0 0 0 0 0 
28 7 1 2 28 19 0 1 0 0 0 0 
0 0 0 7 0 2 0 100 1 0 0 0 
0 0 15 1 1 6 1 16 0 1 0 0 
39 0 2 0 1 18 0 19 0 0 29 0 
3 44 0 2 2 30 25 0 0 0 0 0 
22 0 1 0 1 0 1 8 0 0 9 0 
1 1 0 1 4 11 0 0 1 0 0 0 
16 2 0 0 0 0 0 0 0 0 0 9 

83 45 21 3 2 0 0 0 0 0 
4 0 0 0 19 87 8 0 0 0 
12 6 13 9 28 2 0 6 10 0 
18 55 23 0 0 0 0 0 0 14 
1 24 0 2 14 0 0 0 0 0 
17 4 0 30 57 0 0 0 0 0 
1 0 1 6 87 11 0 0 0 0 
24 0 0 3 15 0 0 0 0 0 
7 0 0 0 10 1 1 0 0 0 
0 11 15 0 0 1 0 0 0 0 

133 12 6 3 0 0 0 0 0 0 
111 0 0 0 7 0 0 0 0 0 
45 2 1 0 0 9 29 0 0 0 
7 0 0 0 100 0 3 0 0 0 
30 6 0 0 0 0 4 1 0 0 
87 0 0 10 0 0 9 0 1 1 
101 0 5 0 0 0 0 0 0 0 
36 0 2 0 0 0 0 4 0 0 
10 0 0 0 0 0 9 0 0 0 
4 0 8 1 0 0 14 0 0 0 

105 7 13 28 1 0 0 0 0 0 0 
15 0 79 1 21 1 1 0 0 0 0 
12 16 5 0 25 0 20 5 2 1 0 
0 0 34 0 72 0 4 0 0 0 0 
1 28 0 0 8 0 1 0 0 3 0 
0 84 0 0 1 0 23 0 0 0 0 
80 8 3 0 0 0 15 0 0 0 0 
32 0 3 7 0 0 0 0 0 0 0 
1 2 0 0 4 0 9 0 2 0 1 
9 2 3 0 3 0 0 0 0 10 0 

104 49 1 0 0 0 0 0 0 
2 76 0 38 2 0 0 0 0 
25 44 5 0 4 6 2 0 0 
0 110 0 0 0 0 0 0 0 
0 4 0 0 3 0 0 34 0 
107 1 0 0 0 0 0 0 0 
16 83 0 0 7 0 0 0 0 
11 5 0 0 0 0 0 0 26 
0 15 0 0 0 4 0 0 0 
5 22 0 0 0 0 0 0 0 

153 1 0 0 0 0 0 0 
118 0 0 0 0 0 0 0 
75 6 3 2 0 0 0 0 
94 6 5 0 5 0 0 0 
27 0 12 0 0 2 0 0 
101 0 0 7 0 0 0 0 
78 23 0 5 0 0 0 0 
34 0 0 0 0 0 7 1 
3 2 13 0 1 0 0 0 
1 26 0 0 0 0 0 0 

125 19 10 0 0 0 
27 0 10 81 0 0 
64 1 20 0 1 0 
13 0 94 3 0 0 
4 17 5 0 15 0 
52 0 5 0 51 0 
95 0 11 0 0 0 
17 0 4 0 21 0 
16 1 1 0 0 1 
19 0 8 0 0 0 

62 67 24 1 0 0 0 
0 8 92 0 2 16 0 
0 61 23 0 0 2 0 
0 32 8 7 0 63 0 
0 14 27 0 0 0 0 
0 22 77 0 0 9 0 
0 10 96 0 0 0 0 
0 39 1 0 0 0 2 
0 18 0 0 0 0 1 
0 11 16 0 0 0 0 

132 1 3 18 0 0 0 
0 0 42 0 35 40 1 
17 0 14 0 7 11 37 
110 0 0 0 0 0 0 
12 0 13 0 0 4 12 
17 0 1 36 0 0 54 
34 4 18 0 6 43 1 
41 0 0 0 0 1 0 
4 0 9 0 0 0 6 
11 0 6 0 0 0 10 

5 125 14 4 6 0 0 0 0 
0 46 2 64 0 4 2 0 0 
2 48 6 19 7 1 0 3 0 
0 82 0 28 0 0 0 0 0 
1 40 0 0 0 0 0 0 0 
0 6 31 65 6 0 0 0 0 
0 11 17 0 78 0 0 0 0 
3 32 0 1 5 0 0 0 1 
0 13 5 1 0 0 0 0 0 
0 15 0 11 0 0 0 0 1 

58 64 27 5 0 0 0 0 0 
18 25 24 0 44 3 3 1 0 
64 10 11 0 0 0 1 0 0 
0 60 50 0 0 0 0 0 0 
11 2 18 0 0 3 0 4 3 
3 45 58 0 0 0 2 0 0 
0 0 97 0 9 0 0 0 0 
1 17 13 0 0 1 0 10 0 
1 16 2 0 0 0 0 0 0 
2 0 24 0 1 0 0 0 0 

55 94 5 0 
22 62 34 0 
38 28 3 17 
100 0 10 0 
21 11 1 8 
13 61 34 0 
95 11 0 0 
13 29 0 0 
11 6 0 2 
11 16 0 0 

5 133 2 6 8 0 0 0 0 0 0 0 
3 87 0 1 27 0 0 0 0 0 0 0 
3 6 0 38 12 2 20 3 1 1 0 0 
49 0 0 0 0 0 2 0 2 0 57 0 
0 8 0 19 0 0 8 0 0 6 0 0 
0 0 0 78 8 0 0 0 22 0 0 0 
1 20 0 58 13 0 0 5 0 9 0 0 
0 12 0 7 1 20 2 0 0 0 0 0 
0 0 0 5 0 0 12 1 0 0 1 0 
1 17 0 0 1 0 2 0 4 0 0 2 

152 1 1 0 0 0 
108 2 0 8 0 0 
47 14 22 2 1 0 
109 1 0 0 0 0 
28 7 2 0 4 0 
27 55 18 0 2 6 
67 18 21 0 0 0 
35 1 6 0 0 0 
5 6 7 0 0 1 
19 8 0 0 0 0 

106 40 7 1 0 0 
17 43 40 0 4 14 
23 26 34 0 2 1 
1 48 59 0 0 2 
0 7 34 0 0 0 
1 100 6 0 0 1 
18 37 49 0 0 2 
5 9 12 0 2 14 
1 16 0 0 0 2 
2 5 14 0 6 0 

130 5 19 0 0 0 0 
13 0 0 102 3 0 0 
31 22 31 0 0 2 0 
110 0 0 0 0 0 0 
41 0 0 0 0 0 0 
2 28 0 0 0 78 0 
80 2 0 0 0 24 0 
35 3 4 0 0 0 0 
14 0 1 0 0 4 0 
4 18 0 0 0 3 2 

119 18 9 8 0 0 0 0 0 
0 0 117 1 0 0 0 0 0 
28 8 24 7 5 12 1 1 0 
0 35 0 3 6 66 0 0 0 
22 5 13 0 1 0 0 0 0 
3 34 56 0 9 6 0 0 0 
0 9 69 10 8 0 0 0 10 
24 0 18 0 0 0 0 0 0 
1 4 7 6 1 0 0 0 0 
0 25 0 2 0 0 0 0 0 

44 43 62 5 0 0 
0 6 112 0 0 0 
21 57 6 1 1 0 
0 4 106 0 0 0 
0 29 12 0 0 0 
14 28 62 0 4 0 
0 31 40 0 0 35 
0 7 27 0 8 0 
0 6 7 0 6 0 
0 2 24 1 0 0 

84 45 19 5 1 0 0 0 
0 33 67 15 0 3 0 0 
0 38 1 17 20 1 9 0 
62 48 0 0 0 0 0 0 
1 19 0 0 17 0 4 0 
0 58 0 27 18 0 5 0 
0 23 1 0 82 0 0 0 
0 14 4 1 23 0 0 0 
4 4 0 1 4 3 0 3 
0 26 1 0 0 0 0 0 

41 2 24 39 40 7 1 0 0 0 0 0 
0 75 3 6 0 2 0 32 0 0 0 0 
31 12 4 22 0 1 5 5 4 1 1 0 
0 39 3 64 0 0 4 0 0 0 0 0 
20 4 7 6 0 0 0 0 0 0 0 4 
67 0 18 1 0 0 19 3 0 0 0 0 
99 1 0 6 0 0 0 0 0 0 0 0 
27 3 0 11 0 1 0 0 0 0 0 0 
4 0 0 8 0 4 2 1 0 0 0 0 
2 3 14 1 0 0 7 0 0 0 0 0 

143 8 2 1 0 0 0 0 
110 4 0 0 4 0 0 0 
26 16 8 18 7 11 0 0 
94 16 0 0 0 0 0 0 
20 7 0 0 0 0 14 0 
1 27 57 6 0 17 0 0 
35 33 0 33 0 0 4 1 
12 6 0 18 0 0 6 0 
3 12 0 3 0 0 1 0 
11 16 0 0 0 0 0 0 

37 78 36 3 0 0 0 0 
67 31 19 0 1 0 0 0 
2 35 9 19 0 17 4 0 
0 2 1 107 0 0 0 0 
5 34 2 0 0 0 0 0 
28 66 2 0 12 0 0 0 
10 29 15 36 0 3 13 0 
0 41 1 0 0 0 0 0 
2 11 6 0 0 0 0 0 
1 3 16 0 0 0 0 7 

92 59 3 0 0 0 
31 51 36 0 0 0 
17 35 12 9 13 0 
98 1 0 0 0 11 
6 20 6 0 9 0 
1 90 14 0 3 0 
20 61 18 0 7 0 
12 7 18 5 0 0 
2 12 5 0 0 0 
0 0 8 0 0 19 

116 38 0 0 0 
118 0 0 0 0 
75 3 4 4 0 
110 0 0 0 0 
31 0 0 0 10 
108 0 0 0 0 
106 0 0 0 0 
40 2 0 0 0 
17 0 0 1 1 
27 0 0 0 0 

124 18 7 4 1 0 0 0 0 0 0 0 
0 25 61 0 27 5 0 0 0 0 0 0 
14 1 11 6 13 0 17 9 15 0 0 0 
0 0 6 0 88 0 8 8 0 0 0 0 
3 2 18 0 18 0 0 0 0 0 0 0 
0 47 0 0 0 0 38 0 2 21 0 0 
2 0 6 0 63 0 35 0 0 0 0 0 
0 2 9 0 1 0 10 0 0 0 20 0 
0 0 2 1 11 4 0 0 0 0 1 0 
0 0 0 0 23 0 2 0 0 0 1 1 

154 0 
118 0 
85 1 
110 0 
41 0 
108 0 
106 0 
42 0 
19 0 
27 0 

62 54 20 14 4 0 
0 10 106 0 0 2 
4 11 36 8 18 9 
0 27 81 2 0 0 
32 5 4 0 0 0 
15 10 17 41 25 0 
0 1 102 0 3 0 
13 0 17 0 0 12 
0 10 9 0 0 0 
8 1 8 10 0 0 

77 73 3 1 0 0 
117 0 1 0 0 0 
42 0 21 1 22 0 
0 0 3 0 107 0 
30 0 11 0 0 0 
90 0 6 2 10 0 
35 0 0 71 0 0 
32 0 4 4 2 0 
14 0 2 2 1 0 
14 0 4 0 4 5 

36 118 0 0 0 0 0 0 
27 71 20 0 0 0 0 0 
7 46 31 1 1 0 0 0 
3 106 1 0 0 0 0 0 
6 0 29 0 0 6 0 0 
24 79 5 0 0 0 0 0 
5 21 7 0 49 0 14 10 
12 11 19 0 0 0 0 0 
4 9 1 0 5 0 0 0 
9 18 0 0 0 0 0 0 

27 70 5 24 8 16 3 1 0 0 0 0 0 0 
0 2 48 9 0 0 0 18 39 1 1 0 0 0 
12 0 22 1 3 0 19 6 1 14 0 7 1 0 
0 0 0 90 0 1 9 5 0 0 0 0 5 0 
0 8 28 0 0 0 4 0 0 0 0 0 0 1 
0 7 8 0 0 0 58 22 0 0 0 7 6 0 
0 0 2 0 0 0 82 22 0 0 0 0 0 0 
0 0 34 4 3 0 1 0 0 0 0 0 0 0 
0 0 2 7 0 0 4 3 0 1 0 2 0 0 
6 0 0 5 0 0 0 0 0 16 0 0 0 0 

40 111 3 0 0 0 0 
38 78 0 1 1 0 0 
21 33 0 23 0 8 1 
16 33 0 59 0 0 2 
16 12 0 5 0 8 0 
25 81 0 2 0 0 0 
84 5 0 14 0 3 0 
36 1 0 5 0 0 0 
5 4 0 10 0 0 0 
19 0 0 8 0 0 0 

145 9 0 0 0 0 0 0 0 
72 11 30 2 3 0 0 0 0 
37 30 0 8 7 2 2 0 0 
77 33 0 0 0 0 0 0 0 
14 26 0 1 0 0 0 0 0 
39 58 0 0 11 0 0 0 0 
73 31 0 0 2 0 0 0 0 
11 30 0 0 1 0 0 0 0 
13 2 0 0 0 0 0 1 3 
26 1 0 0 0 0 0 0 0 

90 23 38 2 1 0 
65 3 10 17 0 23 
32 0 16 19 3 16 
6 0 37 67 0 0 
3 0 36 1 0 1 
15 5 0 37 0 51 
4 0 56 45 0 1 
27 0 0 14 0 1 
4 1 0 14 0 0 
0 0 10 12 0 5 

61 85 8 0 0 0 0 
0 25 86 5 2 0 0 
16 25 25 0 4 14 2 
4 25 0 0 0 0 81 
24 0 15 0 0 2 0 
2 96 1 0 2 7 0 
8 96 0 0 0 2 0 
38 1 0 0 0 3 0 
3 6 7 0 0 3 0 
3 21 3 0 0 0 0 

140 10 4 0 0 0 0 0 0 0 
0 45 4 68 1 0 0 0 0 0 
0 44 17 9 0 6 6 4 0 0 
0 110 0 0 0 0 0 0 0 0 
0 0 0 41 0 0 0 0 0 0 
0 40 54 7 0 0 0 0 7 0 
0 58 5 4 0 0 0 39 0 0 
1 30 0 0 0 8 3 0 0 0 
0 8 10 1 0 0 0 0 0 0 
0 1 9 7 0 0 8 0 0 2 

65 86 2 1 0 0 
0 3 2 16 97 0 
0 19 35 19 2 11 
0 24 6 69 11 0 
0 16 7 6 0 12 
0 68 24 0 16 0 
0 77 6 6 1 16 
0 27 0 13 0 2 
0 12 0 2 0 5 
0 0 2 2 0 23 

84 17 49 4 0 0 0 0 0 0 0 
15 0 38 0 53 7 4 1 0 0 0 
13 0 20 0 0 1 2 47 2 1 0 
27 0 61 0 0 0 0 0 22 0 0 
14 0 1 0 0 0 20 0 6 0 0 
59 0 48 0 0 0 1 0 0 0 0 
80 0 12 0 0 0 0 0 0 0 14 
11 0 30 0 1 0 0 0 0 0 0 
2 0 15 0 0 2 0 0 0 0 0 
0 0 4 0 23 0 0 0 0 0 0 

116 32 6 0 0 0 0 0 
0 114 0 4 0 0 0 0 
15 56 0 0 15 0 0 0 
0 8 0 0 102 0 0 0 
2 21 1 0 3 14 0 0 
2 57 2 39 8 0 0 0 
0 94 7 0 0 0 5 0 
1 41 0 0 0 0 0 0 
4 9 0 1 3 0 0 2 
3 14 0 0 10 0 0 0 

87 28 39 0 0 0 0 0 
110 0 0 8 0 0 0 0 
46 1 28 10 1 0 0 0 
80 0 0 0 30 0 0 0 
7 24 6 2 0 2 0 0 
2 13 91 1 1 0 0 0 
67 1 2 36 0 0 0 0 
11 0 3 27 0 0 1 0 
11 0 4 0 0 0 0 4 
8 3 9 7 0 0 0 0 

2 81 45 18 8 0 
0 70 6 0 36 6 
29 17 10 1 29 0 
44 8 43 0 15 0 
0 22 19 0 0 0 
0 39 0 0 69 0 
0 76 5 0 25 0 
0 7 30 0 5 0 
0 5 1 0 13 0 
0 5 0 0 22 0 

88 38 4 23 1 0 0 0 0 
0 67 51 0 0 0 0 0 0 
0 22 8 24 28 3 1 0 0 
0 31 1 0 58 0 0 20 0 
0 1 4 3 33 0 0 0 0 
0 83 3 12 10 0 0 0 0 
7 88 0 11 0 0 0 0 0 
0 15 0 9 1 17 0 0 0 
0 9 5 2 2 0 0 0 1 
0 26 0 1 0 0 0 0 0 

139 15 0 0 0 0 0 0 0 0 0 0 
92 26 0 0 0 0 0 0 0 0 0 0 
64 3 6 9 2 1 1 0 0 0 0 0 
110 0 0 0 0 0 0 0 0 0 0 0 
33 1 1 0 0 0 3 3 0 0 0 0 
74 12 16 0 0 0 0 0 3 3 0 0 
89 0 1 0 16 0 0 0 0 0 0 0 
21 5 0 0 1 0 0 0 0 1 14 0 
1 7 6 0 1 0 0 0 0 0 2 2 
11 0 0 0 0 0 0 0 0 0 16 0 

82 40 32 0 0 0 0 0 
0 89 3 16 10 0 0 0 
17 12 4 19 4 30 0 0 
100 0 0 8 0 2 0 0 
15 0 3 17 0 5 1 0 
33 27 0 0 2 46 0 0 
3 9 14 46 0 34 0 0 
0 0 0 0 1 1 0 40 
5 4 0 4 1 5 0 0 
26 0 0 0 0 1 0 0 

91 52 6 1 2 2 0 0 
0 8 0 0 7 100 3 0 
0 13 14 0 10 41 8 0 
0 0 0 0 31 79 0 0 
0 4 6 0 12 19 0 0 
0 84 0 0 21 2 0 1 
1 97 7 0 1 0 0 0 
0 5 7 0 14 16 0 0 
0 5 0 0 0 13 1 0 
0 0 0 0 2 18 7 0 

124 16 1 13 0 0 0 0 0 
0 61 23 3 28 3 0 0 0 
0 52 6 0 2 1 21 4 0 
0 0 0 0 29 81 0 0 0 
0 33 7 0 0 1 0 0 0 
0 41 25 0 1 0 7 0 34 
0 5 96 0 0 5 0 0 0 
0 12 6 0 0 24 0 0 0 
0 4 6 0 1 8 0 0 0 
0 26 0 0 0 0 1 0 0 

126 28 0 0 
28 90 0 0 
72 13 1 0 
91 14 0 5 
30 11 0 0 
39 69 0 0 
6 100 0 0 
28 14 0 0 
10 5 0 4 
20 7 0 0 

35 62 54 2 1 0 0 0 0 0 0 0 
0 0 7 55 1 42 13 0 0 0 0 0 
0 22 20 12 0 22 0 10 0 0 0 0 
0 0 110 0 0 0 0 0 0 0 0 0 
0 11 4 9 1 3 0 1 12 0 0 0 
0 40 54 0 0 0 0 0 0 10 4 0 
0 7 20 77 0 1 0 0 0 0 0 1 
0 0 13 27 0 2 0 0 0 0 0 0 
0 1 9 2 0 3 0 0 0 0 4 0 
22 0 3 0 0 0 0 0 2 0 0 0 

127 16 11 0 0 0 0 0 
0 70 32 15 1 0 0 0 
4 61 10 7 0 4 0 0 
0 110 0 0 0 0 0 0 
21 6 2 6 0 0 3 3 
53 34 0 17 4 0 0 0 
0 75 1 0 20 10 0 0 
0 29 2 0 11 0 0 0 
3 13 0 0 1 1 0 1 
0 25 0 0 0 2 0 0 

48 72 29 5 0 0 0 0 
0 95 2 13 8 0 0 0 
2 26 5 17 30 5 1 0 
0 15 13 0 80 0 0 2 
0 28 0 13 0 0 0 0 
0 40 0 2 12 54 0 0 
97 5 0 1 3 0 0 0 
0 6 5 25 1 5 0 0 
6 2 4 7 0 0 0 0 
12 10 0 0 0 0 5 0 

127 15 12 0 0 0 
25 51 1 41 0 0 
46 25 3 0 10 2 
5 93 0 0 12 0 
8 32 1 0 0 0 
4 51 2 51 0 0 
98 8 0 0 0 0 
38 3 1 0 0 0 
13 5 1 0 0 0 
24 3 0 0 0 0 

5 133 6 10 0 0 0 0 0 0 
12 0 12 24 40 10 19 1 0 0 
3 6 0 55 14 5 0 1 2 0 
0 0 0 0 0 48 16 0 0 46 
15 0 0 18 1 2 5 0 0 0 
0 0 0 6 4 0 0 0 98 0 
0 0 0 29 58 0 19 0 0 0 
3 0 0 0 2 32 0 0 5 0 
1 0 0 1 13 0 4 0 0 0 
0 0 0 15 0 1 4 5 2 0 

142 2 4 6 0 0 
109 1 0 0 8 0 
85 0 1 0 0 0 
21 0 0 0 0 89 
40 1 0 0 0 0 
14 46 0 48 0 0 
106 0 0 0 0 0 
42 0 0 0 0 0 
18 1 0 0 0 0 
27 0 0 0 0 0 

48 2 26 27 50 1 0 0 0 
3 58 0 8 0 0 49 0 0 
34 0 18 4 9 8 11 2 0 
80 3 24 0 0 0 3 0 0 
6 0 0 1 15 19 0 0 0 
15 0 1 6 2 24 8 0 52 
13 0 0 10 0 83 0 0 0 
2 1 1 0 32 5 1 0 0 
3 1 0 1 0 4 10 0 0 
15 0 8 0 1 3 0 0 0 

54 86 3 2 2 5 2 0 0 0 0 0 0 
36 0 47 0 0 0 0 18 15 2 0 0 0 
32 3 25 1 1 2 9 6 0 1 6 0 0 
36 0 18 0 0 0 6 50 0 0 0 0 0 
0 10 8 0 0 18 2 3 0 0 0 0 0 
58 42 2 0 0 1 0 5 0 0 0 0 0 
47 2 0 0 8 0 0 0 0 49 0 0 0 
17 5 0 0 1 2 0 0 0 3 0 2 12 
0 1 1 0 0 12 1 3 1 0 0 0 0 
1 11 0 0 0 0 0 4 0 11 0 0 0 

92 10 33 16 3 0 0 0 0 0 
48 0 1 0 0 51 18 0 0 0 
6 3 37 18 7 1 13 1 0 0 
25 0 1 84 0 0 0 0 0 0 
1 0 5 35 0 0 0 0 0 0 
46 0 1 3 12 6 1 35 4 0 
13 31 0 62 0 0 0 0 0 0 
7 0 0 26 3 0 0 6 0 0 
2 0 0 3 0 0 8 0 0 6 
2 2 0 23 0 0 0 0 0 0 

49 62 23 5 2 2 10 1 0 0 0 0 
0 11 28 0 13 0 50 1 15 0 0 0 
4 6 17 5 0 0 28 1 0 20 5 0 
0 81 11 0 0 0 0 0 0 0 18 0 
0 33 0 0 2 2 4 0 0 0 0 0 
46 11 1 0 0 0 50 0 0 0 0 0 
0 6 12 7 0 0 0 0 0 0 0 81 
0 30 3 0 1 0 8 0 0 0 0 0 
0 9 3 3 0 0 1 1 0 0 2 0 
1 0 26 0 0 0 0 0 0 0 0 0 

79 64 9 2 0 0 
76 0 42 0 0 0 
67 0 15 0 2 2 
62 0 48 0 0 0 
39 0 2 0 0 0 
74 0 34 0 0 0 
83 0 22 1 0 0 
25 0 2 8 7 0 
13 0 6 0 0 0 
6 0 21 0 0 0 

48 46 60 0 0 0 0 
0 7 48 63 0 0 0 
18 45 23 0 0 0 0 
69 30 6 0 5 0 0 
0 31 8 2 0 0 0 
0 19 4 0 0 85 0 
1 2 103 0 0 0 0 
0 31 11 0 0 0 0 
0 8 8 1 0 0 2 
1 15 11 0 0 0 0 

15 103 29 3 2 1 1 0 0 0 0 0 
11 70 1 34 1 1 0 0 0 0 0 0 
59 1 1 0 7 8 1 7 1 1 0 0 
55 0 0 55 0 0 0 0 0 0 0 0 
1 6 1 5 0 11 3 0 0 0 13 1 
23 26 0 23 0 10 22 0 0 0 4 0 
96 6 0 0 0 3 1 0 0 0 0 0 
1 27 0 0 0 0 3 0 0 0 11 0 
4 1 0 7 4 0 3 0 0 0 0 0 
2 9 0 4 0 3 0 0 0 9 0 0 

108 46 0 0 0 0 0 0 0 
32 4 9 1 72 0 0 0 0 
29 34 1 12 8 1 1 0 0 
22 0 88 0 0 0 0 0 0 
15 0 0 0 7 0 1 18 0 
36 0 0 0 2 0 0 0 70 
76 0 26 0 0 0 0 0 4 
7 0 25 0 5 0 0 5 0 
16 0 0 0 1 0 0 1 1 
18 0 2 0 4 0 0 0 3 

119 35 0 0 0 0 0 
10 105 3 0 0 0 0 
27 27 14 16 2 0 0 
40 0 12 58 0 0 0 
12 19 4 6 0 0 0 
0 86 14 0 0 8 0 
8 19 13 66 0 0 0 
21 7 0 1 0 0 13 
16 2 0 1 0 0 0 
14 5 8 0 0 0 0 

74 62 5 6 6 1 0 0 0 0 
0 115 0 3 0 0 0 0 0 0 
1 67 0 18 0 0 0 0 0 0 
3 81 0 26 0 0 0 0 0 0 
0 28 0 5 0 0 8 0 0 0 
9 87 0 6 0 0 0 1 5 0 
36 3 0 66 0 1 0 0 0 0 
0 7 0 21 0 5 0 0 0 9 
0 4 0 15 0 0 0 0 0 0 
0 27 0 0 0 0 0 0 0 0 

104 50 0 0 
68 50 0 0 
17 69 0 0 
0 106 4 0 
11 30 0 0 
34 68 0 6 
12 94 0 0 
6 36 0 0 
2 16 0 1 
13 14 0 0 

102 16 25 10 1 0 0 0 0 0 0 
10 0 45 28 0 30 2 3 0 0 0 
8 1 22 1 5 6 0 2 3 38 0 
0 0 32 0 78 0 0 0 0 0 0 
0 0 0 4 16 6 0 14 0 0 1 
15 0 0 5 1 2 14 71 0 0 0 
0 0 0 2 35 8 61 0 0 0 0 
1 0 1 10 0 1 29 0 0 0 0 
2 0 1 5 6 4 0 0 0 1 0 
0 0 13 0 14 0 0 0 0 0 0 

140 3 11 0 0 0 
52 24 16 26 0 0 
55 21 7 1 1 1 
3 87 20 0 0 0 
35 6 0 0 0 0 
8 51 3 46 0 0 
60 6 0 0 5 35 
36 6 0 0 0 0 
10 5 4 0 0 0 
27 0 0 0 0 0 

108 42 4 0 0 0 
60 58 0 0 0 0 
44 20 19 2 1 0 
101 9 0 0 0 0 
6 24 6 0 5 0 
57 21 9 0 0 21 
50 12 35 0 9 0 
21 9 1 0 6 5 
17 1 1 0 0 0 
1 25 0 0 1 0 

143 5 5 1 0 0 
85 31 2 0 0 0 
16 33 9 0 25 3 
102 8 0 0 0 0 
12 16 13 0 0 0 
99 4 5 0 0 0 
1 99 6 0 0 0 
10 4 20 0 8 0 
1 4 14 0 0 0 
2 7 0 0 18 0 

151 3 0 0 0 0 0 0 0 0 0 0 0 
11 0 61 46 0 0 0 0 0 0 0 0 0 
21 0 8 16 14 16 7 1 2 1 0 0 0 
106 0 0 0 4 0 0 0 0 0 0 0 0 
10 0 12 0 0 0 18 0 0 0 1 0 0 
2 0 13 29 0 60 0 0 0 0 2 2 0 
14 0 47 25 14 6 0 0 0 0 0 0 0 
4 0 0 21 0 0 15 0 0 0 0 0 2 
0 8 0 4 5 1 0 0 0 0 1 0 0 
0 0 0 3 0 22 0 0 0 0 2 0 0 

97 44 9 2 2 0 0 
10 27 67 14 0 0 0 
0 27 53 6 0 0 0 
0 0 90 20 0 0 0 
0 1 9 31 0 0 0 
0 2 89 0 0 17 0 
0 3 12 91 0 0 0 
0 31 9 0 1 0 1 
7 3 6 2 0 1 0 
0 25 2 0 0 0 0 

133 17 3 1 0 0 0 0 0 
1 66 24 24 3 0 0 0 0 
26 5 19 24 6 1 2 1 2 
0 0 36 0 74 0 0 0 0 
5 1 24 1 10 0 0 0 0 
1 0 27 3 62 2 12 0 1 
30 12 0 35 13 16 0 0 0 
0 0 26 0 0 4 2 4 6 
2 0 1 11 4 0 1 0 0 
26 0 0 1 0 0 0 0 0 

60 91 1 2 0 0 
106 9 0 0 3 0 
67 7 4 0 8 0 
97 13 0 0 0 0 
12 3 0 0 25 1 
99 2 0 4 3 0 
39 0 15 0 0 52 
28 1 0 1 0 12 
12 0 0 1 3 3 
25 2 0 0 0 0 

29 52 59 13 1 0 0 0 
1 4 1 66 46 0 0 0 
13 1 10 7 54 1 0 0 
0 4 0 24 82 0 0 0 
2 1 0 1 19 6 6 6 
8 5 1 3 91 0 0 0 
54 49 0 1 1 1 0 0 
10 1 24 3 4 0 0 0 
6 1 8 2 2 0 0 0 
1 0 23 3 0 0 0 0 

55 60 18 9 12 0 
59 49 0 10 0 0 
12 30 0 40 2 2 
92 0 18 0 0 0 
38 2 0 1 0 0 
23 21 0 64 0 0 
30 45 0 20 11 0 
6 28 7 1 0 0 
10 2 0 7 0 0 
14 0 0 13 0 0 

154 0 0 0 
114 4 0 0 
65 21 0 0 
108 2 0 0 
36 2 1 2 
104 4 0 0 
94 12 0 0 
24 18 0 0 
14 5 0 0 
27 0 0 0 

69 85 0 0 0 0 0 0 0 0 
0 3 115 0 0 0 0 0 0 0 
12 13 28 12 7 6 4 2 2 0 
75 0 34 1 0 0 0 0 0 0 
18 4 17 0 0 0 0 1 0 1 
18 10 36 0 0 0 0 44 0 0 
0 19 84 0 0 0 0 0 0 3 
0 12 30 0 0 0 0 0 0 0 
2 11 6 0 0 0 0 0 0 0 
8 18 1 0 0 0 0 0 0 0 

153 1 0 0 0 0 0 
43 0 75 0 0 0 0 
62 4 4 11 5 0 0 
96 14 0 0 0 0 0 
37 3 0 1 0 0 0 
49 58 0 0 0 1 0 
80 0 0 0 26 0 0 
16 23 0 0 3 0 0 
10 4 0 0 0 3 2 
27 0 0 0 0 0 0 

132 5 17 0 0 0 0 0 
107 0 11 0 0 0 0 0 
69 0 17 0 0 0 0 0 
9 0 16 85 0 0 0 0 
24 0 3 0 14 0 0 0 
86 0 12 0 0 10 0 0 
106 0 0 0 0 0 0 0 
8 0 33 0 0 0 1 0 
18 0 1 0 0 0 0 0 
20 0 2 0 0 0 0 5 

61 22 71 0 0 0 0 0 0 0 
0 4 0 84 28 1 1 0 0 0 
0 2 42 13 2 23 0 4 0 0 
0 0 110 0 0 0 0 0 0 0 
0 6 6 24 0 1 0 4 0 0 
0 3 59 33 0 10 0 0 3 0 
0 1 63 2 4 0 0 31 0 5 
0 19 19 3 0 1 0 0 0 0 
0 0 13 2 3 0 1 0 0 0 
0 0 18 9 0 0 0 0 0 0 

52 56 37 5 2 2 0 0 0 
111 0 0 0 0 1 5 1 0 
6 0 0 0 24 27 7 7 15 
107 0 0 0 0 3 0 0 0 
36 0 0 0 0 1 1 0 3 
33 0 0 58 0 6 11 0 0 
96 7 0 1 0 2 0 0 0 
29 0 0 0 0 11 2 0 0 
6 0 0 0 5 7 1 0 0 
19 0 0 2 2 3 1 0 0 

22 54 23 50 5 0 0 0 
22 7 0 79 1 8 1 0 
11 30 0 2 0 0 0 43 
0 35 0 31 0 0 5 39 
5 29 0 7 0 0 0 0 
6 9 0 88 0 0 0 5 
10 15 0 76 0 0 4 1 
10 21 0 1 0 0 0 10 
3 1 1 13 0 0 0 1 
3 0 0 1 0 0 16 7 

108 1 26 9 10 0 0 0 0 0 
0 3 64 0 0 20 26 5 0 0 
6 6 30 0 19 5 3 17 0 0 
0 0 100 0 10 0 0 0 0 0 
11 0 1 0 5 22 2 0 0 0 
0 0 36 0 6 0 66 0 0 0 
0 101 2 0 3 0 0 0 0 0 
7 3 4 0 12 1 11 0 4 0 
0 1 3 0 13 1 1 0 0 0 
0 0 1 0 0 0 0 19 0 7 

105 46 3 0 0 0 0 
0 55 25 27 11 0 0 
0 1 55 1 26 3 0 
0 6 104 0 0 0 0 
0 2 36 0 0 3 0 
0 0 105 0 2 1 0 
0 0 90 0 0 16 0 
0 0 17 4 21 0 0 
1 10 5 0 0 0 3 
0 0 27 0 0 0 0 

137 16 1 0 0 0 0 0 
113 0 1 4 0 0 0 0 
52 22 0 1 10 1 0 0 
105 2 0 0 0 3 0 0 
35 0 0 4 0 0 2 0 
92 1 0 15 0 0 0 0 
101 0 0 0 0 0 3 2 
26 2 0 14 0 0 0 0 
19 0 0 0 0 0 0 0 
4 2 0 18 0 3 0 0 

15 71 47 21 0 0 0 0 0 0 0 
16 0 0 1 52 49 0 0 0 0 0 
25 0 1 1 39 10 8 2 0 0 0 
59 0 0 0 48 2 0 1 0 0 0 
33 0 0 0 0 1 0 7 0 0 0 
65 0 0 1 20 21 0 0 1 0 0 
38 0 0 1 67 0 0 0 0 0 0 
0 0 0 1 5 0 0 15 0 21 0 
0 0 0 9 5 1 0 3 0 0 1 
5 0 0 0 21 1 0 0 0 0 0 

154 0 0 0 0 
99 13 6 0 0 
83 0 0 3 0 
110 0 0 0 0 
29 0 3 0 9 
107 0 0 0 1 
23 83 0 0 0 
39 0 2 0 1 
16 0 0 0 3 
27 0 0 0 0 

114 26 9 5 0 0 0 
0 0 21 5 92 0 0 
31 11 13 29 0 2 0 
0 4 18 0 88 0 0 
20 8 0 6 1 6 0 
12 0 3 63 23 7 0 
59 17 5 11 0 3 11 
29 1 5 7 0 0 0 
1 4 0 4 5 0 5 
14 0 3 0 10 0 0 

89 39 25 1 0 0 0 0 
5 111 0 0 2 0 0 0 
4 37 38 4 0 2 1 0 
17 6 84 0 0 0 0 3 
4 6 29 2 0 0 0 0 
6 61 35 0 0 6 0 0 
4 67 35 0 0 0 0 0 
14 1 27 0 0 0 0 0 
6 5 5 0 0 3 0 0 
6 1 20 0 0 0 0 0 

103 44 7 0 0 
117 0 0 1 0 
79 2 4 0 1 
106 0 4 0 0 
40 0 1 0 0 
108 0 0 0 0 
41 0 65 0 0 
25 0 17 0 0 
17 2 0 0 0 
18 7 2 0 0 

15 139 0 
3 112 3 
4 82 0 
14 4 92 
7 34 0 
4 104 0 
0 93 13 
34 8 0 
0 18 1 
10 14 3 

135 15 1 1 2 0 0 0 0 0 0 0 0 
0 0 14 104 0 0 0 0 0 0 0 0 0 
2 3 11 41 0 8 16 2 2 1 0 0 0 
0 0 4 3 0 60 0 0 0 42 1 0 0 
0 0 34 4 0 3 0 0 0 0 0 0 0 
0 0 45 16 3 30 0 0 0 10 0 4 0 
0 0 2 6 1 0 1 0 0 90 5 1 0 
0 0 26 13 1 0 0 0 0 0 0 0 2 
0 5 5 9 0 0 0 0 0 0 0 0 0 
0 12 0 15 0 0 0 0 0 0 0 0 0 

61 93 0 0 
0 118 0 0 
32 46 8 0 
100 10 0 0 
12 17 12 0 
40 50 18 0 
65 41 0 0 
10 20 0 12 
3 15 0 1 
0 24 3 0 

146 6 2 0 0 0 0 0 0 
48 0 3 57 9 1 0 0 0 
56 7 7 11 0 0 2 2 1 
47 0 41 0 0 0 0 22 0 
31 0 0 0 0 8 0 2 0 
7 11 0 0 2 60 0 28 0 
37 16 0 52 0 0 0 0 1 
39 1 1 0 0 0 0 1 0 
5 1 2 4 0 0 0 7 0 
22 0 0 0 0 0 0 5 0 

54 69 27 4 0 0 0 0 0 
0 71 32 0 15 0 0 0 0 
19 18 17 22 4 3 2 1 0 
103 1 0 3 0 0 0 3 0 
3 2 0 0 12 0 0 11 13 
0 0 0 0 107 0 0 1 0 
9 35 8 1 48 0 0 5 0 
6 10 25 0 1 0 0 0 0 
3 2 7 0 5 0 0 2 0 
11 8 0 0 8 0 0 0 0 

90 8 25 31 0 0 0 0 
40 15 54 2 4 3 0 0 
10 7 22 23 6 0 18 0 
0 0 105 0 0 0 1 4 
3 0 15 13 10 0 0 0 
48 27 1 21 11 0 0 0 
3 9 33 46 15 0 0 0 
7 0 0 33 2 0 0 0 
8 8 1 0 0 1 1 0 
0 11 1 13 0 2 0 0 

125 29 0 0 0 0 
84 34 0 0 0 0 
23 51 6 6 0 0 
82 2 26 0 0 0 
17 24 0 0 0 0 
46 50 8 0 1 3 
45 61 0 0 0 0 
17 25 0 0 0 0 
10 7 2 0 0 0 
21 0 0 6 0 0 

136 11 3 4 0 0 0 0 0 
27 66 0 20 3 2 0 0 0 
5 52 5 12 0 0 1 9 2 
6 76 0 20 0 0 8 0 0 
11 30 0 0 0 0 0 0 0 
32 5 0 71 0 0 0 0 0 
21 7 17 60 0 0 1 0 0 
3 0 0 39 0 0 0 0 0 
1 8 0 7 0 0 3 0 0 
17 10 0 0 0 0 0 0 0 

111 18 17 8 0 0 0 0 0 
24 85 4 0 5 0 0 0 0 
31 46 5 2 0 2 0 0 0 
11 90 9 0 0 0 0 0 0 
35 1 5 0 0 0 0 0 0 
4 3 0 94 7 0 0 0 0 
9 5 88 4 0 0 0 0 0 
1 37 1 0 0 0 3 0 0 
17 1 0 0 0 0 0 1 0 
25 0 0 0 0 0 0 0 2 

144 10 0 0 0 
112 6 0 0 0 
74 9 3 0 0 
110 0 0 0 0 
30 11 0 0 0 
57 14 0 34 3 
70 29 0 0 7 
17 25 0 0 0 
14 5 0 0 0 
26 1 0 0 0 

109 31 10 4 0 0 0 0 0 0 
0 107 0 3 7 1 0 0 0 0 
10 15 1 8 43 0 5 4 0 0 
35 19 0 0 19 0 37 0 0 0 
22 5 0 9 5 0 0 0 0 0 
3 24 17 0 54 0 1 6 3 0 
0 50 1 0 55 0 0 0 0 0 
3 0 0 0 28 0 0 0 0 11 
11 2 2 1 2 0 0 0 0 1 
10 0 0 0 12 5 0 0 0 0 

111 43 0 0 0 0 0 0 0 0 0 
85 31 2 0 0 0 0 0 0 0 0 
31 22 5 4 9 11 4 0 0 0 0 
33 2 0 19 0 56 0 0 0 0 0 
34 0 0 0 5 0 0 1 1 0 0 
54 41 0 0 0 0 0 0 0 13 0 
60 12 0 2 0 31 0 0 0 0 1 
21 0 0 4 1 0 0 0 6 10 0 
12 6 0 0 0 1 0 0 0 0 0 
13 4 0 9 0 1 0 0 0 0 0 

119 30 2 2 1 0 0 0 0 0 0 
41 0 0 3 1 27 45 1 0 0 0 
14 0 0 14 41 0 5 0 8 2 2 
2 2 0 4 64 0 15 0 23 0 0 
20 0 0 0 9 1 0 11 0 0 0 
3 6 0 0 0 21 67 0 0 11 0 
31 0 0 0 40 2 0 0 33 0 0 
37 0 1 0 2 0 2 0 0 0 0 
3 0 0 10 2 0 4 0 0 0 0 
0 0 10 0 3 1 13 0 0 0 0 

38 61 37 18 0 0 0 0 0 0 0 
79 0 0 35 4 0 0 0 0 0 0 
16 8 6 31 7 10 3 4 1 0 0 
0 0 1 109 0 0 0 0 0 0 0 
6 8 0 12 15 0 0 0 0 0 0 
13 0 1 69 25 0 0 0 0 0 0 
1 15 57 16 17 0 0 0 0 0 0 
9 5 5 9 7 0 0 0 0 7 0 
1 2 5 6 1 0 3 0 0 0 1 
4 0 0 23 0 0 0 0 0 0 0 

91 8 43 11 1 0 0 0 
97 0 0 18 2 1 0 0 
43 10 0 32 0 1 0 0 
0 0 0 110 0 0 0 0 
0 0 2 10 0 0 26 3 
1 27 0 80 0 0 0 0 
8 1 0 97 0 0 0 0 
8 0 0 31 2 1 0 0 
8 2 0 5 3 0 0 1 
0 0 0 27 0 0 0 0 

36 111 6 1 0 0 
1 105 11 0 1 0 
26 24 28 0 8 0 
38 44 28 0 0 0 
5 4 3 0 26 3 
22 75 10 0 1 0 
45 33 28 0 0 0 
19 21 1 0 1 0 
5 8 6 0 0 0 
4 0 23 0 0 0 

12 106 31 4 1 0 0 0 0 0 
8 95 1 0 0 14 0 0 0 0 
9 10 0 32 24 7 1 3 0 0 
69 41 0 0 0 0 0 0 0 0 
4 12 6 7 5 2 0 5 0 0 
8 34 1 6 33 0 0 26 0 0 
15 23 3 2 1 7 0 55 0 0 
0 7 0 0 2 0 0 33 0 0 
1 4 3 0 4 0 0 0 7 0 
4 0 0 0 0 0 0 14 0 9 

127 26 1 0 0 0 0 0 0 0 0 0 
106 3 0 7 2 0 0 0 0 0 0 0 
4 33 0 8 0 14 16 4 6 1 0 0 
39 0 0 0 0 0 0 0 0 0 71 0 
1 4 0 7 12 0 1 0 0 2 6 8 
19 53 0 0 26 0 0 10 0 0 0 0 
12 0 0 0 85 1 8 0 0 0 0 0 
31 11 0 0 0 0 0 0 0 0 0 0 
0 11 0 5 3 0 0 0 0 0 0 0 
0 3 0 1 0 0 10 0 13 0 0 0 

113 24 14 3 0 0 0 0 0 
93 0 0 2 23 0 0 0 0 
58 2 6 10 0 8 1 1 0 
2 0 106 0 0 0 0 2 0 
26 1 4 10 0 0 0 0 0 
16 1 36 5 0 6 44 0 0 
106 0 0 0 0 0 0 0 0 
24 1 16 0 0 0 0 0 1 
4 10 0 0 0 0 5 0 0 
16 1 5 0 0 0 5 0 0 

65 89 0 0 0 0 
82 36 0 0 0 0 
56 5 5 12 8 0 
105 0 0 0 5 0 
37 0 0 0 4 0 
81 14 0 12 0 1 
96 5 0 5 0 0 
38 4 0 0 0 0 
12 2 0 1 4 0 
9 18 0 0 0 0 

59 64 6 25 0 0 0 0 0 0 
75 0 1 38 4 0 0 0 0 0 
14 0 3 47 6 7 8 1 0 0 
110 0 0 0 0 0 0 0 0 0 
35 0 2 0 0 0 0 3 1 0 
98 4 0 6 0 0 0 0 0 0 
106 0 0 0 0 0 0 0 0 0 
11 0 0 31 0 0 0 0 0 0 
10 0 0 7 1 0 0 0 0 1 
26 0 0 0 1 0 0 0 0 0 

139 10 3 2 0 0 0 0 
0 12 48 58 0 0 0 0 
11 5 29 20 17 4 0 0 
0 1 96 6 7 0 0 0 
0 1 40 0 0 0 0 0 
0 86 0 8 1 0 13 0 
1 4 100 1 0 0 0 0 
0 2 17 6 17 0 0 0 
0 4 3 9 3 0 0 0 
0 1 22 2 0 0 0 2 

111 4 17 22 0 0 0 0 0 0 0 
67 0 0 44 1 6 0 0 0 0 0 
0 23 0 44 10 0 1 3 3 1 1 
21 82 0 2 0 0 0 0 0 5 0 
13 11 0 13 2 0 0 0 0 1 1 
19 53 3 33 0 0 0 0 0 0 0 
1 2 20 62 17 4 0 0 0 0 0 
4 0 0 30 0 0 0 0 0 5 3 
1 3 0 12 2 0 0 0 0 1 0 
5 1 1 2 18 0 0 0 0 0 0 

154 0 0 0 
114 4 0 0 
76 9 1 0 
110 0 0 0 
27 14 0 0 
92 16 0 0 
105 1 0 0 
39 0 0 3 
16 3 0 0 
27 0 0 0 

23 18 87 26 0 0 0 0 0 0 
0 0 1 14 100 2 1 0 0 0 
16 0 14 15 21 4 0 8 2 6 
49 0 5 5 51 0 0 0 0 0 
23 0 0 11 7 0 0 0 0 0 
2 0 0 78 2 1 0 21 0 4 
26 0 0 11 8 12 0 27 0 22 
1 0 0 21 0 14 0 6 0 0 
0 0 0 2 17 0 0 0 0 0 
0 0 0 5 9 11 0 0 0 2 

130 23 1 0 0 0 0 0 0 
27 0 0 65 19 7 0 0 0 
30 13 4 0 2 0 37 0 0 
0 0 0 0 1 0 109 0 0 
11 13 2 0 0 0 11 4 0 
93 0 0 0 11 0 4 0 0 
65 40 0 0 0 0 0 0 1 
14 0 1 0 16 6 5 0 0 
5 5 0 0 8 0 1 0 0 
0 15 0 0 11 0 1 0 0 

52 68 34 0 0 0 0 
115 0 3 0 0 0 0 
64 0 10 5 5 2 0 
110 0 0 0 0 0 0 
28 7 5 1 0 0 0 
104 0 2 2 0 0 0 
63 0 40 2 0 0 1 
16 0 25 1 0 0 0 
7 0 2 10 0 0 0 
27 0 0 0 0 0 0 

38 52 64 0 0 0 0 
58 1 59 0 0 0 0 
9 15 60 2 0 0 0 
68 7 34 1 0 0 0 
3 4 20 3 11 0 0 
20 0 39 36 13 0 0 
0 21 84 0 0 1 0 
5 3 34 0 0 0 0 
2 9 3 3 0 0 2 
0 3 16 8 0 0 0 

58 20 75 1 0 0 0 0 
22 0 94 0 2 0 0 0 
13 6 17 23 13 14 0 0 
34 0 39 0 0 0 37 0 
2 0 6 1 0 27 3 2 
49 2 11 2 0 44 0 0 
100 0 1 5 0 0 0 0 
0 0 18 5 0 0 19 0 
6 0 3 0 0 8 2 0 
3 0 4 0 8 12 0 0 

2 114 38 0 
0 30 88 0 
23 42 21 0 
0 13 97 0 
0 19 17 5 
52 33 5 18 
13 77 16 0 
0 15 27 0 
0 11 8 0 
0 18 9 0 

150 4 0 0 0 0 0 0 0 
4 10 101 3 0 0 0 0 0 
27 9 37 0 13 0 0 0 0 
26 1 22 0 59 2 0 0 0 
19 6 3 1 4 0 8 0 0 
74 1 5 0 28 0 0 0 0 
29 49 0 0 2 0 0 26 0 
28 13 0 0 1 0 0 0 0 
2 9 6 0 0 0 0 0 2 
2 24 1 0 0 0 0 0 0 

42 109 2 1 0 
117 1 0 0 0 
72 13 0 0 1 
106 4 0 0 0 
33 8 0 0 0 
106 2 0 0 0 
90 16 0 0 0 
42 0 0 0 0 
15 4 0 0 0 
27 0 0 0 0 

154 0 0 0 0 
118 0 0 0 0 
82 2 2 0 0 
0 0 0 110 0 
41 0 0 0 0 
107 0 0 1 0 
103 0 0 0 3 
41 0 0 0 1 
19 0 0 0 0 
11 0 16 0 0 

78 42 9 1 23 1 0 0 0 0 0 0 
0 0 87 19 3 0 8 1 0 0 0 0 
0 1 0 11 24 0 9 1 20 20 0 0 
0 67 0 0 25 0 0 0 18 0 0 0 
0 0 0 25 14 0 2 0 0 0 0 0 
0 3 0 20 59 0 0 0 1 0 25 0 
0 0 0 0 106 0 0 0 0 0 0 0 
6 0 0 2 14 1 3 15 0 0 0 1 
0 0 5 1 7 0 2 4 0 0 0 0 
0 16 0 3 4 1 3 0 0 0 0 0 

81 72 1 0 0 0 0 0 0 
17 89 0 12 0 0 0 0 0 
13 17 1 31 10 3 6 5 0 
3 0 0 104 0 0 0 0 3 
19 6 4 12 0 0 0 0 0 
21 15 0 70 0 0 2 0 0 
10 0 0 31 0 0 65 0 0 
0 14 0 7 17 0 3 0 1 
1 1 1 6 0 0 0 10 0 
0 0 0 17 0 0 10 0 0 

143 5 6 0 0 0 0 
115 0 3 0 0 0 0 
71 2 0 11 2 0 0 
51 58 0 0 0 1 0 
39 0 2 0 0 0 0 
66 1 0 0 0 0 41 
56 0 0 50 0 0 0 
37 3 1 1 0 0 0 
13 6 0 0 0 0 0 
23 4 0 0 0 0 0 

35 99 19 1 0 0 0 0 0 
1 82 0 34 1 0 0 0 0 
2 19 26 15 0 18 3 3 0 
0 19 0 90 0 0 1 0 0 
5 1 0 13 10 0 0 0 12 
1 1 5 33 0 0 5 0 63 
0 21 0 74 0 0 11 0 0 
37 0 4 0 0 0 0 0 1 
2 5 1 7 4 0 0 0 0 
0 0 3 18 6 0 0 0 0 

70 65 16 1 2 0 0 0 0 0 0 0 0 
14 47 1 53 0 2 1 0 0 0 0 0 0 
70 3 3 2 0 0 0 6 1 1 0 0 0 
69 41 0 0 0 0 0 0 0 0 0 0 0 
25 10 0 0 0 0 0 0 0 0 6 0 0 
3 105 0 0 0 0 0 0 0 0 0 0 0 
56 3 12 0 0 0 0 35 0 0 0 0 0 
31 0 0 1 0 0 0 5 0 0 4 1 0 
10 3 5 0 0 0 0 0 0 0 0 0 1 
0 0 2 0 0 0 24 0 0 1 0 0 0 

145 8 1 0 0 0 
12 8 74 20 4 0 
23 39 17 7 0 0 
0 89 20 1 0 0 
0 40 1 0 0 0 
49 3 0 0 0 56 
6 100 0 0 0 0 
3 35 0 0 4 0 
2 8 4 5 0 0 
0 27 0 0 0 0 

85 1 39 29 0 0 0 0 0 
0 80 1 31 5 1 0 0 0 
1 40 10 29 1 0 3 2 0 
11 86 1 12 0 0 0 0 0 
2 8 1 23 0 0 0 7 0 
0 29 4 74 0 0 0 1 0 
20 0 6 80 0 0 0 0 0 
2 12 1 27 0 0 0 0 0 
2 1 7 9 0 0 0 0 0 
19 0 0 0 0 0 5 0 3 

98 21 3 16 15 1 
29 33 0 0 56 0 
53 3 11 0 18 1 
0 2 0 0 108 0 
4 18 1 0 16 2 
79 10 2 5 11 1 
12 0 20 0 74 0 
1 0 6 0 7 28 
4 2 1 0 12 0 
0 0 27 0 0 0 

9 12 59 47 20 7 0 0 0 0 
0 2 100 0 0 0 16 0 0 0 
13 9 19 0 18 0 0 26 1 0 
0 38 31 0 1 33 0 0 0 7 
0 0 36 0 0 3 0 2 0 0 
37 61 7 0 3 0 0 0 0 0 
0 96 0 0 8 0 0 2 0 0 
4 3 11 0 0 5 0 19 0 0 
0 9 2 3 0 2 0 3 0 0 
0 27 0 0 0 0 0 0 0 0 

31 34 13 76 0 0 0 0 0 
0 0 0 20 36 14 48 0 0 
18 0 0 33 12 0 15 8 0 
8 0 0 32 23 0 47 0 0 
5 0 0 19 6 5 0 0 6 
35 0 0 0 63 0 4 6 0 
6 0 0 32 60 0 8 0 0 
0 0 1 20 0 2 19 0 0 
3 0 1 3 9 2 1 0 0 
0 0 2 4 13 7 1 0 0 

114 11 28 1 0 0 0 0 0 0 
71 0 47 0 0 0 0 0 0 0 
58 1 15 5 5 1 1 0 0 0 
34 4 70 0 0 0 0 2 0 0 
13 0 12 15 0 0 0 0 1 0 
38 0 66 0 0 0 0 0 3 1 
30 47 18 0 0 0 6 5 0 0 
13 7 15 5 0 0 0 0 2 0 
9 0 9 0 0 0 0 0 0 1 
19 0 7 1 0 0 0 0 0 0 

57 95 2 0 0 0 0 
13 93 8 4 0 0 0 
4 42 12 26 2 0 0 
0 93 0 17 0 0 0 
0 39 0 2 0 0 0 
0 98 1 9 0 0 0 
0 105 0 0 0 1 0 
10 13 0 19 0 0 0 
0 15 0 4 0 0 0 
1 0 25 0 0 0 1 

35 84 25 10 0 0 0 0 
5 1 86 0 4 22 0 0 
37 3 27 6 1 5 7 0 
78 5 12 15 0 0 0 0 
34 0 1 0 0 0 0 6 
43 5 60 0 0 0 0 0 
8 7 44 46 1 0 0 0 
25 0 1 1 0 15 0 0 
8 1 7 0 3 0 0 0 
16 3 1 6 0 0 0 1 

22 50 81 1 0 0 0 0 0 
0 31 81 0 3 3 0 0 0 
0 26 44 12 0 0 4 0 0 
0 47 63 0 0 0 0 0 0 
0 3 35 0 0 0 0 3 0 
0 47 58 3 0 0 0 0 0 
0 26 76 4 0 0 0 0 0 
0 3 1 18 0 0 2 2 16 
0 8 9 0 2 0 0 0 0 
0 3 7 1 16 0 0 0 0 

138 16 0 0 0 0 
64 45 8 1 0 0 
28 26 4 28 0 0 
0 0 110 0 0 0 
15 14 0 0 6 6 
21 16 58 0 13 0 
85 4 0 0 1 16 
38 3 1 0 0 0 
10 4 5 0 0 0 
5 17 2 0 0 3 

123 21 5 5 0 0 0 
94 0 21 3 0 0 0 
74 2 7 2 1 0 0 
109 0 0 1 0 0 0 
19 0 1 16 0 5 0 
15 0 12 37 37 4 3 
67 0 6 33 0 0 0 
3 0 0 39 0 0 0 
13 0 6 0 0 0 0 
24 0 0 3 0 0 0 

54 4 25 26 45 
31 0 47 40 0 
48 6 21 4 7 
5 37 44 0 24 
20 0 0 18 3 
80 5 0 1 22 
87 1 7 0 11 
14 1 0 15 12 
11 0 7 0 1 
1 20 0 0 6 

154 0 0 0 0 0 0 
108 7 1 2 0 0 0 
24 1 5 53 2 1 0 
96 0 0 14 0 0 0 
23 7 5 3 0 3 0 
83 9 0 16 0 0 0 
7 16 0 81 0 2 0 
6 0 1 35 0 0 0 
14 0 3 0 0 0 2 
0 0 0 27 0 0 0 

4 82 67 1 0 0 0 0 0 0 
0 53 65 0 0 0 0 0 0 0 
5 18 58 2 2 1 0 0 0 0 
0 32 43 0 0 0 35 0 0 0 
0 12 19 1 0 0 0 8 1 0 
0 2 94 0 0 0 0 0 12 0 
0 97 3 0 0 0 0 0 0 6 
1 21 4 4 0 11 0 1 0 0 
0 6 11 0 0 2 0 0 0 0 
0 4 23 0 0 0 0 0 0 0 

13 96 27 4 10 4 0 0 
0 61 37 2 2 2 14 0 
0 31 38 11 0 5 0 1 
0 8 5 0 0 97 0 0 
0 33 0 2 0 6 0 0 
0 68 0 0 40 0 0 0 
0 45 19 34 0 3 0 5 
0 11 10 19 0 2 0 0 
0 6 4 3 0 6 0 0 
0 20 0 7 0 0 0 0 

133 11 9 1 0 0 0 0 
2 115 0 0 1 0 0 0 
10 36 13 24 0 3 0 0 
0 52 0 58 0 0 0 0 
1 14 1 21 0 4 0 0 
1 5 80 0 0 22 0 0 
94 10 1 0 0 0 1 0 
25 17 0 0 0 0 0 0 
3 2 2 9 0 2 0 1 
0 27 0 0 0 0 0 0 

154 0 0 0 0 0 0 0 
107 11 0 0 0 0 0 0 
64 1 8 13 0 0 0 0 
102 0 0 8 0 0 0 0 
29 0 11 1 0 0 0 0 
53 0 0 0 50 4 1 0 
106 0 0 0 0 0 0 0 
27 0 0 0 0 0 9 6 
19 0 0 0 0 0 0 0 
21 0 0 6 0 0 0 0 

91 56 7 0 0 0 0 0 0 0 
23 93 0 2 0 0 0 0 0 0 
28 42 7 2 7 0 0 0 0 0 
1 109 0 0 0 0 0 0 0 0 
1 30 0 2 0 7 1 0 0 0 
0 60 0 37 3 0 0 7 1 0 
7 80 17 0 0 0 2 0 0 0 
1 5 2 0 0 0 0 0 0 34 
2 12 3 0 0 0 2 0 0 0 
9 18 0 0 0 0 0 0 0 0 

136 4 14 0 0 0 
102 13 2 1 0 0 
23 52 0 5 5 1 
42 38 30 0 0 0 
11 5 12 8 5 0 
48 32 0 28 0 0 
25 66 15 0 0 0 
11 24 7 0 0 0 
5 4 10 0 0 0 
9 18 0 0 0 0 

52 98 4 0 0 0 
2 108 8 0 0 0 
9 53 20 4 0 0 
1 106 3 0 0 0 
25 11 0 0 5 0 
48 26 31 0 2 1 
12 31 8 0 2 53 
12 29 1 0 0 0 
0 7 10 2 0 0 
0 18 9 0 0 0 

141 12 1 0 0 0 0 0 0 0 
14 76 11 16 1 0 0 0 0 0 
27 33 6 0 1 16 1 2 0 0 
0 106 2 1 0 0 1 0 0 0 
18 9 0 0 0 0 1 0 10 3 
49 52 0 7 0 0 0 0 0 0 
27 61 1 17 0 0 0 0 0 0 
0 1 2 39 0 0 0 0 0 0 
10 4 0 5 0 0 0 0 0 0 
8 19 0 0 0 0 0 0 0 0 

86 68 0 0 0 0 
92 22 4 0 0 0 
39 20 9 8 10 0 
5 105 0 0 0 0 
15 25 0 1 0 0 
103 2 0 0 3 0 
32 57 0 0 0 17 
41 1 0 0 0 0 
18 1 0 0 0 0 
8 5 0 0 14 0 

8 72 59 13 2 0 0 0 
5 9 0 38 66 0 0 0 
5 59 1 1 17 3 0 0 
94 2 0 0 2 0 12 0 
22 2 0 0 17 0 0 0 
25 3 72 0 8 0 0 0 
42 0 0 0 0 0 0 64 
2 1 0 0 39 0 0 0 
18 1 0 0 0 0 0 0 
21 0 0 0 6 0 0 0 

121 6 24 3 0 0 0 0 
15 24 12 67 0 0 0 0 
56 1 12 14 1 2 0 0 
41 0 33 36 0 0 0 0 
14 1 23 3 0 0 0 0 
68 0 4 32 4 0 0 0 
19 0 45 42 0 0 0 0 
22 0 1 19 0 0 0 0 
11 0 3 0 0 0 2 3 
2 0 6 19 0 0 0 0 

38 68 32 16 0 0 0 
63 0 43 11 1 0 0 
29 0 26 11 0 20 0 
30 0 73 7 0 0 0 
21 2 18 0 0 0 0 
50 0 10 1 0 0 47 
5 0 73 28 0 0 0 
1 0 17 16 8 0 0 
2 0 12 5 0 0 0 
19 0 6 2 0 0 0 

152 2 0 0 0 0 0 0 0 
46 42 23 4 3 0 0 0 0 
4 0 59 10 0 11 2 0 0 
0 4 0 1 0 32 0 73 0 
17 0 19 0 0 3 0 2 0 
20 0 1 0 0 79 8 0 0 
85 0 1 11 0 8 0 0 1 
0 0 0 1 11 15 3 12 0 
14 0 0 4 0 1 0 0 0 
10 0 0 17 0 0 0 0 0 

115 37 2 0 0 0 
88 24 5 1 0 0 
47 9 4 11 15 0 
103 7 0 0 0 0 
32 3 3 0 3 0 
25 44 6 5 18 10 
58 27 12 1 8 0 
36 6 0 0 0 0 
11 2 1 1 4 0 
25 2 0 0 0 0 

81 73 0 0 0 
14 70 15 11 8 
38 27 15 6 0 
39 71 0 0 0 
32 0 6 3 0 
64 0 31 1 12 
9 12 82 3 0 
27 1 13 1 0 
12 6 0 1 0 
14 6 0 7 0 

154 0 0 0 0 
104 1 13 0 0 
76 0 0 10 0 
36 0 0 0 74 
41 0 0 0 0 
108 0 0 0 0 
106 0 0 0 0 
42 0 0 0 0 
16 0 3 0 0 
27 0 0 0 0 

67 87 0 0 0 0 
32 14 72 0 0 0 
25 52 6 2 1 0 
58 19 33 0 0 0 
13 28 0 0 0 0 
5 68 27 0 0 8 
0 95 9 2 0 0 
5 24 13 0 0 0 
5 8 2 0 0 4 
25 1 1 0 0 0 

154 0 0 0 
118 0 0 0 
84 2 0 0 
109 0 1 0 
41 0 0 0 
107 1 0 0 
100 0 6 0 
40 0 0 2 
19 0 0 0 
27 0 0 0 

94 8 50 2 0 0 0 0 0 
0 1 103 0 14 0 0 0 0 
3 24 28 0 0 26 5 0 0 
0 2 108 0 0 0 0 0 0 
0 1 11 20 0 0 0 9 0 
17 60 31 0 0 0 0 0 0 
0 0 0 3 0 32 0 27 44 
5 6 31 0 0 0 0 0 0 
0 0 14 0 0 3 0 2 0 
1 9 17 0 0 0 0 0 0 

39 92 23 0 0 0 
85 26 6 1 0 0 
11 16 56 2 1 0 
0 2 67 35 0 6 
33 3 4 0 1 0 
2 1 101 4 0 0 
24 15 54 13 0 0 
12 6 24 0 0 0 
0 4 1 12 2 0 
0 3 23 0 1 0 

92 31 23 8 0 0 0 0 0 
8 104 0 0 5 1 0 0 0 
6 40 36 0 3 0 1 0 0 
0 0 0 0 110 0 0 0 0 
5 22 0 0 0 0 0 14 0 
0 103 5 0 0 0 0 0 0 
93 7 1 0 5 0 0 0 0 
10 32 0 0 0 0 0 0 0 
3 10 4 0 2 0 0 0 0 
0 25 0 0 1 0 0 0 1 

98 35 21 0 0 0 0 0 0 
55 0 0 36 25 2 0 0 0 
56 19 1 1 0 0 6 1 2 
50 16 44 0 0 0 0 0 0 
27 1 13 0 0 0 0 0 0 
10 41 2 0 2 0 0 53 0 
55 5 17 1 0 0 28 0 0 
23 4 0 2 3 0 10 0 0 
10 2 6 1 0 0 0 0 0 
1 0 0 0 0 0 0 26 0 

52 46 23 10 20 2 1 0 0 0 0 0 0 0 0 
13 28 2 10 0 3 0 51 10 1 0 0 0 0 0 
26 11 6 9 7 8 0 7 1 0 11 0 0 0 0 
0 39 5 0 34 0 0 0 0 0 0 32 0 0 0 
5 13 9 1 9 0 0 3 0 0 0 0 1 0 0 
28 10 0 48 0 11 0 11 0 0 0 0 0 0 0 
9 7 82 0 0 0 0 1 1 0 0 0 6 0 0 
7 1 10 0 1 2 0 21 0 0 0 0 0 0 0 
1 3 1 0 5 0 0 6 0 0 0 0 0 2 1 
1 25 0 0 0 0 0 1 0 0 0 0 0 0 0 

82 43 18 10 1 0 0 0 0 
23 16 3 0 76 0 0 0 0 
20 4 25 7 30 0 0 0 0 
60 0 28 0 0 22 0 0 0 
1 2 12 1 3 3 19 0 0 
52 1 11 0 40 0 0 4 0 
20 0 12 3 5 62 0 0 4 
2 0 5 0 32 2 0 0 1 
3 3 5 0 7 1 0 0 0 
0 1 7 0 19 0 0 0 0 

131 7 16 0 0 0 0 
85 24 0 6 3 0 0 
53 5 4 15 5 4 0 
109 0 0 1 0 0 0 
6 16 0 0 11 0 8 
103 0 0 0 5 0 0 
15 0 24 55 11 0 1 
15 0 15 0 12 0 0 
15 0 4 0 0 0 0 
19 0 8 0 0 0 0 

102 50 2 0 0 0 0 
91 0 0 26 1 0 0 
47 2 0 5 16 16 0 
1 0 0 11 1 0 97 
23 6 2 10 0 0 0 
25 0 0 70 13 0 0 
96 10 0 0 0 0 0 
33 0 6 3 0 0 0 
16 0 0 0 0 1 2 
25 1 0 1 0 0 0 

138 16 0 0 0 0 0 0 0 0 
20 39 6 53 0 0 0 0 0 0 
55 0 2 19 10 0 0 0 0 0 
55 0 13 1 3 36 2 0 0 0 
29 0 0 0 9 0 0 1 2 0 
25 26 0 12 0 0 0 0 45 0 
18 1 0 67 20 0 0 0 0 0 
21 0 0 8 13 0 0 0 0 0 
7 0 0 6 5 0 0 0 0 1 
0 0 0 15 12 0 0 0 0 0 

124 24 6 0 0 0 0 
71 7 36 4 0 0 0 
52 4 30 0 0 0 0 
100 0 2 0 8 0 0 
1 1 4 0 17 8 10 
84 2 21 0 0 1 0 
71 1 28 0 4 0 2 
20 1 16 0 5 0 0 
7 0 11 0 0 0 1 
14 5 8 0 0 0 0 

115 31 8 0 0 0 0 0 
109 7 0 2 0 0 0 0 
56 4 9 0 8 8 1 0 
16 67 27 0 0 0 0 0 
19 6 0 0 0 0 15 1 
67 0 0 0 5 0 36 0 
43 0 0 0 0 63 0 0 
35 5 0 0 0 0 0 2 
9 4 1 0 0 0 0 5 
26 1 0 0 0 0 0 0 

93 60 1 0 0 0 0 0 0 
49 61 0 8 0 0 0 0 0 
34 41 2 0 9 0 0 0 0 
8 6 0 0 0 93 3 0 0 
7 2 29 0 0 3 0 0 0 
41 0 67 0 0 0 0 0 0 
85 3 0 0 0 16 0 2 0 
13 24 0 0 0 4 0 0 1 
3 12 0 0 0 4 0 0 0 
3 21 3 0 0 0 0 0 0 

111 10 32 1 0 0 0 
74 0 14 0 28 2 0 
54 0 2 0 6 24 0 
96 3 6 0 0 5 0 
23 0 3 12 0 3 0 
45 0 0 51 12 0 0 
98 0 4 0 0 4 0 
17 1 19 0 0 5 0 
16 0 0 0 0 1 2 
27 0 0 0 0 0 0 

62 66 25 1 0 0 0 
26 31 0 1 60 0 0 
46 29 3 3 0 5 0 
63 47 0 0 0 0 0 
0 8 28 0 0 1 4 
5 15 19 0 0 0 69 
1 16 78 0 0 0 11 
12 21 3 0 0 6 0 
3 2 7 2 0 0 5 
19 0 8 0 0 0 0 

67 18 48 21 0 0 0 0 0 0 
55 0 49 0 14 0 0 0 0 0 
1 0 47 0 6 25 7 0 0 0 
7 0 91 0 10 0 0 2 0 0 
5 0 17 1 17 0 0 1 0 0 
64 0 43 0 0 0 1 0 0 0 
56 0 49 0 0 0 1 0 0 0 
0 0 34 0 0 7 0 1 0 0 
0 0 14 0 3 0 0 0 1 1 
20 0 7 0 0 0 0 0 0 0 

55 48 48 2 1 0 
6 0 77 0 35 0 
2 26 16 0 16 26 
0 0 109 1 0 0 
9 9 10 0 13 0 
3 0 94 0 11 0 
0 1 31 0 74 0 
0 0 38 0 4 0 
13 0 2 0 4 0 
0 0 4 0 23 0 

43 58 53 0 0 0 0 
47 1 21 48 1 0 0 
2 24 33 9 0 17 1 
11 0 99 0 0 0 0 
13 5 0 22 0 1 0 
2 4 5 0 97 0 0 
6 100 0 0 0 0 0 
3 14 0 25 0 0 0 
1 2 13 3 0 0 0 
9 0 0 18 0 0 0 

42 99 1 11 1 0 0 0 0 0 
7 12 2 53 0 44 0 0 0 0 
44 13 11 12 0 0 6 0 0 0 
100 0 0 6 0 0 4 0 0 0 
3 0 3 34 0 0 1 0 0 0 
3 16 31 3 0 0 54 1 0 0 
1 0 83 22 0 0 0 0 0 0 
6 10 0 0 0 0 26 0 0 0 
6 0 4 6 0 0 1 0 1 1 
22 1 0 4 0 0 0 0 0 0 

119 13 22 0 0 0 
94 8 14 1 1 0 
29 10 8 0 37 2 
108 0 0 0 2 0 
13 0 9 0 19 0 
3 0 75 9 21 0 
6 0 0 59 41 0 
19 14 9 0 0 0 
12 0 5 0 2 0 
5 0 0 0 22 0 

52 25 56 7 9 4 1 0 0 0 0 
73 0 1 0 0 44 0 0 0 0 0 
69 1 5 0 2 0 0 6 2 1 0 
59 0 3 0 9 0 0 0 0 0 39 
40 0 0 1 0 0 0 0 0 0 0 
93 0 0 0 0 0 0 0 15 0 0 
26 0 80 0 0 0 0 0 0 0 0 
36 0 2 0 0 4 0 0 0 0 0 
18 0 0 0 0 1 0 0 0 0 0 
25 0 2 0 0 0 0 0 0 0 0 

95 43 7 6 3 0 0 0 0 
0 83 9 0 15 7 4 0 0 
0 22 22 22 17 0 3 0 0 
0 40 0 0 70 0 0 0 0 
0 14 17 6 3 1 0 0 0 
0 97 9 2 0 0 0 0 0 
0 26 14 28 38 0 0 0 0 
4 13 11 0 1 5 3 1 4 
1 8 0 1 8 0 0 0 1 
3 20 0 4 0 0 0 0 0 

97 12 27 18 0 
10 0 1 107 0 
35 9 10 20 12 
7 102 0 1 0 
9 0 13 19 0 
35 58 7 8 0 
0 22 20 64 0 
0 1 7 34 0 
3 4 9 3 0 
0 0 8 19 0 

131 14 8 1 0 0 0 0 0 
0 46 46 0 26 0 0 0 0 
0 11 14 0 39 20 2 0 0 
0 64 5 0 16 22 0 3 0 
0 1 3 0 0 10 16 0 11 
0 46 0 0 62 0 0 0 0 
0 2 0 0 7 49 43 0 5 
0 0 2 0 1 10 0 0 29 
0 7 0 0 6 0 0 0 6 
0 2 0 0 25 0 0 0 0 

12 142 0 0 0 0 0 
0 105 9 1 3 0 0 
0 41 30 2 13 0 0 
0 60 50 0 0 0 0 
0 38 3 0 0 0 0 
0 86 8 12 2 0 0 
0 70 13 0 23 0 0 
2 38 2 0 0 0 0 
1 13 0 4 0 1 0 
0 11 12 0 0 0 4 

75 67 12 0 0 0 0 0 0 0 
78 18 5 15 2 0 0 0 0 0 
30 11 22 0 1 22 0 0 0 0 
109 0 1 0 0 0 0 0 0 0 
14 3 24 0 0 0 0 0 0 0 
0 0 72 0 0 11 20 5 0 0 
5 93 0 0 6 0 0 0 2 0 
3 4 17 0 0 0 0 18 0 0 
6 2 4 0 3 0 0 0 0 4 
17 0 9 1 0 0 0 0 0 0 

113 21 19 1 0 0 
18 0 21 0 79 0 
47 25 8 3 3 0 
79 31 0 0 0 0 
37 0 0 2 0 2 
108 0 0 0 0 0 
38 0 0 64 0 4 
40 0 2 0 0 0 
12 1 6 0 0 0 
27 0 0 0 0 0 

142 7 4 1 0 0 0 0 0 0 
39 19 2 20 7 31 0 0 0 0 
11 28 7 21 10 1 3 3 2 0 
70 0 3 6 31 0 0 0 0 0 
5 3 29 2 2 0 0 0 0 0 
5 0 33 1 0 69 0 0 0 0 
18 9 9 2 17 50 0 0 0 1 
0 0 41 0 0 1 0 0 0 0 
10 2 4 2 0 1 0 0 0 0 
4 2 0 19 0 2 0 0 0 0 

122 31 1 0 0 0 0 0 0 0 0 
16 0 0 92 5 5 0 0 0 0 0 
29 52 0 4 0 0 1 0 0 0 0 
91 1 0 0 0 0 0 14 2 2 0 
16 22 0 0 0 0 0 0 0 0 3 
91 10 0 1 0 0 0 0 0 0 6 
3 80 0 10 0 0 0 13 0 0 0 
14 7 0 0 0 21 0 0 0 0 0 
13 4 0 0 0 0 0 0 0 2 0 
0 12 0 0 0 0 0 7 0 8 0 

75 42 29 8 0 0 0 
1 0 3 111 1 2 0 
9 1 5 66 0 4 1 
67 0 42 1 0 0 0 
0 0 0 41 0 0 0 
0 0 31 77 0 0 0 
22 19 46 9 0 10 0 
0 22 1 19 0 0 0 
0 0 7 11 0 0 1 
0 0 13 14 0 0 0 

129 24 1 0 0 0 0 
98 6 14 0 0 0 0 
44 18 12 1 7 4 0 
108 0 2 0 0 0 0 
32 0 9 0 0 0 0 
66 21 21 0 0 0 0 
67 16 23 0 0 0 0 
42 0 0 0 0 0 0 
4 2 9 0 0 0 4 
27 0 0 0 0 0 0 

98 32 11 11 2 0 0 0 0 0 0 0 
0 0 105 1 7 5 0 0 0 0 0 0 
12 7 37 8 7 9 2 1 1 1 1 0 
0 3 99 0 8 0 0 0 0 0 0 0 
24 0 7 0 9 1 0 0 0 0 0 0 
0 22 69 0 15 0 0 0 0 2 0 0 
0 0 31 0 35 26 0 0 0 0 0 14 
0 0 20 5 14 3 0 0 0 0 0 0 
0 0 18 0 0 0 0 0 0 0 0 1 
0 0 27 0 0 0 0 0 0 0 0 0 

42 73 11 14 14 0 
78 0 0 28 8 4 
21 1 4 21 34 5 
0 0 3 4 103 0 
17 0 0 23 1 0 
0 55 5 32 14 2 
103 0 0 1 2 0 
6 0 10 18 8 0 
4 1 2 12 0 0 
26 0 0 1 0 0 

137 17 0 0 0 0 0 0 
57 61 0 0 0 0 0 0 
51 13 11 1 10 0 0 0 
101 1 0 0 0 8 0 0 
12 21 8 0 0 0 0 0 
33 62 0 0 13 0 0 0 
103 3 0 0 0 0 0 0 
21 5 0 0 5 0 11 0 
14 4 0 0 0 1 0 0 
4 12 1 0 1 0 0 9 

28 108 7 5 6 0 0 0 0 
67 37 0 2 11 1 0 0 0 
0 50 22 0 2 7 4 1 0 
0 14 86 0 8 2 0 0 0 
0 34 0 3 0 3 1 0 0 
22 38 40 0 0 0 2 0 6 
2 81 21 2 0 0 0 0 0 
0 20 5 0 8 8 1 0 0 
0 10 5 0 0 4 0 0 0 
0 0 13 0 0 0 14 0 0 

44 55 55 0 0 0 0 0 0 
3 5 14 96 0 0 0 0 0 
3 62 13 0 3 3 2 0 0 
93 1 16 0 0 0 0 0 0 
24 3 4 0 0 9 0 1 0 
8 40 53 0 0 2 5 0 0 
104 0 1 0 0 0 1 0 0 
26 1 9 0 0 0 6 0 0 
9 2 5 0 0 0 0 0 3 
0 10 0 1 0 0 16 0 0 

55 44 49 6 0 0 
5 105 0 8 0 0 
11 51 4 19 1 0 
12 98 0 0 0 0 
8 5 0 28 0 0 
21 82 0 0 0 5 
7 53 0 46 0 0 
6 31 0 5 0 0 
8 6 0 4 0 1 
0 23 0 4 0 0 

110 18 24 2 0 0 0 0 0 0 0 
111 1 0 3 1 2 0 0 0 0 0 
59 16 0 2 0 0 3 2 4 0 0 
36 0 0 73 1 0 0 0 0 0 0 
27 0 0 10 3 1 0 0 0 0 0 
24 1 0 81 2 0 0 0 0 0 0 
92 0 0 13 0 0 0 0 0 1 0 
10 0 0 0 0 0 0 0 0 0 32 
17 0 0 2 0 0 0 0 0 0 0 
23 0 0 4 0 0 0 0 0 0 0 

65 80 6 3 0 0 0 0 0 
0 0 18 100 0 0 0 0 0 
3 1 35 43 3 1 0 0 0 
0 0 1 108 1 0 0 0 0 
5 2 29 4 0 0 1 0 0 
1 0 77 11 0 0 19 0 0 
0 0 50 54 0 0 0 2 0 
0 0 12 30 0 0 0 0 0 
0 0 9 9 1 0 0 0 0 
0 0 0 12 0 0 0 0 15 

115 38 1 0 0 0 0 0 0 0 
18 36 0 64 0 0 0 0 0 0 
58 6 0 3 6 10 2 1 0 0 
42 68 0 0 0 0 0 0 0 0 
12 4 12 9 0 1 0 0 3 0 
52 0 2 48 0 6 0 0 0 0 
15 31 0 0 60 0 0 0 0 0 
22 3 0 0 0 6 0 0 0 11 
12 1 6 0 0 0 0 0 0 0 
4 0 0 5 16 1 0 0 1 0 

150 4 0 0 0 
109 7 1 1 0 
77 8 0 0 1 
64 46 0 0 0 
40 1 0 0 0 
105 1 2 0 0 
36 1 69 0 0 
4 31 7 0 0 
13 5 1 0 0 
14 0 13 0 0 

95 59 0 0 0 0 0 
108 10 0 0 0 0 0 
41 32 12 1 0 0 0 
49 61 0 0 0 0 0 
13 28 0 0 0 0 0 
66 41 0 0 1 0 0 
30 72 3 0 0 1 0 
22 20 0 0 0 0 0 
5 8 2 0 4 0 0 
3 1 0 4 0 0 19 

103 23 24 4 
108 0 10 0 
32 41 13 0 
110 0 0 0 
32 1 8 0 
70 38 0 0 
91 5 10 0 
38 3 1 0 
9 0 10 0 
21 0 6 0 

46 51 49 7 1 0 0 0 0 0 0 
0 0 74 44 0 0 0 0 0 0 0 
0 13 44 22 0 7 0 0 0 0 0 
45 0 0 65 0 0 0 0 0 0 0 
0 0 38 0 0 0 3 0 0 0 0 
4 0 41 37 5 0 10 10 1 0 0 
0 0 103 3 0 0 0 0 0 0 0 
12 0 4 0 5 0 20 0 0 1 0 
0 0 10 5 0 0 0 0 4 0 0 
0 0 1 13 0 0 0 0 0 9 4 

25 104 25 0 0 0 0 0 0 0 0 
38 10 34 21 5 10 0 0 0 0 0 
35 8 22 0 1 9 1 10 0 0 0 
0 0 110 0 0 0 0 0 0 0 0 
22 2 7 0 1 0 0 0 9 0 0 
0 8 22 0 62 0 0 10 0 6 0 
0 29 71 2 0 0 4 0 0 0 0 
10 12 20 0 0 0 0 0 0 0 0 
4 0 8 1 2 1 0 0 0 1 2 
19 7 0 0 0 0 0 1 0 0 0 

16 138 0 0 0 0 0 0 
0 26 71 15 6 0 0 0 
6 31 24 0 18 7 0 0 
81 1 0 0 26 0 2 0 
2 7 11 0 14 0 0 7 
2 13 25 0 58 0 0 10 
0 93 6 0 7 0 0 0 
10 32 0 0 0 0 0 0 
6 7 4 0 1 0 0 1 
0 21 2 0 0 0 4 0 

27 123 4 0 
5 43 70 0 
9 30 47 0 
25 1 11 73 
23 15 3 0 
0 24 84 0 
73 9 24 0 
1 14 27 0 
6 11 2 0 
0 12 15 0 

22 52 37 8 6 29 0 0 0 0 
9 0 0 13 6 37 53 0 0 0 
19 0 0 19 17 15 14 1 1 0 
0 0 0 110 0 0 0 0 0 0 
0 0 3 2 0 0 26 0 2 8 
2 36 0 22 44 3 0 0 0 1 
0 0 79 2 22 3 0 0 0 0 
4 0 0 0 12 10 16 0 0 0 
2 0 0 6 4 0 2 0 4 1 
1 0 0 18 3 4 0 1 0 0 

57 25 63 9 0 0 0 0 
0 0 18 1 74 25 0 0 
15 4 11 50 2 1 3 0 
61 0 48 1 0 0 0 0 
22 0 9 10 0 0 0 0 
42 5 41 20 0 0 0 0 
2 26 30 41 0 0 0 7 
14 4 6 8 10 0 0 0 
4 0 6 1 5 0 3 0 
2 0 21 0 4 0 0 0 

47 107 0 0 0 0 0 0 0 0 0 
8 46 50 11 1 2 0 0 0 0 0 
0 34 0 0 10 13 2 15 12 0 0 
0 109 0 0 0 0 0 0 0 1 0 
4 6 0 0 0 13 0 18 0 0 0 
23 32 0 0 36 3 0 0 0 0 14 
18 5 0 0 4 47 1 0 0 31 0 
0 17 0 0 13 7 0 5 0 0 0 
2 13 0 1 1 2 0 0 0 0 0 
18 4 0 0 0 5 0 0 0 0 0 

82 69 3 0 0 0 0 0 0 
8 40 56 10 2 2 0 0 0 
51 22 1 7 0 1 2 2 0 
101 6 0 3 0 0 0 0 0 
22 15 0 0 0 2 0 2 0 
78 24 5 1 0 0 0 0 0 
16 3 26 0 3 57 0 1 0 
26 0 0 16 0 0 0 0 0 
6 7 0 0 0 0 0 1 5 
18 3 0 0 0 0 0 2 4 

48 106 0 0 0 0 
46 72 0 0 0 0 
24 52 3 2 5 0 
57 53 0 0 0 0 
15 26 0 0 0 0 
61 10 0 28 0 9 
30 76 0 0 0 0 
24 8 0 10 0 0 
9 6 0 4 0 0 
0 27 0 0 0 0 

59 95 0 0 
2 116 0 0 
10 75 1 0 
66 44 0 0 
8 32 1 0 
105 3 0 0 
1 105 0 0 
2 35 0 5 
15 4 0 0 
0 27 0 0 

154 0 0 0 0 0 0 0 
117 1 0 0 0 0 0 0 
31 3 4 31 15 2 0 0 
23 0 0 85 0 2 0 0 
41 0 0 0 0 0 0 0 
93 6 0 0 2 0 7 0 
29 0 0 0 74 3 0 0 
42 0 0 0 0 0 0 0 
13 2 0 2 0 1 0 1 
22 1 0 1 3 0 0 0 

9 44 40 61 0 0 
0 17 0 101 0 0 
11 25 6 44 0 0 
0 41 0 9 60 0 
3 23 0 12 3 0 
37 30 1 6 2 32 
17 31 6 40 0 12 
0 3 1 16 22 0 
2 3 10 1 0 3 
0 1 0 26 0 0 

137 7 2 8 0 0 0 
95 0 15 0 8 0 0 
66 0 6 0 11 2 1 
37 0 1 6 1 65 0 
38 0 0 1 2 0 0 
83 6 0 0 19 0 0 
46 0 1 0 59 0 0 
5 0 31 6 0 0 0 
11 0 1 5 2 0 0 
27 0 0 0 0 0 0 

152 2 0 0 0 
76 22 20 0 0 
58 26 1 1 0 
18 92 0 0 0 
8 11 0 0 22 
77 31 0 0 0 
28 78 0 0 0 
28 5 0 9 0 
14 5 0 0 0 
24 1 0 2 0 

97 57 0 0 
43 47 7 21 
79 3 4 0 
107 3 0 0 
25 0 0 16 
108 0 0 0 
89 17 0 0 
40 2 0 0 
19 0 0 0 
0 0 1 26 

86 68 0 0 0 0 0 
112 0 6 0 0 0 0 
66 4 2 8 6 0 0 
99 0 0 11 0 0 0 
26 0 15 0 0 0 0 
81 0 6 12 7 2 0 
106 0 0 0 0 0 0 
25 0 0 17 0 0 0 
15 0 0 0 1 0 3 
20 7 0 0 0 0 0 

33 24 50 46 1 0 0 0 
9 0 4 92 11 2 0 0 
20 2 31 8 2 18 4 1 
0 0 0 108 0 0 0 2 
8 0 12 0 2 0 0 19 
29 21 12 8 1 2 35 0 
22 0 45 0 37 0 2 0 
0 0 12 14 15 0 1 0 
0 0 0 0 7 5 0 7 
0 0 5 2 8 11 1 0 

24 101 3 7 19 0 0 0 0 0 
80 2 0 28 8 0 0 0 0 0 
7 30 0 20 15 4 10 0 0 0 
0 1 81 28 0 0 0 0 0 0 
0 0 0 28 0 2 0 6 5 0 
18 0 0 84 3 1 0 0 1 1 
0 0 0 14 0 11 81 0 0 0 
0 11 0 18 0 0 13 0 0 0 
0 1 0 15 3 0 0 0 0 0 
0 0 0 27 0 0 0 0 0 0 

76 62 6 10 0 0 
113 1 4 0 0 0 
11 26 23 16 10 0 
28 44 1 3 34 0 
4 11 26 0 0 0 
61 11 33 3 0 0 
68 19 19 0 0 0 
13 5 24 0 0 0 
8 4 6 0 0 1 
3 1 23 0 0 0 

139 14 1 0 
45 32 0 41 
28 55 0 3 
108 2 0 0 
33 5 3 0 
108 0 0 0 
35 36 0 35 
42 0 0 0 
10 0 9 0 
27 0 0 0 

65 65 24 0 0 0 0 0 
18 82 14 4 0 0 0 0 
33 0 10 4 22 17 0 0 
0 0 57 0 53 0 0 0 
2 13 3 2 0 0 21 0 
22 0 38 46 2 0 0 0 
2 19 85 0 0 0 0 0 
41 1 0 0 0 0 0 0 
9 2 6 0 0 0 0 2 
0 4 23 0 0 0 0 0 

99 55 0 0 0 0 
5 42 40 31 0 0 
36 21 3 25 1 0 
0 59 44 7 0 0 
10 17 14 0 0 0 
41 0 48 6 0 13 
16 57 0 33 0 0 
25 1 0 15 0 1 
3 11 0 3 0 2 
14 10 0 3 0 0 

109 43 2 0 
31 1 83 3 
47 0 39 0 
75 0 35 0 
41 0 0 0 
108 0 0 0 
105 0 1 0 
26 0 0 16 
13 0 6 0 
27 0 0 0 

103 42 9 0 0 0 0 0 0 0 
25 0 49 42 2 0 0 0 0 0 
39 3 19 0 0 17 5 3 0 0 
106 0 0 0 0 2 2 0 0 0 
6 17 18 0 0 0 0 0 0 0 
30 0 52 2 0 12 0 12 0 0 
22 0 38 0 0 1 0 1 44 0 
5 0 1 24 0 8 0 0 0 4 
9 0 2 0 0 6 2 0 0 0 
1 0 26 0 0 0 0 0 0 0 

56 57 41 0 0 0 0 
35 36 37 10 0 0 0 
55 4 11 10 6 0 0 
76 0 6 24 0 4 0 
20 5 2 3 5 6 0 
29 39 0 0 0 3 37 
97 1 0 8 0 0 0 
35 0 4 3 0 0 0 
8 0 7 3 1 0 0 
1 0 0 26 0 0 0 

101 53 0 0 0 0 
99 19 0 0 0 0 
24 53 8 1 0 0 
84 1 0 0 25 0 
33 4 4 0 0 0 
60 19 0 1 27 1 
45 59 0 0 0 2 
0 26 0 0 16 0 
14 4 0 1 0 0 
4 19 0 4 0 0 

131 3 7 3 6 4 0 0 0 0 0 
98 5 6 9 0 0 0 0 0 0 0 
23 20 0 12 5 9 17 0 0 0 0 
0 6 0 0 83 11 6 4 0 0 0 
14 3 0 3 0 15 5 0 1 0 0 
1 63 0 1 42 1 0 0 0 0 0 
14 38 26 3 0 6 0 0 0 19 0 
1 2 15 4 3 17 0 0 0 0 0 
8 0 0 0 0 0 10 0 0 0 1 
1 19 0 4 0 0 3 0 0 0 0 

66 85 3 0 0 0 0 
9 100 0 8 1 0 0 
7 58 0 12 0 8 1 
61 41 0 8 0 0 0 
26 15 0 0 0 0 0 
74 25 0 8 0 0 1 
0 104 0 1 0 0 1 
9 33 0 0 0 0 0 
9 10 0 0 0 0 0 
12 15 0 0 0 0 0 

103 32 19 0 0 0 0 
102 2 14 0 0 0 0 
42 4 4 13 17 5 1 
34 76 0 0 0 0 0 
30 1 6 4 0 0 0 
79 0 27 0 2 0 0 
105 0 0 0 1 0 0 
33 0 6 3 0 0 0 
4 0 14 0 1 0 0 
12 0 12 3 0 0 0 

103 21 17 13 0 
0 74 10 34 0 
5 17 17 42 5 
9 17 2 82 0 
1 15 2 23 0 
12 81 3 8 4 
24 64 2 16 0 
0 22 2 13 5 
6 7 0 5 1 
0 4 2 0 21 

49 100 5 0 0 0 0 
0 2 40 30 46 0 0 
2 5 24 49 6 0 0 
0 0 2 44 0 64 0 
25 0 4 12 0 0 0 
6 33 40 26 3 0 0 
0 2 83 15 6 0 0 
5 0 4 19 12 0 2 
0 2 10 2 5 0 0 
0 0 17 10 0 0 0 

53 93 7 1 0 0 0 
46 41 0 31 0 0 0 
18 23 20 21 1 3 0 
6 98 0 6 0 0 0 
19 7 8 5 0 0 2 
14 31 23 29 0 0 11 
52 18 12 6 0 0 18 
3 2 37 0 0 0 0 
6 3 4 2 0 0 4 
0 23 0 3 0 0 1 

35 112 7 0 0 0 
7 3 102 4 2 0 
3 10 62 11 0 0 
3 95 9 0 0 3 
3 0 35 3 0 0 
3 27 63 0 15 0 
30 31 45 0 0 0 
1 36 5 0 0 0 
0 14 5 0 0 0 
1 0 22 4 0 0 

21 37 89 5 2 0 0 0 0 
0 0 34 16 0 68 0 0 0 
1 6 23 48 5 3 0 0 0 
1 0 39 67 0 3 0 0 0 
1 0 15 24 1 0 0 0 0 
2 0 0 104 0 0 2 0 0 
11 0 27 45 23 0 0 0 0 
1 0 20 19 0 0 0 2 0 
7 0 0 3 9 0 0 0 0 
0 0 4 7 3 0 0 0 13 

135 19 0 0 0 0 
114 2 2 0 0 0 
50 18 14 4 0 0 
22 88 0 0 0 0 
32 0 1 0 8 0 
33 2 30 43 0 0 
106 0 0 0 0 0 
5 22 15 0 0 0 
11 5 0 0 0 3 
20 0 7 0 0 0 

10 125 7 8 3 1 0 0 0 0 0 0 0 0 
1 117 0 0 0 0 0 0 0 0 0 0 0 0 
4 60 5 0 0 3 2 9 3 0 0 0 0 0 
1 74 0 32 0 0 0 0 0 3 0 0 0 0 
0 12 4 1 0 0 4 0 0 0 19 1 0 0 
0 75 9 0 0 0 24 0 0 0 0 0 0 0 
8 64 18 0 0 0 0 0 9 0 0 0 7 0 
2 21 0 1 0 0 0 2 0 0 0 0 0 16 
7 9 1 1 0 0 0 0 0 0 1 0 0 0 
0 17 0 7 0 0 0 0 0 0 3 0 0 0 

141 13 0 0 0 0 0 0 
50 18 21 18 11 0 0 0 
38 40 3 5 0 0 0 0 
105 0 0 0 0 5 0 0 
23 16 0 1 0 1 0 0 
49 38 0 0 0 0 21 0 
25 73 0 0 0 0 1 7 
39 3 0 0 0 0 0 0 
16 3 0 0 0 0 0 0 
2 1 0 0 0 0 24 0 

83 27 44 0 0 0 0 0 0 
87 0 31 0 0 0 0 0 0 
30 3 29 18 6 0 0 0 0 
0 0 0 10 0 100 0 0 0 
31 0 7 0 0 0 3 0 0 
17 0 91 0 0 0 0 0 0 
22 0 84 0 0 0 0 0 0 
20 0 14 0 8 0 0 0 0 
14 0 4 0 0 0 0 1 0 
0 0 2 0 16 0 0 2 7 

86 57 10 1 0 0 0 0 
98 1 0 7 9 3 0 0 
60 15 0 4 4 1 2 0 
110 0 0 0 0 0 0 0 
20 7 3 11 0 0 0 0 
35 28 0 8 30 0 0 7 
28 57 0 21 0 0 0 0 
8 5 0 0 29 0 0 0 
14 0 0 5 0 0 0 0 
0 0 0 27 0 0 0 0 

90 39 25 0 0 0 0 
0 118 0 0 0 0 0 
0 76 0 6 4 0 0 
0 108 0 2 0 0 0 
0 33 0 8 0 0 0 
0 61 0 38 3 5 1 
0 88 0 18 0 0 0 
0 41 0 1 0 0 0 
1 13 0 4 1 0 0 
0 12 0 0 0 0 15 

89 35 30 0 
91 5 22 0 
86 0 0 0 
106 0 0 4 
25 0 16 0 
108 0 0 0 
101 0 5 0 
42 0 0 0 
19 0 0 0 
27 0 0 0 

40 85 29 0 0 0 0 
84 34 0 0 0 0 0 
13 19 47 7 0 0 0 
31 7 0 0 72 0 0 
3 22 8 0 0 4 4 
93 0 7 0 0 0 8 
2 69 34 0 0 1 0 
5 11 26 0 0 0 0 
0 11 7 0 1 0 0 
3 20 3 0 1 0 0 

109 32 4 7 2 0 0 0 0 0 0 0 
0 0 0 102 15 1 0 0 0 0 0 0 
6 1 1 45 17 0 13 1 1 1 0 0 
38 0 0 0 63 0 0 0 0 9 0 0 
31 7 0 3 0 0 0 0 0 0 0 0 
0 3 0 0 13 0 0 9 0 83 0 0 
2 10 0 32 60 0 0 2 0 0 0 0 
0 9 0 6 22 0 0 1 0 3 1 0 
8 0 0 2 8 0 0 0 0 0 1 0 
0 11 0 11 3 0 0 0 0 0 0 2 

113 14 27 0 0 0 
83 1 11 23 0 0 
52 0 30 0 3 1 
48 31 31 0 0 0 
23 15 3 0 0 0 
67 16 25 0 0 0 
52 45 9 0 0 0 
7 0 35 0 0 0 
10 6 3 0 0 0 
27 0 0 0 0 0 

93 46 13 2 0 0 0 0 0 
65 0 0 37 1 4 11 0 0 
38 23 2 15 1 0 0 2 5 
105 4 0 1 0 0 0 0 0 
0 5 32 3 1 0 0 0 0 
20 44 36 0 8 0 0 0 0 
4 39 0 63 0 0 0 0 0 
27 6 0 0 9 0 0 0 0 
4 1 0 1 0 0 13 0 0 
7 5 1 0 13 0 1 0 0 

67 83 3 1 0 0 0 0 
14 1 58 0 42 1 2 0 
11 44 14 2 7 0 0 8 
22 0 48 0 1 0 0 39 
10 13 16 0 2 0 0 0 
20 88 0 0 0 0 0 0 
100 0 4 0 0 0 0 2 
14 0 28 0 0 0 0 0 
5 4 10 0 0 0 0 0 
0 2 25 0 0 0 0 0 

84 43 11 16 0 0 0 
53 24 38 0 3 0 0 
22 33 12 2 8 9 0 
9 27 73 1 0 0 0 
10 18 1 3 9 0 0 
73 2 4 0 0 26 3 
41 39 1 0 25 0 0 
32 3 0 0 7 0 0 
3 5 8 2 1 0 0 
17 7 0 0 1 2 0 

150 3 1 0 0 0 0 0 0 0 
5 31 81 1 0 0 0 0 0 0 
13 4 63 0 1 4 1 0 0 0 
20 42 43 0 0 5 0 0 0 0 
0 23 10 8 0 0 0 0 0 0 
0 0 107 0 0 0 0 1 0 0 
1 57 10 0 19 19 0 0 0 0 
8 0 30 2 0 0 2 0 0 0 
3 6 5 0 3 2 0 0 0 0 
0 0 1 3 0 9 0 0 13 1 

106 13 6 27 2 0 0 0 
0 11 107 0 0 0 0 0 
27 7 27 5 1 18 1 0 
3 5 7 95 0 0 0 0 
0 0 27 0 1 0 0 13 
0 41 67 0 0 0 0 0 
1 0 41 0 0 0 64 0 
2 3 20 0 17 0 0 0 
1 2 16 0 0 0 0 0 
1 22 4 0 0 0 0 0 

97 47 9 1 0 0 0 
1 117 0 0 0 0 0 
23 40 0 0 10 6 7 
16 94 0 0 0 0 0 
14 26 0 0 0 1 0 
75 11 0 0 0 22 0 
1 27 78 0 0 0 0 
5 31 0 0 0 5 1 
0 8 0 0 0 10 1 
9 16 0 0 0 2 0 

125 28 1 0 0 0 
0 42 29 47 0 0 
16 30 11 6 23 0 
0 100 0 0 10 0 
0 29 8 0 4 0 
0 35 46 0 27 0 
0 8 98 0 0 0 
0 22 2 14 0 4 
2 3 10 2 2 0 
0 0 17 8 2 0 

72 23 52 7 0 0 0 0 0 
116 0 2 0 0 0 0 0 0 
29 0 25 0 26 2 4 0 0 
29 0 72 0 0 0 9 0 0 
4 0 29 6 0 0 2 0 0 
23 0 85 0 0 0 0 0 0 
13 0 73 0 1 15 0 1 3 
15 0 19 0 8 0 0 0 0 
19 0 0 0 0 0 0 0 0 
26 0 0 0 1 0 0 0 0 

72 78 1 1 1 1 0 0 0 0 0 
115 0 0 0 0 0 3 0 0 0 0 
39 1 16 7 20 0 1 1 1 0 0 
94 1 13 0 0 0 0 0 0 2 0 
10 7 0 19 5 0 0 0 0 0 0 
4 21 0 73 0 0 7 0 3 0 0 
21 22 3 0 52 0 1 0 0 0 7 
12 4 23 2 1 0 0 0 0 0 0 
4 0 0 3 0 0 3 1 5 0 3 
19 0 0 5 0 0 0 0 3 0 0 

45 52 57 0 0 0 0 0 0 0 0 
4 0 56 56 2 0 0 0 0 0 0 
1 43 32 7 0 2 1 0 0 0 0 
103 0 4 3 0 0 0 0 0 0 0 
12 0 0 29 0 0 0 0 0 0 0 
0 94 4 10 0 0 0 0 0 0 0 
1 5 1 98 0 1 0 0 0 0 0 
0 9 16 14 0 0 0 3 0 0 0 
2 7 0 7 0 0 1 0 1 1 0 
22 0 1 2 0 0 0 0 0 0 2 

97 56 1 0 0 
59 22 0 6 31 
22 29 20 1 14 
42 5 0 9 54 
0 22 6 13 0 
25 19 29 17 18 
0 53 0 0 53 
14 1 27 0 0 
12 1 1 2 3 
17 1 2 7 0 

154 0 0 0 0 0 0 
110 8 0 0 0 0 0 
63 16 5 2 0 0 0 
58 10 14 0 28 0 0 
27 0 14 0 0 0 0 
95 0 0 0 0 13 0 
99 7 0 0 0 0 0 
37 0 0 0 0 0 5 
19 0 0 0 0 0 0 
27 0 0 0 0 0 0 

13 112 29 0 0 0 0 0 0 
0 32 51 35 0 0 0 0 0 
2 23 11 29 16 2 1 1 1 
0 23 84 0 0 2 0 0 1 
1 0 0 20 1 0 0 0 19 
0 92 0 0 8 0 0 0 8 
0 78 1 27 0 0 0 0 0 
0 19 18 4 0 0 0 0 1 
0 4 6 5 1 0 0 0 3 
0 0 4 0 0 0 0 0 23 

147 6 1 0 
118 0 0 0 
57 7 22 0 
110 0 0 0 
41 0 0 0 
83 0 25 0 
63 0 43 0 
32 0 10 0 
17 0 2 0 
7 16 2 2 

48 89 17 0 0 0 0 
41 0 41 23 12 1 0 
50 0 8 18 6 0 4 
51 15 14 6 24 0 0 
24 4 0 10 3 0 0 
87 0 0 11 5 0 5 
75 0 2 29 0 0 0 
36 0 0 4 0 2 0 
2 0 0 10 7 0 0 
9 0 13 0 0 0 5 

101 4 16 14 19 0 0 0 0 
118 0 0 0 0 0 0 0 0 
74 8 0 2 1 1 0 0 0 
101 0 4 5 0 0 0 0 0 
34 0 0 0 4 3 0 0 0 
72 31 0 0 4 0 1 0 0 
31 48 10 1 0 0 0 15 1 
32 2 0 0 0 8 0 0 0 
12 1 0 5 0 0 1 0 0 
16 2 0 0 0 0 0 9 0 

138 16 0 0 0 0 0 0 
0 50 45 19 3 1 0 0 
11 18 39 10 5 2 1 0 
58 1 5 46 0 0 0 0 
1 11 29 0 0 0 0 0 
41 8 1 1 52 0 1 4 
0 97 3 3 0 0 0 3 
6 21 14 0 0 0 0 1 
3 8 6 1 1 0 0 0 
0 1 5 1 20 0 0 0 

111 35 7 1 0 0 
67 12 35 4 0 0 
38 28 17 3 0 0 
79 16 10 1 4 0 
18 8 1 14 0 0 
14 31 30 30 0 3 
95 8 3 0 0 0 
15 0 26 0 0 1 
8 6 4 1 0 0 
4 9 14 0 0 0 

98 56 0 0 0 0 0 0 
21 70 2 25 0 0 0 0 
42 23 0 0 19 2 0 0 
32 0 0 0 2 14 62 0 
13 2 0 0 0 26 0 0 
6 8 0 0 75 19 0 0 
32 19 0 0 7 48 0 0 
11 14 0 0 10 0 6 1 
0 7 0 0 0 3 9 0 
10 15 0 0 2 0 0 0 

68 77 7 2 0 0 0 
0 14 25 27 52 0 0 
17 11 34 4 17 1 2 
16 2 92 0 0 0 0 
6 3 11 2 11 8 0 
100 6 1 0 0 1 0 
28 18 0 2 58 0 0 
32 7 3 0 0 0 0 
6 4 4 0 4 1 0 
16 0 11 0 0 0 0 

12 55 81 5 1 0 0 0 0 0 0 
19 0 66 0 29 4 0 0 0 0 0 
14 15 18 7 10 0 8 5 6 1 2 
0 0 0 0 105 1 0 0 0 4 0 
6 3 0 18 14 0 0 0 0 0 0 
12 10 49 0 37 0 0 0 0 0 0 
3 46 33 0 3 0 20 1 0 0 0 
7 0 22 6 6 0 0 1 0 0 0 
1 11 4 1 1 0 0 0 0 0 1 
11 13 0 0 1 0 0 0 2 0 0 

32 80 42 0 0 
43 33 36 6 0 
21 40 4 21 0 
36 8 37 29 0 
25 9 4 3 0 
84 4 0 20 0 
52 14 24 16 0 
9 15 3 13 2 
13 6 0 0 0 
11 6 1 9 0 

142 9 2 1 0 0 0 0 0 0 0 
41 27 43 0 6 1 0 0 0 0 0 
58 11 0 0 0 0 14 3 0 0 0 
109 1 0 0 0 0 0 0 0 0 0 
18 10 5 0 0 0 2 5 1 0 0 
73 0 29 2 0 0 4 0 0 0 0 
10 24 0 0 0 0 17 14 0 26 15 
20 4 14 0 0 0 2 2 0 0 0 
10 0 0 0 0 2 0 3 0 4 0 
7 0 20 0 0 0 0 0 0 0 0 

84 54 7 4 5 0 0 
49 0 0 0 40 29 0 
22 4 1 7 4 45 3 
3 0 0 27 0 80 0 
14 0 0 4 0 23 0 
25 0 2 1 29 51 0 
70 3 0 0 0 33 0 
31 0 0 0 9 2 0 
5 0 0 1 3 10 0 
18 0 0 0 9 0 0 

69 77 5 2 1 0 0 0 0 0 0 
0 32 2 0 84 0 0 0 0 0 0 
15 11 4 0 26 29 1 0 0 0 0 
0 59 0 2 46 0 0 3 0 0 0 
2 7 13 0 13 0 6 0 0 0 0 
35 4 0 0 62 7 0 0 0 0 0 
47 24 0 0 32 0 1 0 1 1 0 
5 6 21 0 3 7 0 0 0 0 0 
0 1 3 0 12 2 0 0 0 0 1 
0 0 0 0 27 0 0 0 0 0 0 

63 3 69 17 2 0 0 0 0 0 0 
65 0 0 0 8 45 0 0 0 0 0 
54 0 1 17 0 9 1 1 3 0 0 
0 0 0 9 101 0 0 0 0 0 0 
20 0 0 3 10 3 0 0 0 5 0 
3 0 21 11 0 73 0 0 0 0 0 
2 0 0 14 0 1 0 0 0 0 89 
4 0 5 6 27 0 0 0 0 0 0 
1 0 0 11 7 0 0 0 0 0 0 
26 0 0 0 1 0 0 0 0 0 0 

55 34 21 32 12 0 0 0 0 0 0 0 
1 0 86 0 19 5 7 0 0 0 0 0 
19 0 38 0 7 20 0 1 1 0 0 0 
1 0 54 0 55 0 0 0 0 0 0 0 
3 0 8 0 23 7 0 0 0 0 0 0 
43 0 21 0 44 0 0 0 0 0 0 0 
63 0 43 0 0 0 0 0 0 0 0 0 
12 0 29 0 0 0 0 0 0 1 0 0 
0 0 9 0 0 0 0 0 0 0 8 2 
19 5 0 0 3 0 0 0 0 0 0 0 

128 26 0 0 0 
0 94 10 14 0 
10 39 2 27 8 
26 1 0 83 0 
0 39 0 2 0 
0 96 0 12 0 
53 49 0 4 0 
2 23 0 17 0 
0 18 1 0 0 
25 1 0 1 0 

40 36 78 0 0 0 0 
19 65 10 3 21 0 0 
9 23 17 15 9 10 3 
81 0 4 0 25 0 0 
6 0 5 20 10 0 0 
86 2 11 0 1 7 1 
6 2 1 0 96 1 0 
2 35 2 3 0 0 0 
4 1 5 1 5 3 0 
0 0 0 21 0 0 6 

149 5 0 0 0 
1 34 79 4 0 
4 19 35 12 16 
0 1 101 8 0 
3 5 16 6 11 
4 84 6 13 1 
3 66 35 2 0 
4 25 1 12 0 
0 7 12 0 0 
0 13 1 13 0 

68 82 4 0 0 
51 1 0 66 0 
44 38 0 4 0 
107 2 0 1 0 
39 1 0 1 0 
36 10 6 0 56 
42 63 0 1 0 
39 0 2 0 1 
5 10 1 1 2 
24 0 0 3 0 

115 16 15 6 2 0 0 0 0 
93 0 10 12 0 1 2 0 0 
3 0 25 7 5 2 20 17 7 
28 0 1 0 32 0 49 0 0 
34 0 1 2 3 1 0 0 0 
14 47 40 0 6 0 1 0 0 
101 2 2 1 0 0 0 0 0 
9 0 33 0 0 0 0 0 0 
11 0 1 7 0 0 0 0 0 
8 0 0 0 0 19 0 0 0 

49 72 15 17 1 0 0 0 0 0 
38 0 0 0 78 1 1 0 0 0 
31 3 0 23 13 16 0 0 0 0 
0 52 0 0 12 0 0 46 0 0 
4 12 0 1 8 0 0 14 2 0 
95 3 0 2 3 0 0 5 0 0 
30 0 0 0 76 0 0 0 0 0 
2 0 0 0 4 0 0 36 0 0 
9 3 0 0 3 0 0 0 0 4 
5 0 0 0 3 18 0 1 0 0 

131 11 3 4 5 0 0 0 0 
0 16 100 0 0 2 0 0 0 
2 24 10 14 10 0 26 0 0 
0 23 87 0 0 0 0 0 0 
1 1 25 13 0 0 0 1 0 
34 41 14 19 0 0 0 0 0 
0 41 60 5 0 0 0 0 0 
10 4 24 0 4 0 0 0 0 
0 2 16 0 0 0 0 0 1 
0 12 15 0 0 0 0 0 0 

114 6 34 0 0 0 0 0 
2 0 99 15 2 0 0 0 
10 2 36 17 4 4 13 0 
0 2 2 94 9 0 3 0 
22 0 18 1 0 0 0 0 
95 5 0 5 0 0 0 3 
0 0 2 31 73 0 0 0 
1 0 7 31 3 0 0 0 
8 0 2 5 3 1 0 0 
1 0 16 0 5 5 0 0 

128 5 21 0 0 0 0 
101 17 0 0 0 0 0 
39 23 3 1 14 4 2 
105 5 0 0 0 0 0 
4 35 1 0 0 1 0 
38 4 24 42 0 0 0 
37 1 68 0 0 0 0 
39 0 1 0 0 0 2 
2 9 8 0 0 0 0 
2 6 13 0 0 6 0 

81 50 23 0 0 
0 114 0 4 0 
0 48 25 11 2 
0 47 57 6 0 
5 36 0 0 0 
0 103 0 5 0 
2 39 46 19 0 
0 41 1 0 0 
0 17 1 0 1 
0 27 0 0 0 

35 30 56 29 4 0 0 0 0 0 
0 1 17 31 25 44 0 0 0 0 
0 16 17 29 14 3 7 0 0 0 
2 0 0 106 2 0 0 0 0 0 
0 4 17 10 2 0 0 8 0 0 
0 9 12 3 0 0 61 0 23 0 
43 3 10 49 0 0 1 0 0 0 
0 1 26 3 12 0 0 0 0 0 
1 9 0 3 0 0 0 0 0 6 
2 14 1 10 0 0 0 0 0 0 

63 65 21 5 0 0 0 0 
1 104 0 0 6 1 6 0 
3 82 0 0 0 1 0 0 
0 12 64 0 0 1 33 0 
0 37 1 0 0 0 0 3 
0 102 2 0 0 4 0 0 
0 23 31 0 0 41 11 0 
0 29 0 0 0 13 0 0 
2 13 4 0 0 0 0 0 
0 27 0 0 0 0 0 0 

33 119 1 1 0 0 
69 42 0 7 0 0 
48 34 0 1 2 1 
106 1 0 3 0 0 
6 0 0 35 0 0 
28 39 0 41 0 0 
30 51 0 18 7 0 
32 0 1 0 9 0 
17 0 2 0 0 0 
14 12 0 0 1 0 

125 24 1 4 0 0 0 0 0 
0 38 0 20 59 1 0 0 0 
0 72 0 2 0 8 4 0 0 
0 81 1 1 0 0 1 26 0 
6 27 0 4 0 3 1 0 0 
1 20 12 23 0 51 1 0 0 
9 55 1 5 0 14 0 0 22 
0 27 0 9 0 0 6 0 0 
0 8 1 0 9 0 1 0 0 
0 26 0 0 0 1 0 0 0 

147 6 1 0 0 0 0 
33 0 51 23 1 10 0 
47 8 1 6 21 0 3 
78 32 0 0 0 0 0 
16 10 0 14 1 0 0 
57 46 0 0 1 4 0 
71 19 14 1 1 0 0 
27 4 0 11 0 0 0 
4 12 1 0 2 0 0 
26 0 0 1 0 0 0 

149 3 2 0 0 0 0 
65 26 13 8 6 0 0 
61 10 9 0 5 1 0 
62 0 48 0 0 0 0 
22 15 4 0 0 0 0 
90 0 18 0 0 0 0 
12 0 94 0 0 0 0 
37 0 4 0 0 0 1 
3 7 8 0 0 1 0 
25 0 2 0 0 0 0 

53 63 2 36 0 0 0 0 0 
67 30 0 0 8 13 0 0 0 
21 25 0 25 14 1 0 0 0 
88 1 0 21 0 0 0 0 0 
17 7 0 0 11 0 6 0 0 
13 2 93 0 0 0 0 0 0 
4 67 0 23 0 12 0 0 0 
29 1 5 3 0 0 0 4 0 
0 4 0 0 13 0 2 0 0 
0 20 0 1 0 0 0 0 6 

21 133 0 
0 118 0 
2 82 2 
94 16 0 
9 32 0 
9 99 0 
0 106 0 
0 42 0 
0 19 0 
6 21 0 

58 53 43 0 0 0 0 
66 15 32 5 0 0 0 
3 22 43 6 11 1 0 
23 0 84 0 3 0 0 
19 13 0 8 0 1 0 
1 9 78 19 0 0 1 
7 61 36 2 0 0 0 
17 23 0 2 0 0 0 
9 7 3 0 0 0 0 
2 17 0 0 8 0 0 

85 69 0 0 
0 118 0 0 
0 61 24 1 
3 107 0 0 
0 41 0 0 
0 106 2 0 
11 95 0 0 
6 36 0 0 
0 17 2 0 
0 27 0 0 

146 8 0 0 0 0 0 
118 0 0 0 0 0 0 
67 17 1 1 0 0 0 
77 2 28 0 3 0 0 
30 5 5 0 0 1 0 
99 8 1 0 0 0 0 
105 1 0 0 0 0 0 
31 0 0 0 0 0 11 
5 14 0 0 0 0 0 
23 4 0 0 0 0 0 

25 76 18 2 27 5 1 0 0 0 
0 4 0 3 0 87 0 24 0 0 
0 8 7 17 1 19 19 15 0 0 
2 14 3 0 0 81 0 10 0 0 
2 10 1 1 4 12 0 5 6 0 
0 5 12 34 13 27 0 0 17 0 
0 77 0 2 0 0 0 14 13 0 
0 0 6 27 0 7 0 2 0 0 
0 3 6 0 0 3 1 0 0 6 
0 23 0 0 0 0 0 4 0 0 

94 60 0 0 0 0 0 
22 73 7 16 0 0 0 
42 19 7 6 12 0 0 
110 0 0 0 0 0 0 
36 0 0 0 4 1 0 
105 0 0 1 2 0 0 
104 0 0 0 2 0 0 
41 0 0 0 1 0 0 
12 1 0 0 2 0 4 
20 7 0 0 0 0 0 

154 0 0 0 0 0 0 0 0 
112 6 0 0 0 0 0 0 0 
46 0 17 12 8 3 0 0 0 
107 0 0 0 0 3 0 0 0 
13 0 0 0 0 0 28 0 0 
103 0 0 0 1 0 0 4 0 
105 0 0 0 0 1 0 0 0 
36 6 0 0 0 0 0 0 0 
16 0 0 1 0 1 0 0 1 
24 0 0 0 0 0 0 0 3 

64 53 27 10 0 0 0 
0 101 5 0 12 0 0 
0 61 7 17 1 0 0 
0 35 74 0 1 0 0 
0 38 3 0 0 0 0 
3 66 35 0 2 1 1 
0 106 0 0 0 0 0 
0 37 2 1 2 0 0 
0 11 7 0 1 0 0 
27 0 0 0 0 0 0 

83 33 36 2 0 0 0 0 0 
19 2 35 3 36 23 0 0 0 
3 1 67 6 0 0 4 5 0 
25 0 3 82 0 0 0 0 0 
2 1 32 0 0 0 6 0 0 
15 9 15 69 0 0 0 0 0 
65 1 35 5 0 0 0 0 0 
9 6 27 0 0 0 0 0 0 
6 2 5 4 0 1 0 0 1 
5 0 21 1 0 0 0 0 0 

95 6 31 22 0 0 0 
0 8 0 20 90 0 0 
8 10 0 48 20 0 0 
0 0 0 59 25 26 0 
4 0 3 13 21 0 0 
2 1 0 96 9 0 0 
0 1 16 16 70 0 3 
0 0 0 27 15 0 0 
1 0 0 18 0 0 0 
0 2 9 13 3 0 0 

76 77 1 0 0 0 0 0 0 
0 104 1 13 0 0 0 0 0 
19 16 20 4 24 3 0 0 0 
69 5 36 0 0 0 0 0 0 
6 12 0 21 0 0 2 0 0 
37 36 0 3 0 32 0 0 0 
1 0 82 23 0 0 0 0 0 
1 9 0 9 0 20 0 3 0 
2 2 1 14 0 0 0 0 0 
13 0 5 0 0 0 0 0 9 

15 122 17 0 0 0 0 0 
2 108 0 8 0 0 0 0 
31 27 21 4 1 2 0 0 
7 103 0 0 0 0 0 0 
15 24 0 0 0 1 1 0 
2 13 4 51 0 0 1 37 
0 64 31 11 0 0 0 0 
3 39 0 0 0 0 0 0 
17 2 0 0 0 0 0 0 
6 21 0 0 0 0 0 0 

79 32 42 1 0 0 0 0 
117 0 0 0 1 0 0 0 
41 2 0 39 0 1 3 0 
16 0 0 94 0 0 0 0 
28 0 0 13 0 0 0 0 
97 0 0 11 0 0 0 0 
66 0 11 29 0 0 0 0 
32 0 2 8 0 0 0 0 
10 0 0 9 0 0 0 0 
13 0 1 0 0 0 0 13 

16 128 10 0 0 0 0 0 
98 7 10 2 1 0 0 0 
35 16 24 1 0 8 2 0 
1 0 105 0 4 0 0 0 
18 18 3 0 0 0 2 0 
34 0 39 11 12 11 1 0 
10 36 30 22 8 0 0 0 
6 14 20 0 0 0 0 2 
5 0 11 3 0 0 0 0 
17 6 2 0 0 2 0 0 

137 17 0 0 0 0 
105 0 13 0 0 0 
34 0 0 44 7 1 
56 0 0 42 12 0 
40 0 0 1 0 0 
61 0 0 27 20 0 
89 0 12 5 0 0 
18 0 8 11 5 0 
18 0 0 1 0 0 
17 0 0 4 6 0 

54 100 0 0 0 0 
0 118 0 0 0 0 
1 84 1 0 0 0 
33 73 0 4 0 0 
5 35 0 0 1 0 
0 41 0 50 0 17 
0 106 0 0 0 0 
9 33 0 0 0 0 
10 5 0 4 0 0 
0 27 0 0 0 0 

25 43 81 4 1 0 0 0 0 0 
0 0 45 1 0 28 15 29 0 0 
17 3 60 0 0 0 1 0 4 1 
4 0 57 47 0 0 2 0 0 0 
11 2 28 0 0 0 0 0 0 0 
0 0 56 6 0 0 2 44 0 0 
0 0 105 0 0 0 1 0 0 0 
0 0 11 0 0 0 31 0 0 0 
2 0 16 0 0 0 1 0 0 0 
3 0 8 10 0 0 6 0 0 0 

82 67 5 0 0 
89 4 1 5 19 
48 22 7 5 4 
110 0 0 0 0 
10 13 17 0 1 
81 22 2 3 0 
105 1 0 0 0 
3 6 15 17 1 
12 3 3 0 1 
1 0 0 26 0 

105 9 32 8 0 0 
11 6 67 34 0 0 
38 13 12 21 1 1 
5 7 62 32 4 0 
11 24 0 6 0 0 
46 2 18 41 0 1 
33 0 11 60 0 2 
0 2 27 10 0 3 
1 1 2 15 0 0 
27 0 0 0 0 0 

3 88 53 6 4 0 0 0 
16 0 98 0 0 1 3 0 
37 3 20 0 20 0 0 6 
7 79 0 0 24 0 0 0 
11 3 11 7 3 0 6 0 
2 0 3 42 61 0 0 0 
27 0 30 0 49 0 0 0 
37 0 5 0 0 0 0 0 
6 1 9 0 3 0 0 0 
2 0 0 0 13 0 12 0 

146 4 1 3 0 0 0 0 0 0 0 
14 64 17 4 3 16 0 0 0 0 0 
9 5 60 5 0 2 2 1 2 0 0 
34 1 1 0 0 62 0 0 12 0 0 
18 4 10 0 0 9 0 0 0 0 0 
38 30 13 0 0 18 8 0 0 1 0 
67 1 38 0 0 0 0 0 0 0 0 
1 3 26 0 0 11 0 0 0 0 1 
1 2 8 0 0 1 0 0 0 0 7 
0 1 3 0 0 23 0 0 0 0 0 

142 11 1 0 0 0 0 
14 22 1 64 16 1 0 
37 35 4 6 0 4 0 
0 56 2 0 0 48 4 
6 27 0 0 0 5 3 
68 40 0 0 0 0 0 
65 30 4 0 0 7 0 
8 24 7 0 1 2 0 
3 9 0 0 0 7 0 
16 5 3 0 0 3 0 

84 65 5 0 0 0 0 0 0 0 0 0 
0 59 4 55 0 0 0 0 0 0 0 0 
1 35 27 0 8 2 11 2 0 0 0 0 
56 5 49 0 0 0 0 0 0 0 0 0 
1 25 2 0 10 0 0 0 3 0 0 0 
24 20 59 0 0 0 5 0 0 0 0 0 
9 7 20 0 0 0 28 0 42 0 0 0 
0 0 8 0 0 0 4 0 0 8 22 0 
2 2 11 0 0 0 3 1 0 0 0 0 
0 13 2 0 0 0 11 0 0 0 0 1 

71 56 15 9 3 0 0 0 0 0 
1 11 0 13 40 29 21 3 0 0 
4 17 14 0 31 0 0 5 14 1 
0 71 0 0 6 33 0 0 0 0 
9 2 0 3 18 9 0 0 0 0 
0 5 7 0 15 16 0 0 65 0 
27 29 0 0 35 13 0 1 1 0 
3 5 5 0 17 1 0 1 10 0 
7 7 0 0 3 0 0 2 0 0 
7 2 0 11 6 1 0 0 0 0 

77 47 5 18 7 0 0 0 0 
40 1 0 20 46 11 0 0 0 
40 0 6 2 32 2 4 0 0 
53 31 0 0 3 23 0 0 0 
10 0 0 2 28 0 0 1 0 
22 1 3 11 28 0 0 38 5 
95 0 0 0 9 2 0 0 0 
19 0 0 0 2 20 1 0 0 
16 0 0 0 2 1 0 0 0 
13 0 0 0 0 13 0 1 0 

81 47 26 0 0 0 0 
31 35 33 16 3 0 0 
41 26 8 0 3 3 5 
0 110 0 0 0 0 0 
24 10 3 0 3 1 0 
58 14 0 0 2 0 34 
3 86 17 0 0 0 0 
2 11 0 0 0 25 4 
8 10 0 0 0 0 1 
16 9 0 0 2 0 0 

63 15 19 47 10 0 0 0 
20 9 0 0 85 4 0 0 
28 36 11 0 9 2 0 0 
107 3 0 0 0 0 0 0 
0 1 0 0 0 0 40 0 
23 66 0 0 19 0 0 0 
84 1 1 0 17 1 0 2 
27 13 0 0 2 0 0 0 
14 5 0 0 0 0 0 0 
7 0 0 20 0 0 0 0 

82 22 12 17 21 0 0 0 
47 0 0 0 71 0 0 0 
42 4 0 4 31 4 1 0 
79 18 0 0 12 0 1 0 
32 0 0 0 1 0 1 7 
68 31 0 0 9 0 0 0 
70 36 0 0 0 0 0 0 
35 0 0 0 7 0 0 0 
12 1 0 0 2 4 0 0 
22 1 0 0 1 3 0 0 

91 43 16 4 0 0 0 
16 18 0 70 14 0 0 
48 23 0 0 15 0 0 
1 0 0 0 109 0 0 
8 9 0 0 24 0 0 
16 64 0 0 0 28 0 
14 30 0 12 50 0 0 
34 7 0 1 0 0 0 
0 17 0 0 2 0 0 
4 3 0 0 10 0 10 

154 0 0 0 0 0 0 0 
87 9 22 0 0 0 0 0 
46 3 0 22 1 13 1 0 
62 44 0 0 0 4 0 0 
34 3 0 1 0 3 0 0 
18 2 0 0 0 88 0 0 
5 0 0 0 0 101 0 0 
10 0 0 0 0 32 0 0 
14 4 0 0 0 1 0 0 
26 0 0 0 0 0 0 1 

33 51 30 37 2 1 0 0 0 0 
37 11 0 0 41 0 5 24 0 0 
23 9 5 5 37 4 0 1 1 1 
0 66 0 31 13 0 0 0 0 0 
15 2 1 0 0 13 0 7 3 0 
27 1 3 28 48 0 0 1 0 0 
0 4 1 0 78 0 23 0 0 0 
4 0 2 1 27 1 6 1 0 0 
0 0 0 0 13 0 5 0 0 1 
0 0 0 11 2 0 4 0 10 0 

129 21 4 0 0 
109 0 4 5 0 
72 4 4 3 3 
100 0 1 9 0 
38 0 3 0 0 
54 0 37 17 0 
79 0 27 0 0 
35 0 2 5 0 
10 0 5 4 0 
1 0 26 0 0 

91 32 31 0 0 0 0 0 0 0 
81 32 1 1 3 0 0 0 0 0 
43 8 2 23 7 3 0 0 0 0 
0 1 22 0 28 0 59 0 0 0 
19 0 0 10 0 0 0 12 0 0 
8 81 0 1 8 2 8 0 0 0 
3 77 0 0 5 0 17 0 3 1 
21 19 1 0 1 0 0 0 0 0 
2 11 0 6 0 0 0 0 0 0 
7 0 4 0 16 0 0 0 0 0 

39 115 0 0 0 
6 89 23 0 0 
0 85 0 1 0 
15 78 0 12 5 
0 37 0 4 0 
0 108 0 0 0 
0 106 0 0 0 
0 42 0 0 0 
0 19 0 0 0 
0 27 0 0 0 

102 20 32 0 0 0 0 0 0 0 
21 0 56 11 9 21 0 0 0 0 
57 17 0 6 1 0 4 1 0 0 
81 14 7 0 8 0 0 0 0 0 
13 0 8 0 17 3 0 0 0 0 
92 14 2 0 0 0 0 0 0 0 
0 22 83 0 1 0 0 0 0 0 
16 3 8 0 1 0 0 0 11 3 
4 1 7 0 5 0 0 0 0 2 
1 3 0 0 0 0 3 20 0 0 

154 0 0 0 0 0 0 0 
46 36 29 4 2 1 0 0 
19 3 37 1 12 10 3 1 
106 0 0 0 4 0 0 0 
30 9 1 0 1 0 0 0 
91 15 1 0 0 1 0 0 
29 0 9 0 68 0 0 0 
27 5 3 0 0 7 0 0 
10 2 3 0 0 4 0 0 
21 0 1 0 0 5 0 0 

104 40 9 1 0 0 0 0 
2 104 0 0 4 8 0 0 
19 50 3 3 6 1 4 0 
1 33 11 0 0 0 63 2 
18 13 1 5 4 0 0 0 
35 2 0 9 0 62 0 0 
41 60 0 3 0 2 0 0 
30 7 1 0 3 1 0 0 
3 11 5 0 0 0 0 0 
4 20 0 3 0 0 0 0 

23 99 27 1 4 0 
31 30 53 0 0 4 
41 6 24 3 0 12 
27 0 83 0 0 0 
29 6 5 0 0 1 
57 14 28 0 0 9 
96 2 0 0 8 0 
26 0 2 14 0 0 
8 6 0 3 0 2 
16 6 5 0 0 0 

122 29 3 0 0 0 0 0 0 0 0 0 0 
12 18 1 34 49 4 0 0 0 0 0 0 0 
29 38 0 0 3 12 1 3 0 0 0 0 0 
2 0 0 0 0 105 3 0 0 0 0 0 0 
15 8 0 0 0 8 0 0 7 3 0 0 0 
16 80 2 0 0 2 0 0 0 0 7 1 0 
0 101 3 0 0 0 2 0 0 0 0 0 0 
33 7 0 0 0 0 0 0 0 0 1 0 1 
5 8 4 1 0 1 0 0 0 0 0 0 0 
7 20 0 0 0 0 0 0 0 0 0 0 0 

40 89 14 7 4 0 0 0 0 0 0 
0 0 79 0 32 7 0 0 0 0 0 
10 18 12 0 36 0 7 3 0 0 0 
0 1 49 0 60 0 0 0 0 0 0 
0 1 25 0 3 0 0 0 12 0 0 
0 50 8 0 22 0 23 0 0 5 0 
1 0 83 0 2 0 20 0 0 0 0 
1 18 11 0 2 0 0 0 0 0 10 
0 1 4 0 4 10 0 0 0 0 0 
0 0 0 0 0 27 0 0 0 0 0 

50 66 17 21 0 0 0 0 
68 5 0 15 30 0 0 0 
34 36 5 0 0 5 6 0 
6 85 0 0 0 19 0 0 
4 25 5 0 0 0 7 0 
21 4 6 77 0 0 0 0 
65 0 16 1 0 2 22 0 
9 4 5 0 0 0 24 0 
4 5 3 4 0 0 2 1 
2 19 6 0 0 0 0 0 

82 13 40 8 11 0 0 0 0 0 0 
0 2 91 0 0 24 1 0 0 0 0 
0 2 16 14 10 18 12 10 4 0 0 
0 0 90 13 2 3 0 0 0 2 0 
5 0 11 0 1 24 0 0 0 0 0 
0 0 90 0 17 1 0 0 0 0 0 
0 0 4 0 59 38 0 5 0 0 0 
0 3 0 0 25 0 4 6 0 0 4 
0 0 3 6 2 0 0 8 0 0 0 
0 0 0 0 15 0 11 1 0 0 0 

151 3 0 0 0 
96 6 16 0 0 
72 12 0 2 0 
53 0 0 0 57 
41 0 0 0 0 
100 7 0 0 1 
51 55 0 0 0 
42 0 0 0 0 
16 1 0 0 2 
27 0 0 0 0 

70 68 14 2 0 0 0 0 0 
15 38 0 35 30 0 0 0 0 
3 11 13 17 35 5 2 0 0 
0 2 0 0 6 102 0 0 0 
0 12 5 1 23 0 0 0 0 
0 76 2 0 27 2 0 1 0 
0 0 44 0 11 0 0 51 0 
4 0 1 2 12 16 0 0 7 
0 2 6 3 4 3 0 1 0 
0 2 3 1 4 6 0 11 0 

125 22 7 0 0 0 
117 0 0 1 0 0 
68 12 0 6 0 0 
85 0 0 24 1 0 
33 6 0 2 0 0 
66 0 0 0 0 42 
103 2 0 1 0 0 
15 0 0 27 0 0 
13 0 1 5 0 0 
27 0 0 0 0 0 

84 68 1 1 0 0 0 0 0 
24 5 0 89 0 0 0 0 0 
58 3 1 8 4 10 2 0 0 
58 0 0 52 0 0 0 0 0 
0 2 0 34 0 0 0 5 0 
20 0 0 75 0 5 0 8 0 
55 23 21 2 0 0 5 0 0 
0 4 0 13 0 10 0 0 15 
3 6 4 5 0 0 0 0 1 
13 6 0 6 0 0 0 2 0 

154 0 0 0 
118 0 0 0 
80 6 0 0 
110 0 0 0 
4 0 37 0 
106 0 0 2 
106 0 0 0 
42 0 0 0 
19 0 0 0 
27 0 0 0 

83 47 20 4 0 0 0 
49 61 0 0 8 0 0 
19 33 13 8 0 13 0 
6 104 0 0 0 0 0 
21 20 0 0 0 0 0 
7 68 13 16 4 0 0 
5 67 0 34 0 0 0 
31 10 1 0 0 0 0 
8 6 1 1 1 0 2 
14 13 0 0 0 0 0 

116 26 4 1 6 1 0 0 0 0 0 
0 77 0 7 0 0 34 0 0 0 0 
21 10 0 8 0 0 39 4 4 0 0 
0 10 0 12 0 1 87 0 0 0 0 
0 23 0 0 3 1 2 1 0 11 0 
2 55 0 1 0 0 50 0 0 0 0 
53 10 0 3 0 0 40 0 0 0 0 
0 0 0 0 0 2 29 0 0 0 11 
0 7 0 0 0 0 4 8 0 0 0 
0 0 0 0 0 0 27 0 0 0 0 

47 106 1 0 
17 101 0 0 
43 42 0 1 
1 109 0 0 
4 37 0 0 
103 5 0 0 
91 15 0 0 
40 2 0 0 
11 8 0 0 
19 8 0 0 

25 51 72 6 0 0 
44 0 40 0 34 0 
13 25 11 0 15 22 
0 109 0 0 1 0 
5 32 2 0 2 0 
27 2 12 38 29 0 
52 33 3 3 15 0 
19 1 8 0 0 14 
6 1 11 0 0 1 
8 0 2 0 17 0 

154 0 0 0 
98 18 2 0 
83 3 0 0 
85 25 0 0 
35 6 0 0 
74 34 0 0 
71 29 0 6 
40 0 2 0 
16 1 1 1 
27 0 0 0 

114 2 37 1 0 0 
88 30 0 0 0 0 
54 26 1 3 2 0 
0 87 0 21 0 2 
1 20 0 20 0 0 
8 92 0 8 0 0 
91 9 0 6 0 0 
37 2 0 3 0 0 
15 3 0 1 0 0 
20 7 0 0 0 0 

50 86 16 1 1 0 
62 41 2 0 5 8 
14 29 39 0 4 0 
0 1 96 0 13 0 
0 30 4 0 7 0 
18 63 27 0 0 0 
37 58 4 0 7 0 
9 10 16 0 7 0 
2 12 1 0 4 0 
5 22 0 0 0 0 

105 31 18 0 0 0 0 0 0 
63 0 15 34 5 1 0 0 0 
22 3 20 10 17 7 7 0 0 
93 1 11 4 1 0 0 0 0 
2 0 0 28 9 0 0 2 0 
30 0 0 23 18 0 0 0 37 
11 1 32 15 47 0 0 0 0 
34 0 8 0 0 0 0 0 0 
0 0 2 8 9 0 0 0 0 
5 9 0 0 13 0 0 0 0 

114 31 9 0 0 0 0 0 
18 17 79 4 0 0 0 0 
12 3 50 16 3 1 1 0 
92 0 18 0 0 0 0 0 
0 3 21 14 0 0 0 3 
81 14 2 8 0 0 0 3 
15 1 85 5 0 0 0 0 
0 23 15 1 0 0 0 3 
6 4 9 0 0 0 0 0 
21 1 0 4 0 0 0 1 

143 9 2 0 0 0 0 0 0 0 
0 0 0 118 0 0 0 0 0 0 
12 0 1 52 14 7 0 0 0 0 
32 0 0 10 0 0 67 1 0 0 
1 0 2 38 0 0 0 0 0 0 
6 0 0 92 0 0 0 0 7 3 
0 0 0 103 0 0 0 0 3 0 
0 0 0 27 0 0 0 14 1 0 
0 0 2 9 2 0 0 0 1 5 
0 0 0 16 0 0 0 0 11 0 

58 9 86 1 0 0 0 0 0 
4 61 49 0 4 0 0 0 0 
21 26 16 20 3 0 0 0 0 
9 96 5 0 0 0 0 0 0 
3 0 28 0 0 10 0 0 0 
15 49 0 24 0 17 3 0 0 
19 13 71 3 0 0 0 0 0 
9 10 23 0 0 0 0 0 0 
12 1 4 2 0 0 0 0 0 
16 0 0 2 0 0 0 5 4 

102 46 1 2 3 0 0 0 0 
1 3 1 0 113 0 0 0 0 
9 1 0 1 53 7 10 5 0 
3 21 0 1 85 0 0 0 0 
13 0 1 0 27 0 0 0 0 
12 4 0 0 91 0 0 0 1 
67 31 0 1 4 0 0 3 0 
3 0 1 0 37 1 0 0 0 
1 7 6 1 4 0 0 0 0 
12 0 0 0 3 0 0 12 0 

108 46 0 0 0 0 0 0 0 
0 110 5 2 1 0 0 0 0 
21 41 5 3 0 7 8 1 0 
0 71 0 0 0 2 0 17 20 
7 34 0 0 0 0 0 0 0 
9 27 0 49 14 8 1 0 0 
1 37 0 9 0 44 8 0 7 
0 17 5 2 11 0 0 7 0 
2 10 1 0 0 5 1 0 0 
15 9 0 3 0 0 0 0 0 

105 26 23 0 0 0 0 
21 21 75 1 0 0 0 
34 32 7 9 3 1 0 
0 106 4 0 0 0 0 
6 1 34 0 0 0 0 
12 0 8 0 0 5 83 
0 47 38 0 0 21 0 
4 1 18 2 0 17 0 
2 0 17 0 0 0 0 
0 2 25 0 0 0 0 

120 34 0 0 0 0 
83 22 13 0 0 0 
72 8 0 5 1 0 
108 1 0 1 0 0 
25 13 0 3 0 0 
90 16 0 2 0 0 
22 84 0 0 0 0 
15 27 0 0 0 0 
17 1 0 1 0 0 
2 0 0 0 0 25 

49 58 17 10 20 0 0 0 0 0 
68 19 1 0 30 0 0 0 0 0 
29 3 0 13 24 7 6 4 0 0 
15 0 0 12 80 0 0 0 3 0 
4 0 0 0 37 0 0 0 0 0 
100 0 0 7 1 0 0 0 0 0 
67 8 0 9 21 1 0 0 0 0 
0 0 0 1 5 35 0 0 0 1 
2 1 0 3 2 7 0 2 2 0 
21 0 0 1 5 0 0 0 0 0 

30 112 10 2 0 0 0 0 0 0 
76 39 0 0 2 1 0 0 0 0 
25 49 0 6 0 0 2 2 1 1 
31 79 0 0 0 0 0 0 0 0 
2 39 0 0 0 0 0 0 0 0 
84 23 0 0 0 1 0 0 0 0 
102 4 0 0 0 0 0 0 0 0 
7 29 0 0 0 0 0 0 6 0 
5 8 0 0 2 2 2 0 0 0 
4 23 0 0 0 0 0 0 0 0 

72 54 24 4 0 0 0 0 0 0 
0 0 2 7 10 99 0 0 0 0 
20 24 3 0 26 4 2 7 0 0 
0 2 0 33 1 6 0 68 0 0 
0 6 0 32 1 0 0 0 2 0 
11 0 5 0 79 13 0 0 0 0 
0 10 1 0 23 3 69 0 0 0 
0 6 1 0 29 6 0 0 0 0 
5 0 2 0 7 2 1 1 0 1 
1 6 0 0 0 0 0 20 0 0 

151 1 1 1 0 0 0 0 0 
34 3 37 44 0 0 0 0 0 
27 14 26 8 11 0 0 0 0 
8 5 22 0 71 4 0 0 0 
2 24 7 8 0 0 0 0 0 
0 0 85 1 1 21 0 0 0 
0 32 36 38 0 0 0 0 0 
1 4 1 21 14 0 1 0 0 
6 0 4 1 2 0 0 5 1 
8 0 3 16 0 0 0 0 0 

78 34 11 16 15 0 0 0 0 0 
71 0 2 13 0 27 5 0 0 0 
5 46 3 9 0 8 12 3 0 0 
0 3 96 0 0 11 0 0 0 0 
0 4 18 1 0 18 0 0 0 0 
51 12 23 0 15 7 0 0 0 0 
0 7 0 12 3 48 36 0 0 0 
0 39 0 0 0 3 0 0 0 0 
1 1 1 0 9 7 0 0 0 0 
0 0 0 0 0 0 13 0 7 7 

92 59 3 0 0 0 0 
90 0 0 25 1 2 0 
69 9 1 1 6 0 0 
2 39 1 0 11 57 0 
23 3 0 0 15 0 0 
61 30 0 9 8 0 0 
53 0 0 0 53 0 0 
2 9 0 12 19 0 0 
4 13 0 0 1 0 1 
27 0 0 0 0 0 0 

152 2 0 0 
118 0 0 0 
84 0 2 0 
70 0 0 40 
41 0 0 0 
88 0 20 0 
106 0 0 0 
37 5 0 0 
18 0 0 1 
27 0 0 0 

140 12 2 0 0 0 0 
64 41 13 0 0 0 0 
48 20 14 3 1 0 0 
5 33 0 72 0 0 0 
20 0 21 0 0 0 0 
86 18 4 0 0 0 0 
56 22 0 0 0 28 0 
21 4 1 0 0 0 16 
19 0 0 0 0 0 0 
20 7 0 0 0 0 0 

17 136 1 0 0 0 0 0 0 0 0 0 
27 71 18 2 0 0 0 0 0 0 0 0 
47 2 19 0 11 3 4 0 0 0 0 0 
26 0 8 4 0 0 0 72 0 0 0 0 
27 3 0 1 0 0 0 0 9 1 0 0 
1 53 0 0 0 0 0 0 0 0 23 31 
44 54 6 0 0 2 0 0 0 0 0 0 
16 0 12 1 0 11 0 2 0 0 0 0 
11 1 3 2 0 0 0 0 1 1 0 0 
4 14 0 0 0 0 0 0 0 5 0 4 

144 10 0 0 0 0 0 
112 3 3 0 0 0 0 
68 2 12 3 1 0 0 
106 0 0 0 0 4 0 
37 4 0 0 0 0 0 
77 22 0 8 0 1 0 
97 3 0 0 5 0 1 
32 3 0 7 0 0 0 
18 0 1 0 0 0 0 
14 0 0 0 0 13 0 

111 23 20 0 0 0 0 0 0 0 0 0 0 0 
1 0 0 72 31 8 6 0 0 0 0 0 0 0 
18 0 0 0 11 1 12 36 5 1 2 0 0 0 
95 0 0 15 0 0 0 0 0 0 0 0 0 0 
0 0 0 21 12 0 0 0 0 7 0 1 0 0 
78 0 0 0 13 0 3 13 0 0 0 0 1 0 
1 0 0 3 100 1 0 0 0 0 0 1 0 0 
4 0 0 0 0 0 0 34 0 0 2 0 0 2 
14 0 0 3 0 2 0 0 0 0 0 0 0 0 
5 0 0 0 0 0 13 9 0 0 0 0 0 0 

151 2 1 0 0 0 0 
63 10 45 0 0 0 0 
43 4 36 2 1 0 0 
108 2 0 0 0 0 0 
39 0 0 2 0 0 0 
104 0 4 0 0 0 0 
94 0 10 2 0 0 0 
23 0 0 0 0 19 0 
15 4 0 0 0 0 0 
11 1 1 3 0 0 11 

62 81 11 0 0 0 0 0 0 
0 52 6 60 0 0 0 0 0 
0 27 31 2 17 6 2 1 0 
0 3 2 87 3 0 0 0 15 
0 0 35 0 0 0 4 0 2 
0 53 38 15 0 0 2 0 0 
0 24 4 0 12 0 60 0 6 
0 0 23 17 0 0 0 0 2 
1 9 5 0 1 0 3 0 0 
0 0 27 0 0 0 0 0 0 

153 1 0 0 0 0 0 0 
115 0 3 0 0 0 0 0 
15 0 47 22 2 0 0 0 
88 0 22 0 0 0 0 0 
39 0 1 0 0 1 0 0 
70 22 6 0 0 0 6 4 
47 2 57 0 0 0 0 0 
34 7 0 0 1 0 0 0 
11 0 6 2 0 0 0 0 
2 3 12 0 10 0 0 0 

56 92 5 1 0 0 0 0 0 
16 1 0 89 11 1 0 0 0 
10 23 0 25 13 5 5 5 0 
96 14 0 0 0 0 0 0 0 
0 12 0 4 11 14 0 0 0 
0 0 0 0 108 0 0 0 0 
28 57 0 1 19 1 0 0 0 
0 18 0 1 14 9 0 0 0 
0 5 0 8 4 0 0 1 1 
24 3 0 0 0 0 0 0 0 

93 29 12 10 6 4 0 0 
0 8 109 0 1 0 0 0 
16 11 23 7 26 0 3 0 
0 0 0 29 68 0 13 0 
23 1 1 0 2 0 14 0 
3 1 83 21 0 0 0 0 
4 60 0 42 0 0 0 0 
1 6 4 26 5 0 0 0 
2 6 4 5 0 0 0 2 
0 0 14 0 2 0 11 0 

36 93 13 12 0 0 0 0 
52 1 0 64 1 0 0 0 
23 2 20 4 6 28 1 2 
2 0 2 23 0 82 0 1 
7 18 2 0 0 0 0 14 
52 13 30 12 0 1 0 0 
23 0 1 4 0 3 0 75 
2 19 7 1 0 13 0 0 
5 4 2 3 5 0 0 0 
0 27 0 0 0 0 0 0 

8 123 23 0 0 0 
36 17 56 9 0 0 
13 12 58 1 2 0 
0 3 83 24 0 0 
0 3 16 0 22 0 
4 95 9 0 0 0 
65 1 40 0 0 0 
18 10 5 0 0 9 
3 4 12 0 0 0 
0 26 1 0 0 0 

16 76 36 26 0 0 0 0 0 
1 0 10 73 19 15 0 0 0 
0 14 4 54 4 3 7 0 0 
0 0 59 51 0 0 0 0 0 
0 0 18 9 6 8 0 0 0 
17 0 7 6 0 5 0 73 0 
10 2 0 94 0 0 0 0 0 
10 19 5 7 0 1 0 0 0 
0 0 4 7 1 6 0 0 1 
2 1 5 18 0 1 0 0 0 

54 52 40 8 0 0 0 
112 2 4 0 0 0 0 
63 9 7 7 0 0 0 
57 16 37 0 0 0 0 
37 1 0 3 0 0 0 
88 10 1 9 0 0 0 
36 0 0 30 30 10 0 
22 5 1 14 0 0 0 
14 0 1 0 0 0 4 
27 0 0 0 0 0 0 

79 75 0 0 0 0 0 0 0 
68 7 31 6 6 0 0 0 0 
21 38 0 0 22 5 0 0 0 
0 7 0 0 102 0 1 0 0 
4 14 0 0 23 0 0 0 0 
83 9 0 0 0 16 0 0 0 
0 47 0 0 31 0 0 28 0 
0 23 0 0 19 0 0 0 0 
2 10 0 0 6 0 0 0 1 
0 22 0 0 5 0 0 0 0 

121 24 9 0 0 0 
43 33 42 0 0 0 
24 24 27 2 9 0 
0 106 4 0 0 0 
4 23 0 14 0 0 
0 84 24 0 0 0 
69 37 0 0 0 0 
15 4 23 0 0 0 
4 12 3 0 0 0 
2 8 2 14 0 1 

83 70 1 0 0 0 
56 61 1 0 0 0 
10 46 20 4 5 1 
10 100 0 0 0 0 
3 15 23 0 0 0 
22 85 0 1 0 0 
19 87 0 0 0 0 
1 41 0 0 0 0 
10 9 0 0 0 0 
3 19 1 0 0 4 

138 14 2 0 0 
22 74 22 0 0 
51 8 26 1 0 
91 0 14 0 5 
29 0 8 0 4 
65 4 39 0 0 
102 0 4 0 0 
6 0 36 0 0 
16 0 3 0 0 
16 8 3 0 0 

20 27 10 96 1 0 0 
39 64 5 1 7 2 0 
11 21 25 16 1 3 9 
0 14 11 0 4 81 0 
9 15 9 5 0 3 0 
1 11 0 84 12 0 0 
36 24 29 5 0 12 0 
3 21 8 7 3 0 0 
11 0 0 7 1 0 0 
24 0 0 1 0 2 0 

97 52 5 0 0 0 0 0 0 0 
5 6 99 7 1 0 0 0 0 0 
28 15 6 7 2 23 3 2 0 0 
26 1 83 0 0 0 0 0 0 0 
29 8 0 3 0 1 0 0 0 0 
36 1 29 0 0 42 0 0 0 0 
77 3 5 0 0 21 0 0 0 0 
38 3 0 1 0 0 0 0 0 0 
5 2 1 3 3 5 0 0 0 0 
17 6 1 1 0 0 0 0 1 1 

134 20 0 0 0 0 0 
17 18 65 8 10 0 0 
12 4 22 48 0 0 0 
60 43 0 7 0 0 0 
0 18 7 16 0 0 0 
2 24 42 40 0 0 0 
21 3 0 30 0 52 0 
13 0 7 3 0 0 19 
1 14 3 1 0 0 0 
7 1 14 5 0 0 0 

48 63 26 13 4 0 0 0 0 0 
55 13 8 0 23 8 11 0 0 0 
11 0 3 23 44 0 0 5 0 0 
45 0 0 49 8 0 3 0 5 0 
15 1 14 4 5 0 0 0 2 0 
41 31 4 0 30 0 0 0 2 0 
2 73 0 30 0 0 0 0 1 0 
25 5 0 3 8 0 0 0 1 0 
0 1 0 11 6 0 0 0 0 1 
2 6 0 0 19 0 0 0 0 0 

68 71 6 9 0 
36 17 64 0 1 
22 23 41 0 0 
17 2 91 0 0 
16 17 1 0 7 
23 60 25 0 0 
68 4 34 0 0 
33 0 8 0 1 
5 2 1 0 11 
11 5 11 0 0 

111 28 9 6 0 0 
2 39 48 29 0 0 
21 5 4 34 19 3 
86 0 0 24 0 0 
6 0 9 26 0 0 
51 1 0 25 31 0 
9 18 68 11 0 0 
9 12 4 17 0 0 
6 1 4 8 0 0 
20 0 0 7 0 0 

105 43 1 3 2 0 0 0 0 
14 41 2 39 0 15 7 0 0 
53 4 13 2 0 0 13 1 0 
68 0 0 0 0 0 42 0 0 
19 13 1 2 1 0 5 0 0 
53 13 36 0 6 0 0 0 0 
0 3 82 5 15 0 1 0 0 
16 2 22 0 2 0 0 0 0 
11 1 1 2 1 0 1 0 2 
10 0 0 2 0 0 15 0 0 

135 14 2 3 0 0 0 0 0 0 0 0 
62 51 0 0 1 2 1 1 0 0 0 0 
35 10 6 0 0 31 0 0 4 0 0 0 
13 1 0 2 0 0 0 0 3 91 0 0 
6 0 0 27 1 0 0 0 0 2 5 0 
75 0 0 0 0 20 0 0 0 0 0 13 
71 0 7 0 0 0 0 0 28 0 0 0 
10 3 0 0 1 0 0 0 0 0 0 28 
5 6 0 0 0 1 0 4 2 0 0 1 
2 0 0 0 19 6 0 0 0 0 0 0 

74 14 47 17 1 1 0 0 0 0 
71 0 3 0 38 5 1 0 0 0 
10 2 1 0 43 5 0 19 6 0 
28 67 1 0 0 0 0 0 2 12 
3 13 0 1 6 0 0 0 18 0 
10 7 19 0 71 0 0 0 1 0 
30 74 0 0 1 0 0 0 1 0 
5 2 0 0 29 6 0 0 0 0 
0 0 0 0 14 0 0 1 4 0 
23 1 2 0 1 0 0 0 0 0 

76 41 17 20 0 0 0 0 0 0 0 0 
24 46 2 1 11 34 0 0 0 0 0 0 
16 46 1 16 1 1 3 1 1 0 0 0 
1 5 0 75 0 0 0 0 0 28 1 0 
0 7 0 16 0 0 2 0 14 0 0 2 
3 98 0 6 0 0 0 1 0 0 0 0 
0 44 8 54 0 0 0 0 0 0 0 0 
0 14 1 0 0 0 0 27 0 0 0 0 
1 4 1 8 0 0 0 0 0 5 0 0 
0 6 0 0 1 0 20 0 0 0 0 0 

46 57 25 18 8 0 0 0 0 0 
0 13 0 69 36 0 0 0 0 0 
14 16 1 52 3 0 0 0 0 0 
1 70 0 38 1 0 0 0 0 0 
10 12 0 11 0 7 1 0 0 0 
0 0 0 22 86 0 0 0 0 0 
9 39 0 10 0 0 0 48 0 0 
15 13 0 13 0 0 0 0 1 0 
0 10 0 3 5 0 0 0 0 1 
0 0 0 9 18 0 0 0 0 0 

154 0 0 0 0 0 0 0 
58 58 1 1 0 0 0 0 
61 20 0 0 4 1 0 0 
41 69 0 0 0 0 0 0 
8 19 0 0 0 0 12 2 
29 63 0 16 0 0 0 0 
2 34 0 70 0 0 0 0 
34 1 0 0 0 0 0 7 
7 3 5 0 0 0 4 0 
1 26 0 0 0 0 0 0 

107 24 3 17 2 1 0 0 0 
0 22 0 14 0 0 68 13 1 
4 24 13 4 11 1 8 0 21 
2 1 0 13 0 0 0 0 94 
6 3 4 6 0 12 10 0 0 
0 27 19 0 0 0 2 0 60 
0 7 0 10 26 0 0 0 63 
36 1 0 0 0 0 0 0 5 
7 1 4 1 2 0 0 0 4 
8 10 6 2 1 0 0 0 0 

42 18 29 65 0 0 0 0 0 0 
70 35 12 0 1 0 0 0 0 0 
31 18 0 0 12 2 19 1 2 1 
102 8 0 0 0 0 0 0 0 0 
28 3 0 7 0 0 0 0 3 0 
93 12 0 0 1 2 0 0 0 0 
70 0 0 0 12 2 0 0 22 0 
18 12 0 0 12 0 0 0 0 0 
7 2 7 0 0 3 0 0 0 0 
7 0 2 0 0 0 0 0 18 0 

141 7 3 2 1 0 
99 0 15 0 4 0 
68 0 6 2 6 4 
0 0 0 0 110 0 
6 0 0 0 35 0 
11 0 9 4 84 0 
96 0 1 0 9 0 
40 0 1 0 1 0 
6 0 3 1 9 0 
1 0 0 0 26 0 

153 1 0 0 0 0 0 0 
118 0 0 0 0 0 0 0 
41 10 27 7 1 0 0 0 
57 1 52 0 0 0 0 0 
37 4 0 0 0 0 0 0 
69 29 9 0 0 1 0 0 
79 1 19 0 0 0 7 0 
32 0 8 0 0 0 0 2 
12 1 0 0 0 0 6 0 
22 0 5 0 0 0 0 0 

142 10 2 0 0 0 0 
71 0 7 7 32 1 0 
78 2 6 0 0 0 0 
108 0 2 0 0 0 0 
41 0 0 0 0 0 0 
81 0 27 0 0 0 0 
104 0 0 0 0 0 2 
42 0 0 0 0 0 0 
18 0 0 0 1 0 0 
27 0 0 0 0 0 0 

70 84 0 0 0 0 0 
0 118 0 0 0 0 0 
1 72 12 1 0 0 0 
0 0 0 0 110 0 0 
0 40 0 0 1 0 0 
1 75 0 0 25 7 0 
40 9 0 0 4 0 53 
2 35 0 0 5 0 0 
0 19 0 0 0 0 0 
0 27 0 0 0 0 0 

122 24 8 0 0 0 0 
38 27 0 51 2 0 0 
7 79 0 0 0 0 0 
1 109 0 0 0 0 0 
15 26 0 0 0 0 0 
7 101 0 0 0 0 0 
9 94 0 3 0 0 0 
2 33 0 0 0 7 0 
0 19 0 0 0 0 0 
0 12 0 11 0 0 4 

97 18 8 31 0 0 0 0 
101 0 17 0 0 0 0 0 
62 1 15 0 5 2 1 0 
110 0 0 0 0 0 0 0 
17 11 11 0 0 0 1 1 
49 0 58 0 0 0 0 1 
6 0 99 0 0 0 0 1 
19 0 4 0 5 0 0 14 
11 0 8 0 0 0 0 0 
6 0 19 0 0 0 2 0 

67 40 25 19 2 1 0 0 
6 1 17 30 0 64 0 0 
0 11 4 32 0 6 31 2 
5 0 51 1 0 53 0 0 
0 0 1 19 0 0 20 1 
50 0 1 37 0 19 1 0 
23 0 0 50 0 8 25 0 
26 4 2 6 0 0 4 0 
7 0 0 9 0 1 2 0 
0 0 0 9 0 7 4 7 

25 65 21 8 35 0 0 
98 6 13 1 0 0 0 
0 4 32 46 0 4 0 
0 51 4 55 0 0 0 
0 5 34 0 1 0 1 
0 0 62 31 15 0 0 
0 4 4 98 0 0 0 
0 13 20 7 2 0 0 
2 5 12 0 0 0 0 
0 3 23 1 0 0 0 

118 29 7 0 
115 0 3 0 
71 7 6 2 
110 0 0 0 
32 0 9 0 
103 0 5 0 
55 0 51 0 
38 0 4 0 
18 0 1 0 
27 0 0 0 

150 4 0 0 0 
33 20 57 7 1 
28 14 1 32 11 
3 92 0 8 7 
19 6 0 7 9 
22 7 0 27 52 
69 36 0 1 0 
28 8 2 1 3 
13 1 0 4 1 
27 0 0 0 0 

154 
118 
86 
110 
41 
108 
106 
42 
19 
27 

152 2 0 
117 1 0 
73 7 6 
109 0 1 
24 17 0 
77 18 13 
101 1 4 
22 4 16 
19 0 0 
27 0 0 

101 53 0 0 0 0 0 0 0 0 
30 29 50 5 4 0 0 0 0 0 
25 29 12 0 13 5 1 1 0 0 
86 0 0 0 0 17 7 0 0 0 
1 0 2 0 22 7 0 0 9 0 
83 0 2 0 0 22 0 0 0 1 
5 0 5 0 13 77 1 5 0 0 
3 31 4 0 0 4 0 0 0 0 
4 4 7 0 0 2 0 0 0 2 
23 1 0 0 0 1 2 0 0 0 

149 4 1 0 0 0 0 0 
94 0 3 20 1 0 0 0 
52 1 9 0 9 14 1 0 
4 1 0 0 105 0 0 0 
10 0 2 0 1 23 0 5 
42 9 0 0 16 41 0 0 
79 27 0 0 0 0 0 0 
26 4 0 0 1 11 0 0 
11 0 0 8 0 0 0 0 
5 0 0 0 22 0 0 0 

142 6 5 1 0 0 0 0 0 
21 18 0 0 79 0 0 0 0 
14 20 28 11 9 4 0 0 0 
0 59 20 1 30 0 0 0 0 
10 5 1 22 1 0 2 0 0 
0 14 8 5 0 81 0 0 0 
0 14 76 0 5 0 0 11 0 
34 1 1 0 0 6 0 0 0 
0 0 13 0 0 0 0 4 2 
0 8 1 0 18 0 0 0 0 

54 33 66 1 0 0 0 0 0 0 0 
32 1 2 16 27 23 17 0 0 0 0 
38 14 9 8 0 3 3 5 6 0 0 
12 95 0 1 0 0 0 0 2 0 0 
29 0 0 0 0 8 2 0 2 0 0 
0 19 1 1 1 0 64 0 1 21 0 
12 49 17 4 20 1 3 0 0 0 0 
6 9 1 0 0 0 8 0 1 17 0 
13 1 2 1 0 0 1 0 1 0 0 
1 0 0 1 0 0 23 0 0 0 2 

113 16 23 2 0 0 
1 18 99 0 0 0 
16 32 29 9 0 0 
0 23 73 14 0 0 
1 37 1 2 0 0 
16 78 13 0 1 0 
0 59 42 4 0 1 
2 27 8 5 0 0 
4 10 4 0 0 1 
13 3 11 0 0 0 

60 77 11 3 3 0 0 0 0 0 
54 9 18 34 3 0 0 0 0 0 
39 46 0 0 0 1 0 0 0 0 
58 0 0 0 9 0 43 0 0 0 
0 15 1 0 6 0 0 15 4 0 
50 53 4 0 1 0 0 0 0 0 
16 14 0 11 51 0 0 0 0 14 
22 10 0 0 6 4 0 0 0 0 
8 4 1 0 4 0 0 2 0 0 
6 0 15 0 3 0 2 1 0 0 

107 10 9 24 3 1 0 0 
4 51 0 0 62 1 0 0 
4 18 7 5 28 17 6 1 
0 19 54 1 36 0 0 0 
5 24 0 3 7 0 2 0 
36 5 12 55 0 0 0 0 
0 56 0 17 23 0 10 0 
0 3 30 0 6 1 2 0 
0 6 3 4 6 0 0 0 
0 3 1 10 12 0 1 0 

13 71 70 0 0 0 0 
0 59 24 35 0 0 0 
5 27 42 12 0 0 0 
70 0 2 33 5 0 0 
10 3 27 0 0 1 0 
0 26 80 0 0 2 0 
5 7 93 1 0 0 0 
2 12 21 0 0 0 7 
6 7 5 0 0 1 0 
0 19 8 0 0 0 0 

107 47 0 0 0 
99 3 16 0 0 
57 9 16 4 0 
93 17 0 0 0 
29 9 3 0 0 
85 0 23 0 0 
85 21 0 0 0 
8 3 28 0 3 
8 11 0 0 0 
22 5 0 0 0 

109 41 4 0 0 0 0 
100 2 0 15 1 0 0 
17 4 0 0 0 31 34 
0 0 0 0 0 110 0 
8 4 0 0 0 29 0 
71 0 0 0 0 5 32 
12 34 57 0 0 3 0 
14 0 23 0 0 5 0 
9 9 0 0 1 0 0 
24 0 2 0 0 1 0 

52 16 84 1 1 0 0 0 
23 15 27 1 0 46 6 0 
24 13 2 7 1 3 36 0 
2 1 0 41 0 0 66 0 
12 0 0 22 2 0 5 0 
37 67 0 0 0 1 3 0 
68 1 3 4 0 0 30 0 
4 6 0 0 1 0 31 0 
7 4 0 0 4 0 2 2 
0 24 2 0 1 0 0 0 

73 58 22 1 
0 111 7 0 
6 68 0 12 
0 4 106 0 
8 19 14 0 
0 107 0 1 
1 42 0 63 
0 42 0 0 
0 19 0 0 
2 25 0 0 

129 20 2 3 0 0 0 0 
93 0 0 0 21 4 0 0 
43 19 18 0 5 0 1 0 
0 0 0 9 101 0 0 0 
28 0 0 0 13 0 0 0 
64 0 22 0 22 0 0 0 
91 15 0 0 0 0 0 0 
41 0 0 1 0 0 0 0 
12 0 6 0 1 0 0 0 
26 0 0 0 0 0 0 1 

26 119 9 0 0 
105 0 13 0 0 
50 2 34 0 0 
86 0 23 1 0 
31 5 3 0 2 
67 3 38 0 0 
104 0 2 0 0 
37 0 5 0 0 
7 7 5 0 0 
12 1 14 0 0 

113 36 4 1 0 0 0 
88 13 0 0 9 8 0 
13 19 30 0 0 24 0 
4 95 11 0 0 0 0 
13 8 0 0 0 17 3 
12 0 9 0 0 85 2 
78 3 25 0 0 0 0 
38 0 4 0 0 0 0 
15 3 0 0 0 0 1 
4 7 0 0 0 0 16 

64 82 7 1 0 0 0 0 
81 0 0 1 31 5 0 0 
35 20 11 1 9 0 10 0 
69 41 0 0 0 0 0 0 
29 7 1 0 0 4 0 0 
10 18 1 31 46 2 0 0 
58 8 0 29 9 0 1 1 
3 6 1 0 28 4 0 0 
15 2 0 0 0 2 0 0 
7 7 0 0 13 0 0 0 

82 47 24 1 0 0 0 0 0 0 
12 59 4 0 36 6 1 0 0 0 
39 5 24 0 14 0 4 0 0 0 
77 0 5 0 2 0 26 0 0 0 
16 0 0 0 0 16 9 0 0 0 
11 0 45 0 0 0 52 0 0 0 
30 0 51 6 4 0 10 5 0 0 
19 0 23 0 0 0 0 0 0 0 
9 1 0 0 5 0 4 0 0 0 
10 0 0 0 0 0 3 0 13 1 

59 71 2 21 1 0 0 
0 60 1 23 0 34 0 
4 59 18 5 0 0 0 
93 17 0 0 0 0 0 
0 26 14 1 0 0 0 
0 7 2 5 1 93 0 
0 27 43 0 0 0 36 
1 20 0 21 0 0 0 
0 15 4 0 0 0 0 
0 0 0 23 0 4 0 

109 27 5 12 1 0 0 0 
107 0 0 5 2 4 0 0 
20 10 4 12 12 2 22 4 
1 0 0 99 0 0 0 10 
0 39 0 0 2 0 0 0 
68 3 26 0 2 0 8 1 
46 15 16 0 26 2 0 1 
2 15 0 1 12 5 0 7 
10 1 1 3 1 2 1 0 
0 11 5 0 11 0 0 0 

132 8 3 2 2 7 0 0 0 0 
53 0 0 0 26 0 38 1 0 0 
3 3 8 8 34 3 10 11 6 0 
4 0 3 0 0 0 74 29 0 0 
0 0 1 0 1 1 9 0 29 0 
6 0 30 0 71 0 0 1 0 0 
69 1 0 0 0 0 0 4 32 0 
8 0 1 0 10 5 17 1 0 0 
3 1 5 0 6 0 0 3 0 1 
19 0 8 0 0 0 0 0 0 0 

154 0 0 0 0 0 0 
108 6 4 0 0 0 0 
42 7 11 25 1 0 0 
11 0 99 0 0 0 0 
23 1 16 1 0 0 0 
14 0 0 6 0 88 0 
49 1 0 2 54 0 0 
14 0 0 0 27 1 0 
13 0 3 1 0 2 0 
8 0 1 5 0 3 10 

106 45 3 0 0 0 
110 8 0 0 0 0 
47 17 9 13 0 0 
110 0 0 0 0 0 
25 13 0 0 3 0 
85 1 0 1 0 21 
70 19 17 0 0 0 
37 5 0 0 0 0 
15 3 0 0 0 1 
14 13 0 0 0 0 

18 134 2 0 0 0 0 0 
0 118 0 0 0 0 0 0 
14 51 4 5 11 1 0 0 
0 110 0 0 0 0 0 0 
0 18 15 6 0 0 2 0 
0 105 0 0 0 0 0 3 
0 106 0 0 0 0 0 0 
5 26 2 9 0 0 0 0 
0 18 0 0 1 0 0 0 
0 1 6 20 0 0 0 0 

94 54 6 0 0 0 0 0 
0 110 6 2 0 0 0 0 
1 12 1 40 28 3 1 0 
0 5 0 2 0 103 0 0 
0 10 0 0 0 0 31 0 
1 92 0 13 0 1 0 1 
11 69 2 21 0 0 3 0 
3 30 1 8 0 0 0 0 
0 12 0 6 0 1 0 0 
11 13 0 0 0 3 0 0 

9 16 64 10 35 17 1 1 1 0 0 0 0 
0 0 58 0 0 0 0 9 0 47 4 0 0 
28 11 7 0 5 0 10 0 0 3 8 14 0 
73 4 33 0 0 0 0 0 0 0 0 0 0 
0 3 16 0 0 0 7 0 0 0 9 6 0 
0 0 27 0 0 23 0 0 0 4 54 0 0 
7 22 48 0 0 0 28 0 0 0 0 1 0 
0 3 0 0 3 0 14 0 0 0 22 0 0 
4 2 5 0 2 0 0 0 0 0 3 0 3 
0 13 3 0 3 0 1 0 0 0 7 0 0 

31 29 44 50 0 0 0 0 0 0 0 
5 0 38 43 3 24 5 0 0 0 0 
26 0 34 16 0 0 2 5 2 1 0 
0 0 17 50 0 0 43 0 0 0 0 
2 0 16 0 0 1 0 0 0 12 10 
18 0 60 30 0 0 0 0 0 0 0 
1 0 55 50 0 0 0 0 0 0 0 
0 0 24 4 0 0 13 1 0 0 0 
6 0 3 4 0 0 6 0 0 0 0 
0 0 6 5 0 0 15 0 1 0 0 

27 86 41 0 0 0 
37 7 0 38 36 0 
31 43 0 7 5 0 
0 109 1 0 0 0 
0 9 10 0 22 0 
12 8 0 0 88 0 
1 73 0 1 26 5 
9 28 0 0 5 0 
0 7 4 2 6 0 
15 7 0 4 1 0 

112 40 2 0 0 0 
0 54 0 35 29 0 
0 85 1 0 0 0 
11 99 0 0 0 0 
0 36 0 0 0 5 
1 90 1 10 6 0 
0 87 0 16 3 0 
1 41 0 0 0 0 
0 17 2 0 0 0 
0 27 0 0 0 0 

111 3 26 13 1 0 0 0 
1 0 109 0 0 8 0 0 
13 41 22 0 0 4 6 0 
60 0 0 0 0 0 0 50 
28 11 2 0 0 0 0 0 
99 6 3 0 0 0 0 0 
43 0 34 0 26 3 0 0 
0 0 3 0 7 32 0 0 
6 0 10 1 0 0 2 0 
21 6 0 0 0 0 0 0 

152 2 0 0 0 0 0 0 
67 0 14 37 0 0 0 0 
60 8 3 12 2 1 0 0 
108 0 0 2 0 0 0 0 
41 0 0 0 0 0 0 0 
78 20 0 4 0 0 6 0 
106 0 0 0 0 0 0 0 
36 0 0 0 0 1 0 5 
19 0 0 0 0 0 0 0 
7 7 0 2 0 11 0 0 

125 21 6 1 1 0 0 0 
32 0 0 0 1 24 61 0 
30 4 13 18 0 20 1 0 
5 0 1 5 94 5 0 0 
15 1 3 3 0 0 19 0 
108 0 0 0 0 0 0 0 
17 3 86 0 0 0 0 0 
37 0 0 0 1 1 0 3 
1 0 9 2 0 0 7 0 
7 12 0 0 0 8 0 0 

67 67 15 1 4 0 0 
98 0 20 0 0 0 0 
62 1 19 0 0 3 1 
56 0 48 0 0 5 1 
10 0 17 0 0 0 14 
59 0 0 0 0 0 49 
26 49 26 0 5 0 0 
7 0 13 0 0 22 0 
9 0 5 0 0 4 1 
7 0 4 0 0 16 0 

137 6 5 5 1 0 0 0 0 
4 0 42 7 65 0 0 0 0 
23 2 0 4 50 7 0 0 0 
103 0 7 0 0 0 0 0 0 
10 0 0 8 6 3 6 8 0 
20 0 0 7 18 0 0 0 63 
43 0 20 0 42 0 0 0 1 
4 0 0 35 3 0 0 0 0 
12 0 2 0 4 1 0 0 0 
0 0 26 0 1 0 0 0 0 

139 15 0 0 0 
6 112 0 0 0 
54 17 15 0 0 
9 101 0 0 0 
41 0 0 0 0 
88 0 0 20 0 
56 47 3 0 0 
41 0 0 0 1 
19 0 0 0 0 
19 8 0 0 0 

148 3 1 2 0 0 0 0 0 0 0 0 
0 101 0 1 16 0 0 0 0 0 0 0 
3 11 1 6 9 21 15 2 16 2 0 0 
0 27 8 11 37 27 0 0 0 0 0 0 
0 0 0 5 8 1 0 1 0 0 26 0 
5 23 0 0 5 75 0 0 0 0 0 0 
0 0 0 0 0 106 0 0 0 0 0 0 
3 27 5 2 0 2 0 0 0 0 0 3 
0 1 0 0 7 4 0 0 0 0 7 0 
0 12 0 8 0 7 0 0 0 0 0 0 

10 59 80 4 1 
4 82 0 32 0 
36 8 7 35 0 
9 0 0 101 0 
5 26 1 9 0 
2 12 0 94 0 
41 1 6 57 1 
17 10 0 13 2 
5 3 11 0 0 
0 0 0 27 0 

56 98 0 0 0 0 
34 43 41 0 0 0 
19 34 21 12 0 0 
0 49 61 0 0 0 
10 4 27 0 0 0 
10 54 23 0 21 0 
31 1 74 0 0 0 
4 7 26 0 4 1 
13 0 6 0 0 0 
6 15 0 5 1 0 

108 21 15 9 1 0 0 0 0 0 0 0 0 
0 97 0 1 0 19 1 0 0 0 0 0 0 
10 12 0 33 29 0 0 1 1 0 0 0 0 
0 31 12 16 10 0 0 0 0 41 0 0 0 
1 38 0 2 0 0 0 0 0 0 0 0 0 
14 31 0 45 15 0 0 0 3 0 0 0 0 
0 29 1 19 0 0 0 0 0 0 30 27 0 
3 5 0 5 9 0 0 0 0 20 0 0 0 
0 4 0 9 5 0 0 0 0 0 1 0 0 
0 6 0 3 3 0 0 0 0 14 0 0 1 

135 19 0 0 0 
43 54 21 0 0 
51 35 0 0 0 
17 93 0 0 0 
20 21 0 0 0 
79 2 0 27 0 
104 2 0 0 0 
36 5 0 0 1 
17 2 0 0 0 
12 2 13 0 0 

50 84 20 0 0 
1 86 31 0 0 
28 28 24 6 0 
95 8 7 0 0 
0 41 0 0 0 
30 77 1 0 0 
42 14 47 0 3 
27 13 2 0 0 
5 12 2 0 0 
6 20 1 0 0 

154 0 0 0 0 0 0 
109 6 3 0 0 0 0 
67 0 0 16 2 1 0 
107 3 0 0 0 0 0 
39 0 0 0 0 0 2 
92 0 0 4 12 0 0 
100 6 0 0 0 0 0 
41 0 1 0 0 0 0 
8 1 0 0 7 0 3 
27 0 0 0 0 0 0 

143 8 3 0 0 0 0 
113 0 5 0 0 0 0 
65 1 7 6 4 2 1 
59 0 6 0 45 0 0 
13 0 22 0 6 0 0 
51 23 8 0 0 26 0 
16 17 46 13 0 14 0 
40 0 0 0 2 0 0 
14 1 2 2 0 0 0 
21 0 2 0 0 4 0 

144 5 4 1 0 0 
75 0 28 0 15 0 
48 18 1 5 14 0 
2 108 0 0 0 0 
12 22 0 1 6 0 
24 52 17 3 0 12 
1 55 50 0 0 0 
22 6 2 10 2 0 
1 6 4 8 0 0 
5 5 0 9 8 0 

119 32 3 0 0 0 0 0 0 0 0 
82 7 2 19 8 0 0 0 0 0 0 
38 14 24 2 2 3 1 2 0 0 0 
77 0 32 0 0 0 0 0 1 0 0 
9 3 12 2 14 0 0 0 0 1 0 
16 4 83 5 0 0 0 0 0 0 0 
29 0 5 0 72 0 0 0 0 0 0 
29 0 4 0 0 0 0 0 0 0 9 
13 0 0 0 5 0 0 0 1 0 0 
27 0 0 0 0 0 0 0 0 0 0 

108 42 4 0 0 0 0 
21 1 93 3 0 0 0 
28 14 42 2 0 0 0 
7 0 0 103 0 0 0 
15 1 7 18 0 0 0 
60 1 22 23 2 0 0 
5 0 20 81 0 0 0 
13 0 25 0 0 4 0 
4 1 12 0 0 1 1 
0 0 26 1 0 0 0 

148 4 2 0 0 0 0 0 0 0 0 0 0 0 0 0 
81 0 0 9 18 6 3 1 0 0 0 0 0 0 0 0 
31 23 0 24 3 1 0 0 1 2 1 0 0 0 0 0 
79 6 0 25 0 0 0 0 0 0 0 0 0 0 0 0 
6 33 2 0 0 0 0 0 0 0 0 0 0 0 0 0 
14 6 0 10 0 0 0 49 0 0 29 0 0 0 0 0 
4 36 0 2 0 0 0 0 0 0 0 63 1 0 0 0 
11 1 0 3 11 14 0 2 0 0 0 0 0 0 0 0 
7 3 0 0 1 0 0 0 0 0 0 0 0 4 4 0 
0 24 0 0 1 0 0 0 0 0 0 0 0 0 0 2 

138 8 8 0 0 0 0 0 
4 62 15 22 3 12 0 0 
49 20 1 11 0 0 5 0 
9 101 0 0 0 0 0 0 
22 18 0 1 0 0 0 0 
107 1 0 0 0 0 0 0 
87 8 1 1 0 0 0 9 
28 12 1 1 0 0 0 0 
14 4 0 0 0 1 0 0 
27 0 0 0 0 0 0 0 

75 59 7 8 5 0 0 0 
1 96 2 3 14 2 0 0 
10 17 0 11 48 0 0 0 
33 0 54 0 0 23 0 0 
0 22 0 0 6 5 8 0 
0 5 51 0 19 4 0 29 
18 49 28 0 11 0 0 0 
0 0 23 0 19 0 0 0 
1 9 1 1 3 4 0 0 
0 0 0 6 21 0 0 0 

68 56 30 0 0 0 0 0 0 0 
1 0 114 1 1 1 0 0 0 0 
35 13 1 0 24 3 9 1 0 0 
0 18 33 0 11 0 0 0 48 0 
5 0 18 1 16 1 0 0 0 0 
0 4 0 0 100 0 4 0 0 0 
0 0 0 0 44 0 62 0 0 0 
0 0 4 0 3 16 14 0 2 3 
3 1 2 0 12 0 1 0 0 0 
0 0 0 0 27 0 0 0 0 0 

31 19 90 14 0 0 0 0 0 0 
36 4 0 0 78 0 0 0 0 0 
36 6 3 7 11 5 13 4 1 0 
60 36 7 6 0 0 1 0 0 0 
3 3 11 11 2 9 0 0 0 2 
43 5 23 23 0 1 12 1 0 0 
65 37 2 0 0 1 1 0 0 0 
26 3 13 0 0 0 0 0 0 0 
0 11 0 0 0 5 0 1 0 2 
1 14 12 0 0 0 0 0 0 0 

124 1 7 4 18 0 
114 0 4 0 0 0 
51 0 24 7 4 0 
12 0 93 0 5 0 
24 0 17 0 0 0 
24 0 33 10 39 2 
94 0 0 3 0 9 
9 0 24 0 7 2 
14 0 1 0 2 2 
0 0 26 0 1 0 

121 9 10 14 0 
96 0 13 5 4 
30 0 6 50 0 
72 1 37 0 0 
31 0 0 10 0 
88 0 0 20 0 
10 2 0 94 0 
6 11 0 25 0 
10 1 7 1 0 
26 1 0 0 0 

154 0 
64 54 
86 0 
110 0 
41 0 
108 0 
106 0 
42 0 
19 0 
27 0 

97 20 12 25 0 0 0 0 
46 50 2 17 2 1 0 0 
30 34 10 4 0 4 4 0 
108 0 0 2 0 0 0 0 
24 0 0 2 13 2 0 0 
91 6 0 0 0 7 0 4 
10 12 0 50 0 34 0 0 
14 25 0 3 0 0 0 0 
8 3 0 3 2 3 0 0 
1 4 0 22 0 0 0 0 

66 82 2 2 2 0 0 
0 0 0 83 0 35 0 
0 8 9 64 3 0 2 
0 12 10 62 21 0 5 
0 0 1 36 1 0 3 
0 18 29 61 0 0 0 
0 18 0 83 0 0 5 
3 6 7 26 0 0 0 
0 3 0 16 0 0 0 
0 0 6 21 0 0 0 

139 14 1 0 0 0 0 0 
8 33 18 19 37 3 0 0 
18 33 11 16 1 5 2 0 
0 0 6 0 2 102 0 0 
2 35 0 0 3 0 1 0 
20 37 0 0 44 2 0 5 
4 39 18 1 0 11 33 0 
17 4 2 2 0 17 0 0 
4 9 2 0 2 2 0 0 
9 18 0 0 0 0 0 0 

56 36 62 0 0 0 0 
30 0 0 76 12 0 0 
72 8 1 1 3 1 0 
101 6 1 2 0 0 0 
22 3 1 14 1 0 0 
70 5 32 0 0 1 0 
95 0 0 10 0 0 1 
38 0 2 0 2 0 0 
4 3 2 5 0 0 5 
25 1 1 0 0 0 0 

36 118 0 0 0 0 0 
64 28 9 14 3 0 0 
24 42 6 4 10 0 0 
0 68 40 2 0 0 0 
3 4 0 33 1 0 0 
59 43 1 4 0 1 0 
35 29 2 1 1 0 38 
24 12 0 5 0 1 0 
0 15 0 4 0 0 0 
0 7 0 9 8 3 0 

45 49 60 0 0 0 0 
24 3 25 66 0 0 0 
17 40 23 4 2 0 0 
0 2 99 9 0 0 0 
3 20 11 7 0 0 0 
9 33 3 1 21 34 7 
3 61 42 0 0 0 0 
7 18 15 0 0 0 2 
3 10 6 0 0 0 0 
0 26 1 0 0 0 0 

138 3 12 1 0 0 0 0 
99 14 0 1 4 0 0 0 
20 19 0 9 34 4 0 0 
85 25 0 0 0 0 0 0 
39 2 0 0 0 0 0 0 
55 3 0 0 2 0 48 0 
91 0 0 5 7 0 3 0 
18 23 0 0 1 0 0 0 
14 0 1 0 1 2 0 1 
19 8 0 0 0 0 0 0 

45 26 48 8 27 0 0 0 0 0 0 0 
0 1 0 5 0 79 7 15 11 0 0 0 
2 38 5 0 3 35 3 0 0 0 0 0 
38 16 0 0 52 0 4 0 0 0 0 0 
17 19 0 0 0 0 1 2 0 2 0 0 
14 12 0 0 49 2 29 0 0 0 2 0 
7 72 0 0 0 27 0 0 0 0 0 0 
0 6 0 0 1 4 26 0 0 0 0 5 
1 8 1 1 0 8 0 0 0 0 0 0 
0 25 0 0 1 1 0 0 0 0 0 0 

28 108 11 5 2 0 0 0 
15 63 4 20 0 16 0 0 
23 18 7 1 8 0 27 2 
22 77 3 0 7 1 0 0 
36 1 3 0 0 1 0 0 
39 20 24 16 9 0 0 0 
35 51 19 0 0 0 1 0 
19 8 15 0 0 0 0 0 
6 10 0 2 1 0 0 0 
0 20 0 7 0 0 0 0 

35 80 29 10 0 0 0 
0 23 0 95 0 0 0 
4 44 13 23 2 0 0 
1 90 1 18 0 0 0 
1 10 8 22 0 0 0 
0 30 1 75 1 1 0 
0 53 20 33 0 0 0 
0 19 6 17 0 0 0 
2 4 1 10 0 0 2 
0 9 18 0 0 0 0 

98 34 18 3 1 0 0 0 0 0 0 
71 16 10 0 0 9 12 0 0 0 0 
11 31 7 11 20 5 0 1 0 0 0 
48 0 62 0 0 0 0 0 0 0 0 
5 0 19 4 1 10 0 0 1 1 0 
9 56 1 0 0 42 0 0 0 0 0 
20 0 24 0 1 0 0 59 0 0 2 
0 38 0 0 0 0 0 4 0 0 0 
4 0 3 8 0 0 1 2 0 1 0 
1 11 10 5 0 0 0 0 0 0 0 

40 32 64 18 0 0 0 0 
0 50 1 61 6 0 0 0 
0 22 33 28 0 3 0 0 
0 24 11 73 2 0 0 0 
0 6 11 24 0 0 0 0 
30 55 22 1 0 0 0 0 
20 0 4 60 14 0 8 0 
0 0 30 4 0 0 0 8 
0 15 0 0 0 3 1 0 
0 1 23 3 0 0 0 0 

153 1 0 0 0 0 0 0 
87 17 14 0 0 0 0 0 
72 0 0 9 4 1 0 0 
37 73 0 0 0 0 0 0 
40 0 0 1 0 0 0 0 
103 0 0 1 0 0 4 0 
70 0 0 0 0 0 30 6 
41 0 0 0 1 0 0 0 
18 0 0 1 0 0 0 0 
23 0 1 0 1 2 0 0 

116 38 0 
118 0 0 
86 0 0 
110 0 0 
41 0 0 
108 0 0 
87 0 19 
29 11 2 
19 0 0 
27 0 0 

150 4 0 
78 40 0 
56 30 0 
110 0 0 
15 3 23 
91 17 0 
70 36 0 
22 20 0 
15 3 1 
26 1 0 

13 86 11 42 1 1 0 0 
70 0 0 1 3 44 0 0 
29 0 0 44 9 0 3 1 
92 0 0 18 0 0 0 0 
22 0 0 8 0 7 4 0 
42 0 0 19 27 11 9 0 
77 20 0 8 0 1 0 0 
0 1 0 13 0 28 0 0 
3 0 0 5 3 8 0 0 
0 0 0 27 0 0 0 0 

110 43 1 0 0 0 0 0 0 0 
3 3 0 95 17 0 0 0 0 0 
10 21 0 0 0 39 10 4 2 0 
0 0 0 38 43 0 0 23 6 0 
10 8 0 1 4 2 11 2 3 0 
1 59 0 46 1 1 0 0 0 0 
92 7 0 4 3 0 0 0 0 0 
28 3 0 0 10 0 0 1 0 0 
3 3 0 3 0 1 6 0 2 1 
0 3 0 24 0 0 0 0 0 0 

52 43 51 8 0 0 0 0 0 
4 3 97 0 14 0 0 0 0 
11 4 50 1 0 8 12 0 0 
0 8 80 0 0 22 0 0 0 
1 4 32 4 0 0 0 0 0 
62 4 42 0 0 0 0 0 0 
31 0 75 0 0 0 0 0 0 
19 0 19 0 0 0 0 4 0 
2 0 16 0 1 0 0 0 0 
8 0 9 0 0 0 0 0 10 

46 94 14 0 0 
5 108 5 0 0 
19 38 27 2 0 
103 0 6 0 1 
2 32 7 0 0 
3 101 4 0 0 
0 95 11 0 0 
0 17 22 0 3 
0 13 5 0 1 
10 13 4 0 0 

65 15 62 12 0 0 0 0 0 0 
0 4 1 0 62 50 1 0 0 0 
34 20 18 0 0 10 0 4 0 0 
0 107 2 0 0 0 0 1 0 0 
0 11 29 0 0 0 0 1 0 0 
0 69 37 0 0 0 0 1 1 0 
1 14 86 0 1 3 0 0 0 1 
2 3 7 0 14 0 0 0 16 0 
2 6 3 0 0 3 0 5 0 0 
0 16 11 0 0 0 0 0 0 0 

126 8 20 0 0 0 0 0 0 
22 29 0 67 0 0 0 0 0 
60 2 0 0 17 7 0 0 0 
41 0 63 0 0 0 6 0 0 
10 27 0 4 0 0 0 0 0 
66 16 0 0 26 0 0 0 0 
58 6 5 29 8 0 0 0 0 
29 1 10 0 2 0 0 0 0 
15 3 0 0 0 0 0 1 0 
17 0 0 0 0 0 9 0 1 

109 24 10 11 0 0 0 
96 20 0 0 2 0 0 
24 49 3 0 1 7 2 
1 109 0 0 0 0 0 
0 35 0 1 3 1 1 
5 82 0 0 0 21 0 
0 106 0 0 0 0 0 
0 10 2 0 15 15 0 
1 17 0 0 0 1 0 
0 25 0 0 2 0 0 

37 60 57 0 0 0 0 
93 0 23 1 1 0 0 
19 13 0 25 0 29 0 
67 0 0 43 0 0 0 
23 1 0 14 0 0 3 
60 4 1 43 0 0 0 
3 0 1 96 6 0 0 
28 3 0 11 0 0 0 
15 2 0 2 0 0 0 
27 0 0 0 0 0 0 

61 26 65 1 1 0 0 0 0 0 
13 0 89 0 13 3 0 0 0 0 
15 5 30 29 0 0 6 1 0 0 
0 0 0 54 0 0 0 0 56 0 
4 0 8 18 0 0 0 11 0 0 
38 0 17 6 6 2 0 36 0 3 
0 3 41 45 17 0 0 0 0 0 
9 1 15 3 8 0 0 0 1 5 
1 0 10 2 0 0 0 6 0 0 
0 0 10 17 0 0 0 0 0 0 

18 103 22 6 5 0 0 0 0 
72 23 2 10 0 11 0 0 0 
28 10 36 9 0 0 2 1 0 
1 2 0 17 0 90 0 0 0 
9 14 13 4 0 1 0 0 0 
70 1 37 0 0 0 0 0 0 
0 50 4 19 0 33 0 0 0 
0 0 22 19 0 1 0 0 0 
6 3 2 5 0 0 0 0 3 
0 20 0 7 0 0 0 0 0 

154 0 0 0 0 0 0 
100 18 0 0 0 0 0 
85 0 1 0 0 0 0 
101 9 0 0 0 0 0 
38 0 2 1 0 0 0 
82 0 0 10 16 0 0 
105 0 0 0 0 1 0 
26 6 0 0 0 0 10 
16 0 2 0 1 0 0 
27 0 0 0 0 0 0 

19 134 1 0 0 0 0 
0 101 0 17 0 0 0 
5 59 7 0 13 1 1 
0 88 22 0 0 0 0 
2 39 0 0 0 0 0 
4 63 0 0 5 0 36 
0 57 0 0 47 0 2 
14 23 0 0 1 0 4 
4 11 0 0 2 0 2 
0 18 0 0 9 0 0 

153 1 0 0 0 0 
98 0 20 0 0 0 
75 0 11 0 0 0 
107 0 3 0 0 0 
39 0 0 2 0 0 
103 0 4 0 1 0 
92 0 14 0 0 0 
42 0 0 0 0 0 
17 0 1 0 0 1 
27 0 0 0 0 0 

110 27 11 4 2 0 0 0 0 
0 6 109 0 2 1 0 0 0 
0 11 36 11 2 0 19 7 0 
5 50 7 0 0 0 0 0 48 
5 0 3 4 28 0 0 0 1 
2 15 6 78 0 0 0 7 0 
1 82 6 17 0 0 0 0 0 
5 12 8 8 9 0 0 0 0 
0 6 10 0 3 0 0 0 0 
0 11 0 16 0 0 0 0 0 

54 43 57 0 0 
28 9 73 4 4 
29 32 25 0 0 
109 0 1 0 0 
0 13 28 0 0 
12 5 91 0 0 
28 76 2 0 0 
24 1 17 0 0 
6 2 11 0 0 
0 14 13 0 0 

93 38 3 2 14 4 0 0 0 0 0 
32 48 0 3 0 2 32 1 0 0 0 
26 29 0 4 4 9 6 0 3 2 3 
35 0 0 55 20 0 0 0 0 0 0 
20 2 0 9 1 0 0 0 0 0 9 
22 41 0 30 0 12 0 3 0 0 0 
72 12 0 3 0 0 0 0 1 18 0 
2 22 0 4 2 0 0 12 0 0 0 
4 1 0 7 1 0 0 0 6 0 0 
4 21 0 2 0 0 0 0 0 0 0 

79 75 0 0 0 0 0 0 
0 60 50 5 3 0 0 0 
0 48 0 4 7 16 8 3 
35 5 0 0 0 53 0 17 
0 30 0 0 4 0 7 0 
65 37 0 0 0 0 6 0 
0 105 0 0 0 0 1 0 
0 37 0 3 0 0 2 0 
0 16 0 1 0 2 0 0 
0 9 0 15 0 1 2 0 

151 3 0 0 0 0 
117 0 1 0 0 0 
51 26 8 1 0 0 
107 1 2 0 0 0 
38 0 1 2 0 0 
79 4 20 1 4 0 
61 45 0 0 0 0 
27 0 8 7 0 0 
8 0 6 0 0 5 
8 0 18 1 0 0 

88 44 22 0 0 0 0 0 0 0 
2 9 0 102 5 0 0 0 0 0 
13 60 1 9 0 3 0 0 0 0 
0 69 0 38 0 0 3 0 0 0 
13 10 8 7 0 0 0 3 0 0 
7 66 0 26 0 0 0 0 9 0 
73 33 0 0 0 0 0 0 0 0 
17 14 0 4 0 0 0 0 0 7 
2 9 5 3 0 0 0 0 0 0 
0 27 0 0 0 0 0 0 0 0 

101 44 4 1 3 1 0 0 0 0 0 0 
18 41 20 9 17 11 1 1 0 0 0 0 
6 23 21 2 21 0 1 0 10 2 0 0 
98 1 1 0 0 0 0 0 10 0 0 0 
15 0 22 0 0 4 0 0 0 0 0 0 
2 95 0 0 0 0 0 0 11 0 0 0 
2 30 69 0 0 2 0 0 0 0 3 0 
0 32 2 0 0 0 0 0 5 2 1 0 
1 10 3 4 0 0 0 0 1 0 0 0 
4 6 0 0 0 0 0 0 4 0 0 13 

146 6 2 0 0 0 0 
44 3 61 4 6 0 0 
23 0 28 14 0 21 0 
66 0 44 0 0 0 0 
0 2 39 0 0 0 0 
70 0 38 0 0 0 0 
23 14 69 0 0 0 0 
1 12 27 1 0 1 0 
7 1 9 0 0 0 2 
19 0 8 0 0 0 0 

60 7 84 3 0 0 0 0 0 0 
0 116 0 0 2 0 0 0 0 0 
16 14 26 4 24 2 0 0 0 0 
0 16 37 0 52 0 2 3 0 0 
5 0 7 18 11 0 0 0 0 0 
0 5 55 2 46 0 0 0 0 0 
0 3 99 0 2 0 2 0 0 0 
6 1 24 6 5 0 0 0 0 0 
0 14 1 0 0 0 1 0 2 1 
1 6 16 0 4 0 0 0 0 0 

89 56 3 4 2 0 0 0 0 0 
0 48 0 2 3 64 1 0 0 0 
15 6 6 8 27 12 9 3 0 0 
3 3 15 0 0 73 0 16 0 0 
6 0 0 0 0 35 0 0 0 0 
28 8 0 39 0 15 18 0 0 0 
49 0 0 6 0 16 0 0 35 0 
23 0 0 0 0 16 2 0 0 1 
2 0 0 10 0 6 0 1 0 0 
2 0 1 0 0 24 0 0 0 0 

17 128 8 1 0 0 0 0 
0 112 1 5 0 0 0 0 
0 73 9 0 3 1 0 0 
0 93 0 5 12 0 0 0 
0 36 1 0 0 0 3 1 
0 82 22 1 0 0 0 3 
0 106 0 0 0 0 0 0 
0 37 0 1 1 3 0 0 
0 13 0 0 0 6 0 0 
0 23 0 1 3 0 0 0 

5 149 0 0 0 0 0 
0 116 2 0 0 0 0 
9 62 15 0 0 0 0 
4 104 2 0 0 0 0 
0 30 0 11 0 0 0 
0 40 7 25 36 0 0 
0 102 0 0 0 4 0 
0 25 0 13 0 4 0 
0 19 0 0 0 0 0 
4 14 6 0 0 0 3 

43 104 7 0 0 0 0 
9 1 3 53 52 0 0 
5 66 10 1 0 1 3 
0 69 32 1 0 0 8 
5 17 6 0 0 0 13 
0 29 0 0 0 1 78 
35 49 22 0 0 0 0 
0 17 15 1 0 9 0 
2 13 0 4 0 0 0 
1 17 0 0 0 9 0 

85 64 5 0 0 0 
67 0 10 41 0 0 
61 3 15 0 7 0 
110 0 0 0 0 0 
27 11 3 0 0 0 
107 0 1 0 0 0 
34 0 0 0 60 12 
18 19 4 1 0 0 
17 0 2 0 0 0 
7 0 13 0 5 2 

131 19 4 0 0 
116 2 0 0 0 
58 28 0 0 0 
5 0 66 39 0 
29 2 2 0 8 
46 23 15 19 5 
89 17 0 0 0 
25 0 17 0 0 
16 3 0 0 0 
24 0 1 2 0 

105 3 46 0 
40 1 77 0 
8 1 77 0 
19 9 82 0 
0 1 27 13 
12 0 96 0 
5 3 98 0 
0 0 42 0 
2 0 17 0 
5 1 21 0 

42 78 23 11 0 0 0 0 
0 66 0 49 3 0 0 0 
1 29 23 19 1 8 5 0 
1 31 0 60 11 7 0 0 
0 0 0 5 13 0 0 23 
0 2 2 0 91 1 10 2 
0 39 0 53 0 11 3 0 
0 0 0 16 3 0 22 1 
8 4 0 2 2 0 3 0 
0 8 0 7 12 0 0 0 

59 30 50 7 6 1 1 
1 1 2 105 9 0 0 
3 26 26 16 15 0 0 
0 0 62 47 1 0 0 
0 4 2 28 7 0 0 
0 1 11 9 87 0 0 
12 0 0 39 55 0 0 
0 34 0 1 7 0 0 
0 0 4 6 9 0 0 
9 13 0 5 0 0 0 

130 10 11 3 0 0 0 0 0 0 0 0 
73 13 0 24 5 3 0 0 0 0 0 0 
11 39 4 2 7 10 5 4 4 0 0 0 
56 43 0 11 0 0 0 0 0 0 0 0 
15 0 0 0 0 10 0 0 16 0 0 0 
33 5 1 36 0 7 0 14 0 12 0 0 
92 0 0 0 0 13 0 0 0 0 1 0 
36 0 0 0 0 0 0 6 0 0 0 0 
1 0 0 1 2 1 0 0 0 13 0 1 
18 0 0 0 0 4 0 0 0 1 0 4 

76 76 2 0 0 0 0 0 0 
0 22 0 40 46 10 0 0 0 
8 58 0 17 1 0 2 0 0 
1 61 0 47 1 0 0 0 0 
1 13 0 27 0 0 0 0 0 
0 31 0 77 0 0 0 0 0 
0 70 0 16 0 5 15 0 0 
0 29 0 2 8 0 0 3 0 
0 6 0 3 5 3 1 0 1 
0 24 0 0 3 0 0 0 0 

90 63 1 0 0 0 0 0 0 
3 77 0 12 25 1 0 0 0 
3 51 0 0 29 1 1 1 0 
16 94 0 0 0 0 0 0 0 
17 12 3 0 1 4 0 4 0 
20 42 0 16 25 0 0 5 0 
0 80 0 0 24 0 0 0 2 
21 21 0 0 0 0 0 0 0 
2 13 0 0 4 0 0 0 0 
2 22 0 0 3 0 0 0 0 

118 10 20 6 0 0 
109 0 4 5 0 0 
36 8 30 4 8 0 
88 0 2 20 0 0 
31 0 0 10 0 0 
19 0 53 0 36 0 
5 22 66 0 0 13 
2 0 39 0 0 1 
5 0 5 2 6 1 
22 0 2 3 0 0 

148 5 1 0 0 0 
44 18 15 41 0 0 
2 23 35 21 5 0 
6 0 0 12 92 0 
10 20 10 1 0 0 
28 1 15 58 5 1 
3 29 62 12 0 0 
5 1 3 33 0 0 
0 5 3 11 0 0 
0 5 19 3 0 0 

60 89 5 0 0 0 0 
58 5 0 53 2 0 0 
32 14 23 3 2 11 1 
78 0 32 0 0 0 0 
7 13 21 0 0 0 0 
46 5 2 0 55 0 0 
9 1 32 0 0 64 0 
1 13 24 3 0 1 0 
3 7 5 0 4 0 0 
23 0 3 0 1 0 0 

90 64 0 0 0 0 0 0 0 0 0 
80 1 7 18 12 0 0 0 0 0 0 
12 56 0 11 5 1 1 0 0 0 0 
5 46 0 59 0 0 0 0 0 0 0 
3 14 0 1 10 0 0 11 2 0 0 
1 52 46 5 3 0 0 0 0 1 0 
58 15 0 0 33 0 0 0 0 0 0 
22 0 1 0 2 0 0 0 0 0 17 
1 8 3 0 1 0 0 0 0 5 1 
2 21 0 1 3 0 0 0 0 0 0 

113 37 3 1 0 
42 75 0 0 1 
56 5 12 13 0 
25 81 0 4 0 
37 2 0 2 0 
83 25 0 0 0 
71 35 0 0 0 
27 6 0 0 9 
12 7 0 0 0 
12 5 0 0 10 

111 10 22 4 7 0 0 0 0 
42 9 65 0 2 0 0 0 0 
21 16 42 0 0 6 1 0 0 
28 18 64 0 0 0 0 0 0 
2 22 11 0 6 0 0 0 0 
1 63 44 0 0 0 0 0 0 
16 9 54 0 0 2 0 21 4 
2 28 1 0 3 0 0 0 8 
9 0 9 0 0 1 0 0 0 
0 0 26 0 1 0 0 0 0 

93 59 1 1 0 0 
1 91 0 7 19 0 
9 32 11 9 25 0 
86 17 7 0 0 0 
2 15 8 0 16 0 
1 74 5 1 27 0 
0 94 5 0 7 0 
18 20 4 0 0 0 
3 13 0 0 3 0 
4 2 11 2 2 6 

124 17 7 6 0 0 0 0 0 
67 2 49 0 0 0 0 0 0 
9 10 51 5 5 2 4 0 0 
8 55 47 0 0 0 0 0 0 
13 6 22 0 0 0 0 0 0 
26 1 18 0 0 0 0 33 30 
36 61 9 0 0 0 0 0 0 
12 10 15 1 0 0 0 4 0 
4 4 9 2 0 0 0 0 0 
23 3 1 0 0 0 0 0 0 

132 22 0 0 0 0 0 0 0 
10 0 62 43 2 1 0 0 0 
45 0 0 0 1 27 13 0 0 
101 0 0 0 0 9 0 0 0 
29 0 0 0 2 10 0 0 0 
98 0 0 10 0 0 0 0 0 
68 0 11 12 0 11 0 4 0 
37 0 0 4 0 0 0 0 1 
13 3 0 0 1 2 0 0 0 
13 3 0 0 0 11 0 0 0 

51 53 31 9 5 5 0 0 0 0 0 0 0 
0 20 5 0 0 3 67 23 0 0 0 0 0 
29 7 4 0 0 11 2 24 8 1 0 0 0 
10 4 8 0 0 47 41 0 0 0 0 0 0 
4 5 2 2 0 3 1 22 2 0 0 0 0 
37 0 16 0 0 55 0 0 0 0 0 0 0 
93 0 0 0 0 0 2 0 0 0 11 0 0 
14 0 6 0 0 0 21 0 0 0 0 1 0 
5 1 7 0 0 2 3 0 0 0 0 0 1 
1 0 0 0 0 2 24 0 0 0 0 0 0 

145 9 0 0 0 0 0 0 0 
0 19 69 5 21 4 0 0 0 
4 69 1 1 9 0 1 1 0 
0 50 0 60 0 0 0 0 0 
22 1 0 0 18 0 0 0 0 
9 13 45 0 36 0 5 0 0 
4 0 0 0 100 0 2 0 0 
0 35 1 0 3 0 0 1 2 
0 1 3 0 9 0 3 3 0 
3 7 5 0 12 0 0 0 0 

42 93 19 0 0 
3 99 16 0 0 
4 73 1 6 2 
16 79 15 0 0 
0 38 3 0 0 
0 90 18 0 0 
0 106 0 0 0 
7 11 24 0 0 
0 16 3 0 0 
1 26 0 0 0 

15 117 12 3 6 1 0 0 0 0 0 0 0 0 
110 0 4 0 0 0 4 0 0 0 0 0 0 0 
66 2 0 0 0 0 4 13 1 0 0 0 0 0 
60 0 13 0 0 0 6 28 0 3 0 0 0 0 
1 0 0 0 0 0 0 38 0 0 2 0 0 0 
5 1 50 0 0 2 8 11 0 0 0 30 1 0 
89 0 15 0 0 0 0 2 0 0 0 0 0 0 
10 2 22 0 0 2 1 4 0 0 0 0 0 1 
11 1 1 0 0 0 1 5 0 0 0 0 0 0 
11 4 3 0 0 0 0 9 0 0 0 0 0 0 

117 32 5 0 0 0 
84 0 29 5 0 0 
11 5 23 21 23 3 
1 0 0 100 9 0 
7 0 0 31 1 2 
42 0 0 66 0 0 
1 6 31 6 62 0 
11 0 0 31 0 0 
6 0 1 6 2 4 
7 0 0 5 13 2 

154 0 0 0 0 0 0 0 0 0 
69 46 2 1 0 0 0 0 0 0 
34 0 10 28 4 10 0 0 0 0 
1 0 94 11 2 0 2 0 0 0 
23 1 0 0 0 2 0 15 0 0 
85 0 12 7 0 0 0 0 4 0 
71 0 0 20 0 0 0 12 0 3 
32 0 0 0 0 10 0 0 0 0 
17 2 0 0 0 0 0 0 0 0 
0 0 0 26 0 0 0 0 1 0 

151 3 0 0 0 0 0 0 0 
108 0 7 3 0 0 0 0 0 
70 1 0 0 6 2 5 2 0 
32 18 60 0 0 0 0 0 0 
36 0 0 0 0 0 0 5 0 
92 0 0 0 14 0 0 2 0 
44 0 0 0 0 0 0 33 29 
39 0 0 0 3 0 0 0 0 
4 4 0 0 8 3 0 0 0 
6 1 0 2 0 0 0 18 0 

64 81 9 0 0 0 0 0 0 0 
75 13 0 30 0 0 0 0 0 0 
32 9 3 9 6 3 19 5 0 0 
57 39 0 0 14 0 0 0 0 0 
36 3 0 0 0 2 0 0 0 0 
74 0 0 3 0 29 0 0 1 1 
86 0 0 0 20 0 0 0 0 0 
40 2 0 0 0 0 0 0 0 0 
14 4 0 1 0 0 0 0 0 0 
21 0 0 0 0 0 6 0 0 0 

96 58 0 0 0 
65 53 0 0 0 
12 60 14 0 0 
0 71 39 0 0 
10 19 10 2 0 
0 107 0 0 1 
5 42 57 2 0 
14 28 0 0 0 
5 5 9 0 0 
13 14 0 0 0 

150 3 1 0 0 0 
116 0 2 0 0 0 
51 1 0 23 11 0 
21 89 0 0 0 0 
21 0 0 20 0 0 
76 0 0 0 0 32 
94 0 12 0 0 0 
28 14 0 0 0 0 
16 0 3 0 0 0 
24 3 0 0 0 0 

37 40 17 8 51 1 0 0 0 0 
17 2 0 0 69 0 30 0 0 0 
39 2 1 0 2 1 7 18 16 0 
69 9 0 0 14 17 0 0 1 0 
10 1 5 0 2 0 4 4 3 12 
32 0 0 0 0 5 0 71 0 0 
17 7 0 0 12 15 55 0 0 0 
20 8 0 0 1 0 13 0 0 0 
8 6 2 0 0 0 0 3 0 0 
12 0 1 0 14 0 0 0 0 0 

137 9 5 3 0 0 0 0 0 
36 75 1 0 6 0 0 0 0 
23 36 20 3 3 1 0 0 0 
74 6 0 1 0 29 0 0 0 
30 1 5 0 0 0 4 1 0 
99 7 0 0 0 0 2 0 0 
62 16 1 0 0 26 1 0 0 
15 6 14 7 0 0 0 0 0 
17 1 0 0 0 0 1 0 0 
2 1 0 0 12 0 0 11 1 

143 4 7 0 0 0 0 
0 0 96 11 3 8 0 
28 0 22 3 27 6 0 
10 0 98 0 0 2 0 
4 0 35 0 2 0 0 
0 0 10 0 20 78 0 
20 0 82 0 0 4 0 
0 0 29 0 12 1 0 
1 0 7 0 0 10 1 
0 0 2 0 0 25 0 

76 63 5 9 1 0 0 0 
0 71 19 0 0 16 12 0 
26 4 20 0 11 16 6 3 
0 56 0 0 0 3 37 14 
1 8 9 0 5 0 1 17 
8 95 2 0 2 0 1 0 
35 49 0 0 1 8 0 13 
0 2 0 0 6 0 34 0 
12 1 1 2 1 2 0 0 
0 10 0 0 1 14 2 0 

21 33 12 70 17 1 0 0 0 0 
73 38 0 0 0 0 7 0 0 0 
20 18 1 17 0 0 0 16 14 0 
0 74 0 1 0 0 0 35 0 0 
0 13 0 1 0 0 0 1 0 26 
14 46 46 0 2 0 0 0 0 0 
9 46 0 0 39 0 0 12 0 0 
0 32 0 0 0 0 0 10 0 0 
1 12 0 2 1 0 0 3 0 0 
3 4 0 0 0 0 6 14 0 0 

44 95 15 0 0 0 
96 5 17 0 0 0 
29 33 24 0 0 0 
104 1 3 1 1 0 
14 13 3 11 0 0 
93 2 11 0 0 2 
16 60 30 0 0 0 
31 11 0 0 0 0 
9 1 7 2 0 0 
16 0 6 0 5 0 

137 8 3 6 0 0 0 0 
108 4 0 0 6 0 0 0 
57 5 0 9 11 4 0 0 
39 0 0 71 0 0 0 0 
21 14 0 6 0 0 0 0 
107 0 0 0 0 0 1 0 
47 0 0 23 36 0 0 0 
8 32 0 0 0 1 0 1 
4 11 0 1 0 0 0 3 
6 2 0 0 16 0 3 0 

124 30 0 0 0 0 
87 0 19 12 0 0 
41 35 0 0 10 0 
41 39 0 0 0 30 
5 32 4 0 0 0 
35 69 0 4 0 0 
95 0 8 0 3 0 
39 3 0 0 0 0 
7 8 3 1 0 0 
16 11 0 0 0 0 

153 1 0 0 0 
91 0 26 1 0 
75 11 0 0 0 
6 0 0 0 104 
38 2 1 0 0 
98 10 0 0 0 
47 59 0 0 0 
33 9 0 0 0 
16 3 0 0 0 
22 4 0 0 1 

95 30 9 20 0 0 0 0 0 
5 48 0 0 50 10 5 0 0 
17 14 1 0 34 4 15 1 0 
10 0 0 0 31 6 63 0 0 
8 4 0 0 29 0 0 0 0 
3 26 2 52 0 0 25 0 0 
2 50 5 0 3 0 46 0 0 
7 19 0 0 15 0 0 0 1 
13 5 0 0 0 1 0 0 0 
18 0 0 6 0 3 0 0 0 

124 23 4 3 0 0 0 
0 80 0 0 32 6 0 
38 35 0 0 0 12 1 
0 101 3 6 0 0 0 
0 29 11 1 0 0 0 
8 17 1 0 82 0 0 
54 51 0 0 0 1 0 
0 25 0 17 0 0 0 
1 11 3 4 0 0 0 
3 23 0 0 0 1 0 

91 10 40 13 0 0 0 0 0 
1 75 20 22 0 0 0 0 0 
13 33 13 0 12 4 11 0 0 
0 50 37 18 5 0 0 0 0 
0 14 15 4 8 0 0 0 0 
0 73 29 6 0 0 0 0 0 
0 33 12 38 6 0 17 0 0 
4 13 6 0 0 17 0 1 1 
0 8 8 1 1 1 0 0 0 
17 0 9 1 0 0 0 0 0 

74 21 32 27 0 0 0 
30 0 87 0 1 0 0 
11 12 60 1 0 2 0 
0 4 1 3 0 0 102 
5 9 0 27 0 0 0 
28 37 43 0 0 0 0 
91 0 13 2 0 0 0 
16 9 0 17 0 0 0 
2 14 3 0 0 0 0 
1 25 1 0 0 0 0 

131 5 3 15 0 0 0 0 0 0 0 0 
31 5 82 0 0 0 0 0 0 0 0 0 
58 12 4 1 7 4 0 0 0 0 0 0 
43 1 0 0 0 0 42 24 0 0 0 0 
22 0 17 0 0 0 0 0 2 0 0 0 
40 31 14 0 0 23 0 0 0 0 0 0 
37 53 15 0 0 0 0 0 0 1 0 0 
11 30 0 0 0 0 0 0 0 0 1 0 
7 1 8 0 0 2 0 0 0 0 0 1 
7 4 16 0 0 0 0 0 0 0 0 0 

127 2 23 2 0 0 
92 20 0 6 0 0 
27 8 16 33 2 0 
34 0 76 0 0 0 
40 0 1 0 0 0 
23 3 11 1 70 0 
49 0 55 2 0 0 
21 0 4 17 0 0 
15 0 2 0 0 2 
25 0 2 0 0 0 

3 75 69 3 4 0 0 
0 0 110 0 0 8 0 
1 3 76 6 0 0 0 
2 45 63 0 0 0 0 
3 2 12 0 24 0 0 
17 51 40 0 0 0 0 
4 85 17 0 0 0 0 
0 5 32 0 2 0 3 
1 10 2 0 6 0 0 
2 1 18 5 0 1 0 

150 1 1 2 0 0 0 
24 4 0 0 90 0 0 
56 19 4 4 2 1 0 
14 1 0 0 1 0 94 
31 5 0 3 2 0 0 
35 25 15 7 0 26 0 
1 69 0 33 3 0 0 
6 8 25 3 0 0 0 
7 2 6 2 0 2 0 
24 0 0 0 3 0 0 

139 5 7 2 1 0 0 0 0 0 0 0 
0 0 85 0 1 4 28 0 0 0 0 0 
0 2 4 4 12 33 0 22 7 2 0 0 
0 0 2 0 94 1 13 0 0 0 0 0 
0 14 5 0 0 7 0 0 0 0 15 0 
10 11 3 0 33 10 10 11 3 0 0 17 
90 0 1 0 15 0 0 0 0 0 0 0 
0 1 5 0 7 0 28 0 1 0 0 0 
0 5 0 0 1 0 9 2 2 0 0 0 
0 0 0 0 1 26 0 0 0 0 0 0 

42 92 16 2 2 0 0 0 0 0 
34 7 0 2 11 42 20 2 0 0 
44 16 0 0 1 0 4 0 18 3 
33 0 7 0 1 65 0 4 0 0 
8 32 0 0 1 0 0 0 0 0 
26 20 0 0 32 2 0 20 0 8 
12 10 0 0 0 29 0 7 0 48 
17 0 2 0 0 16 0 0 0 7 
7 1 0 0 10 0 0 1 0 0 
1 26 0 0 0 0 0 0 0 0 

142 11 1 0 
2 78 6 32 
49 34 3 0 
0 110 0 0 
10 30 1 0 
0 108 0 0 
98 8 0 0 
7 35 0 0 
7 11 1 0 
19 8 0 0 

122 22 10 0 0 
30 0 88 0 0 
50 0 31 5 0 
108 0 0 0 2 
28 0 13 0 0 
82 0 11 15 0 
102 0 1 3 0 
15 0 10 17 0 
6 0 6 0 7 
21 0 6 0 0 

139 4 11 0 0 0 
11 17 0 46 44 0 
61 6 0 0 19 0 
106 4 0 0 0 0 
6 2 33 0 0 0 
57 0 0 45 6 0 
98 0 0 0 8 0 
25 16 0 1 0 0 
12 1 1 0 0 5 
12 0 15 0 0 0 

66 46 42 0 0 0 0 0 0 
0 29 85 4 0 0 0 0 0 
0 18 52 0 16 0 0 0 0 
0 25 84 0 0 1 0 0 0 
0 17 18 0 1 0 5 0 0 
0 0 87 6 3 0 0 12 0 
0 0 106 0 0 0 0 0 0 
0 4 31 0 0 0 2 0 5 
0 9 10 0 0 0 0 0 0 
0 1 24 0 0 0 0 2 0 

141 10 1 2 0 0 0 0 
5 27 0 86 0 0 0 0 
26 58 0 2 0 0 0 0 
0 8 0 102 0 0 0 0 
22 13 0 3 3 0 0 0 
6 82 1 4 0 7 8 0 
79 14 0 13 0 0 0 0 
30 10 0 2 0 0 0 0 
14 0 0 4 0 0 0 1 
15 12 0 0 0 0 0 0 

59 92 1 1 1 0 0 0 0 0 0 
87 3 0 0 0 3 16 6 3 0 0 
48 27 1 0 2 1 7 0 0 0 0 
1 0 1 0 108 0 0 0 0 0 0 
34 6 0 0 0 0 0 0 0 1 0 
30 34 6 0 0 1 37 0 0 0 0 
95 8 0 0 0 0 2 0 0 0 1 
38 0 0 0 0 0 4 0 0 0 0 
16 3 0 0 0 0 0 0 0 0 0 
6 11 0 0 10 0 0 0 0 0 0 

101 10 39 4 0 0 0 0 0 
18 1 94 0 5 0 0 0 0 
35 19 11 1 1 14 3 2 0 
0 0 1 2 0 106 1 0 0 
1 0 26 0 0 14 0 0 0 
16 4 21 0 0 0 67 0 0 
102 0 2 0 0 1 0 0 1 
30 0 1 0 1 0 10 0 0 
4 1 1 2 2 7 2 0 0 
20 0 7 0 0 0 0 0 0 

102 33 14 5 0 0 0 0 
92 0 24 0 1 1 0 0 
43 14 22 0 0 7 0 0 
100 0 2 0 0 8 0 0 
25 16 0 0 0 0 0 0 
38 1 15 0 0 38 16 0 
9 36 48 13 0 0 0 0 
31 0 0 0 0 6 0 5 
12 0 1 0 0 6 0 0 
18 9 0 0 0 0 0 0 

48 106 0 0 0 0 
114 3 1 0 0 0 
51 33 0 2 0 0 
19 91 0 0 0 0 
6 35 0 0 0 0 
47 60 0 0 1 0 
67 39 0 0 0 0 
12 16 0 14 0 0 
5 6 5 0 0 3 
24 3 0 0 0 0 

145 9 0 0 0 0 
0 14 104 0 0 0 
15 14 48 7 1 1 
4 0 49 0 0 57 
30 4 1 2 0 4 
13 7 59 20 0 9 
20 35 51 0 0 0 
7 14 7 14 0 0 
0 12 4 1 0 2 
0 23 2 0 0 2 

145 8 1 0 0 0 0 
49 24 44 1 0 0 0 
43 11 31 0 1 0 0 
31 2 75 0 2 0 0 
20 0 20 0 1 0 0 
7 0 69 0 0 32 0 
32 1 3 0 70 0 0 
11 0 14 0 14 0 3 
7 0 12 0 0 0 0 
22 0 3 2 0 0 0 

130 24 0 0 0 0 0 
60 58 0 0 0 0 0 
50 24 8 4 0 0 0 
1 108 1 0 0 0 0 
30 9 0 0 1 1 0 
104 1 3 0 0 0 0 
90 16 0 0 0 0 0 
26 6 3 0 0 0 7 
10 7 2 0 0 0 0 
20 0 7 0 0 0 0 

118 22 8 6 0 
97 0 21 0 0 
25 0 60 0 1 
29 0 81 0 0 
4 0 36 0 1 
81 0 27 0 0 
106 0 0 0 0 
25 0 17 0 0 
5 0 14 0 0 
16 0 11 0 0 

75 53 13 3 10 0 0 0 0 
52 21 42 3 0 0 0 0 0 
17 25 21 9 0 6 8 0 0 
59 0 46 5 0 0 0 0 0 
0 2 27 0 12 0 0 0 0 
0 16 58 34 0 0 0 0 0 
6 24 39 34 0 0 0 2 1 
9 22 11 0 0 0 0 0 0 
3 0 2 14 0 0 0 0 0 
0 7 1 9 5 0 0 0 5 

126 26 2 
53 6 59 
5 33 48 
3 2 105 
9 18 14 
0 5 103 
17 86 3 
1 2 39 
3 16 0 
4 10 13 

135 3 12 2 2 0 0 0 0 0 
101 0 2 0 0 10 5 0 0 0 
39 0 4 6 6 0 1 15 3 12 
34 0 0 0 66 8 0 2 0 0 
30 0 1 7 0 2 0 1 0 0 
80 5 0 3 0 0 14 0 6 0 
84 0 18 0 0 0 0 0 4 0 
38 2 0 1 0 1 0 0 0 0 
3 3 0 0 0 6 1 0 6 0 
13 0 14 0 0 0 0 0 0 0 

57 73 20 4 0 0 0 0 
0 10 29 69 10 0 0 0 
28 11 9 0 10 21 7 0 
0 87 0 0 23 0 0 0 
6 27 7 0 0 1 0 0 
1 45 58 0 4 0 0 0 
1 73 13 0 5 14 0 0 
11 11 14 0 5 1 0 0 
5 2 5 0 7 0 0 0 
1 2 10 0 4 0 0 10 

26 19 97 12 0 0 0 0 0 0 0 
32 0 18 1 64 2 1 0 0 0 0 
5 0 70 8 2 0 0 1 0 0 0 
0 0 102 8 0 0 0 0 0 0 0 
0 0 24 5 0 0 0 0 12 0 0 
27 0 81 0 0 0 0 0 0 0 0 
0 0 95 0 1 0 0 0 0 7 3 
10 0 0 32 0 0 0 0 0 0 0 
0 0 11 6 1 0 1 0 0 0 0 
0 0 23 4 0 0 0 0 0 0 0 

76 28 48 1 1 0 0 0 0 0 0 0 
0 5 7 90 0 15 1 0 0 0 0 0 
0 33 11 1 7 0 3 22 7 1 1 0 
0 34 42 0 8 26 0 0 0 0 0 0 
0 29 3 0 6 0 0 0 0 0 3 0 
0 19 75 0 0 0 14 0 0 0 0 0 
0 0 0 88 18 0 0 0 0 0 0 0 
0 1 0 1 19 7 14 0 0 0 0 0 
0 3 6 2 0 1 5 0 0 0 1 1 
0 8 6 0 13 0 0 0 0 0 0 0 

99 37 18 0 0 
56 47 6 9 0 
16 15 34 20 1 
26 84 0 0 0 
25 0 0 16 0 
41 16 2 19 30 
53 39 14 0 0 
2 31 8 1 0 
4 3 1 11 0 
12 0 6 0 9 

82 72 0 0 0 
72 39 7 0 0 
18 65 1 2 0 
82 23 0 0 5 
0 41 0 0 0 
63 41 0 0 4 
32 74 0 0 0 
36 6 0 0 0 
6 13 0 0 0 
0 22 5 0 0 

154 0 0 0 0 0 
8 71 13 26 0 0 
41 12 0 28 5 0 
38 0 0 29 43 0 
27 14 0 0 0 0 
101 2 0 5 0 0 
57 43 0 0 4 2 
9 27 0 6 0 0 
17 2 0 0 0 0 
4 23 0 0 0 0 

91 37 10 15 1 0 
113 5 0 0 0 0 
35 6 0 0 39 6 
104 5 0 0 1 0 
29 0 2 2 8 0 
54 0 0 0 54 0 
82 0 0 0 24 0 
24 0 0 0 18 0 
16 0 0 0 3 0 
24 0 0 1 2 0 

154 0 0 0 0 
4 114 0 0 0 
48 28 2 8 0 
108 0 0 2 0 
32 9 0 0 0 
22 25 0 47 14 
0 106 0 0 0 
12 3 0 27 0 
8 11 0 0 0 
20 7 0 0 0 

73 65 10 6 0 0 0 0 0 
24 0 2 3 89 0 0 0 0 
26 1 1 45 3 7 3 0 0 
0 69 2 32 0 0 0 7 0 
31 0 10 0 0 0 0 0 0 
39 0 1 68 0 0 0 0 0 
91 3 1 10 0 0 0 1 0 
19 0 14 8 0 0 0 0 1 
7 2 1 2 2 0 0 5 0 
6 8 0 13 0 0 0 0 0 

152 2 0 0 0 0 
116 2 0 0 0 0 
76 9 1 0 0 0 
110 0 0 0 0 0 
40 1 0 0 0 0 
28 70 0 10 0 0 
101 5 0 0 0 0 
35 0 0 0 7 0 
14 0 3 0 0 2 
0 27 0 0 0 0 

14 136 2 2 0 0 0 0 0 0 0 
28 12 12 0 22 13 31 0 0 0 0 
0 13 37 6 0 19 5 1 1 3 1 
0 110 0 0 0 0 0 0 0 0 0 
0 25 10 0 0 0 0 0 4 2 0 
0 26 1 0 71 0 3 0 0 7 0 
0 1 105 0 0 0 0 0 0 0 0 
0 13 28 0 0 0 0 0 1 0 0 
0 10 3 4 0 0 0 1 0 1 0 
0 5 16 2 0 4 0 0 0 0 0 

23 81 19 19 6 6 0 0 0 0 
76 5 0 0 10 0 17 10 0 0 
20 42 0 0 3 5 0 12 3 1 
3 1 0 106 0 0 0 0 0 0 
8 20 0 0 9 0 0 4 0 0 
75 0 0 14 1 0 0 18 0 0 
43 48 0 1 0 0 0 14 0 0 
16 0 0 0 26 0 0 0 0 0 
11 6 0 2 0 0 0 0 0 0 
20 3 0 0 0 3 0 0 0 1 

42 112 0 0 0 0 0 0 
46 55 17 0 0 0 0 0 
4 29 30 16 4 3 0 0 
0 95 2 0 13 0 0 0 
2 21 5 5 0 8 0 0 
0 8 0 99 1 0 0 0 
22 0 65 19 0 0 0 0 
5 4 0 10 13 0 1 9 
0 5 3 11 0 0 0 0 
0 19 0 0 0 8 0 0 

20 134 0 0 
97 21 0 0 
0 81 5 0 
0 110 0 0 
3 25 13 0 
37 19 51 1 
29 77 0 0 
11 31 0 0 
1 18 0 0 
16 11 0 0 

133 10 1 10 0 0 0 
110 0 0 0 8 0 0 
46 7 14 9 0 9 1 
40 6 0 0 0 64 0 
28 13 0 0 0 0 0 
95 1 0 0 0 0 12 
72 34 0 0 0 0 0 
39 3 0 0 0 0 0 
8 9 0 2 0 0 0 
1 26 0 0 0 0 0 

55 89 6 4 0 0 0 0 0 
102 16 0 0 0 0 0 0 0 
19 32 15 1 7 10 2 0 0 
12 3 90 0 0 0 0 5 0 
0 8 0 32 0 0 0 0 1 
0 79 10 1 18 0 0 0 0 
12 41 7 3 0 2 0 41 0 
37 5 0 0 0 0 0 0 0 
9 6 2 2 0 0 0 0 0 
0 27 0 0 0 0 0 0 0 

21 110 4 17 2 0 0 0 0 0 0 0 0 0 0 
47 0 57 0 0 5 3 6 0 0 0 0 0 0 0 
26 21 1 0 2 3 1 24 3 1 3 1 0 0 0 
0 0 50 0 0 0 0 0 0 60 0 0 0 0 0 
4 0 0 0 0 33 0 3 0 0 0 0 1 0 0 
23 3 2 0 50 1 0 28 0 1 0 0 0 0 0 
0 0 24 0 6 1 2 24 0 0 0 0 39 10 0 
2 26 0 0 2 12 0 0 0 0 0 0 0 0 0 
9 0 0 2 3 0 1 0 0 0 0 0 4 0 0 
13 0 0 0 0 0 0 0 0 0 0 0 0 0 14 

103 47 1 3 0 0 0 0 0 0 
28 3 0 0 87 0 0 0 0 0 
23 50 0 5 0 3 4 1 0 0 
53 55 0 0 0 0 2 0 0 0 
16 25 0 0 0 0 0 0 0 0 
44 63 0 0 1 0 0 0 0 0 
29 53 0 23 0 0 0 0 1 0 
35 6 0 0 0 0 0 0 1 0 
14 4 0 0 0 0 1 0 0 0 
11 1 0 0 0 0 0 0 3 12 

140 14 0 0 0 0 
110 2 5 1 0 0 
44 15 22 0 5 0 
100 0 0 0 0 10 
15 0 0 0 0 26 
59 49 0 0 0 0 
85 20 1 0 0 0 
17 0 7 0 0 18 
10 1 4 0 0 4 
27 0 0 0 0 0 

90 36 24 4 0 0 0 
0 14 0 18 78 8 0 
0 72 2 9 3 0 0 
0 63 0 5 27 0 15 
0 29 10 0 2 0 0 
0 80 3 0 25 0 0 
0 35 1 0 70 0 0 
0 35 2 2 3 0 0 
0 8 5 6 0 0 0 
0 24 0 3 0 0 0 

98 6 36 8 6 0 0 0 0 0 0 
29 85 0 0 4 0 0 0 0 0 0 
56 22 0 0 1 4 1 1 1 0 0 
23 85 0 0 0 0 0 0 0 2 0 
13 12 1 0 15 0 0 0 0 0 0 
47 61 0 0 0 0 0 0 0 0 0 
94 0 12 0 0 0 0 0 0 0 0 
26 15 0 0 0 0 0 0 0 0 1 
6 7 4 0 1 0 0 0 0 1 0 
1 14 12 0 0 0 0 0 0 0 0 

102 49 2 1 0 0 0 0 0 0 
50 55 3 0 10 0 0 0 0 0 
24 41 0 2 0 10 8 1 0 0 
109 0 0 1 0 0 0 0 0 0 
1 23 10 3 0 0 0 0 2 2 
30 26 2 5 0 0 15 0 0 30 
0 92 1 2 0 0 0 0 0 11 
0 1 2 0 0 0 0 10 0 29 
5 1 0 2 2 4 0 4 0 1 
5 17 1 0 0 0 0 0 0 4 

24 115 14 1 0 0 0 0 
47 7 0 2 25 35 2 0 
9 26 33 0 0 0 18 0 
96 12 0 0 0 0 1 1 
19 19 0 3 0 0 0 0 
8 24 54 0 22 0 0 0 
2 1 58 44 1 0 0 0 
13 12 9 0 8 0 0 0 
0 4 13 0 0 0 2 0 
1 26 0 0 0 0 0 0 

26 88 24 8 8 0 0 0 0 0 
0 59 2 5 1 12 18 20 1 0 
0 1 46 3 23 4 0 1 0 8 
0 48 0 0 10 34 17 1 0 0 
0 0 6 2 16 7 0 0 0 10 
0 1 9 0 63 34 0 1 0 0 
0 51 0 0 0 0 0 7 0 48 
0 0 0 0 10 16 0 0 0 16 
0 2 2 2 6 2 0 0 0 5 
0 0 1 0 7 5 0 0 0 14 

127 27 0 0 
33 82 3 0 
20 48 17 1 
6 103 1 0 
11 16 14 0 
87 5 16 0 
34 71 1 0 
7 31 4 0 
3 16 0 0 
12 15 0 0 

68 44 41 1 0 0 0 0 0 0 0 0 
56 50 9 0 3 0 0 0 0 0 0 0 
53 1 0 4 21 1 3 3 0 0 0 0 
2 108 0 0 0 0 0 0 0 0 0 0 
22 0 1 0 0 4 0 0 8 5 1 0 
36 0 6 66 0 0 0 0 0 0 0 0 
45 0 57 0 0 0 2 0 0 0 0 2 
2 16 0 1 10 0 2 0 0 2 0 9 
3 2 0 0 0 0 0 0 14 0 0 0 
12 0 0 0 0 0 15 0 0 0 0 0 

28 74 46 6 0 0 0 0 0 0 
2 0 6 0 110 0 0 0 0 0 
0 7 40 4 32 1 2 0 0 0 
0 1 3 0 47 0 0 59 0 0 
17 2 13 0 9 0 0 0 0 0 
0 100 0 1 7 0 0 0 0 0 
32 0 5 0 4 0 0 0 64 1 
3 33 4 0 2 0 0 0 0 0 
2 2 4 0 6 0 0 0 0 5 
0 15 0 12 0 0 0 0 0 0 

139 9 6 0 0 
54 15 2 47 0 
49 6 7 24 0 
0 10 89 11 0 
8 1 4 23 5 
94 0 9 5 0 
27 2 42 35 0 
14 0 3 3 22 
8 0 1 10 0 
13 0 0 14 0 

98 3 47 6 0 0 0 0 0 0 
83 0 35 0 0 0 0 0 0 0 
54 0 10 9 10 3 0 0 0 0 
96 0 14 0 0 0 0 0 0 0 
41 0 0 0 0 0 0 0 0 0 
106 0 1 0 0 0 1 0 0 0 
62 12 0 32 0 0 0 0 0 0 
33 0 1 0 2 0 0 6 0 0 
14 0 0 0 0 0 0 0 5 0 
3 0 1 0 19 0 0 0 0 4 

83 70 1 0 0 0 0 
2 24 91 1 0 0 0 
30 39 5 2 8 2 0 
110 0 0 0 0 0 0 
15 17 6 3 0 0 0 
63 9 0 12 0 0 24 
41 63 2 0 0 0 0 
7 35 0 0 0 0 0 
7 11 1 0 0 0 0 
8 16 3 0 0 0 0 

97 50 7 0 0 0 0 
93 22 0 3 0 0 0 
9 73 0 0 4 0 0 
51 58 1 0 0 0 0 
15 26 0 0 0 0 0 
51 57 0 0 0 0 0 
102 4 0 0 0 0 0 
2 40 0 0 0 0 0 
3 9 0 0 0 3 4 
0 27 0 0 0 0 0 

95 59 0 0 0 0 0 0 0 0 
11 98 8 1 0 0 0 0 0 0 
29 35 0 0 14 4 1 3 0 0 
51 57 0 0 0 0 2 0 0 0 
19 9 0 0 0 11 0 0 2 0 
97 0 0 0 10 0 0 1 0 0 
9 22 0 0 6 0 0 11 58 0 
2 10 0 0 28 0 0 2 0 0 
4 9 0 0 0 2 0 0 0 4 
12 8 0 0 0 0 0 7 0 0 

102 28 7 11 6 0 0 0 0 0 0 
0 0 0 0 0 118 0 0 0 0 0 
2 0 2 21 0 51 9 1 0 0 0 
5 2 22 0 0 36 0 0 45 0 0 
26 0 9 0 0 4 0 0 0 1 1 
0 1 0 2 0 47 0 0 56 0 2 
7 0 6 0 0 50 0 43 0 0 0 
2 0 0 0 0 36 0 0 0 0 4 
0 4 0 0 1 14 0 0 0 0 0 
4 0 0 0 0 21 0 0 0 0 2 

126 17 11 0 0 0 0 
12 106 0 0 0 0 0 
63 18 3 2 0 0 0 
0 110 0 0 0 0 0 
35 6 0 0 0 0 0 
14 50 41 0 3 0 0 
5 8 75 18 0 0 0 
0 25 16 0 0 1 0 
5 2 0 10 2 0 0 
4 11 2 2 0 0 8 

78 23 11 39 3 0 0 0 0 
1 0 0 102 0 15 0 0 0 
7 10 2 47 10 1 7 2 0 
36 0 0 29 4 37 0 0 4 
0 5 16 2 0 16 2 0 0 
3 5 0 76 8 4 0 1 11 
2 45 0 35 0 23 0 0 1 
21 3 0 12 6 0 0 0 0 
7 0 0 1 0 8 0 1 2 
0 9 0 4 9 0 3 2 0 

154 0 0 0 0 0 
115 3 0 0 0 0 
76 5 5 0 0 0 
16 47 0 42 3 2 
37 4 0 0 0 0 
71 37 0 0 0 0 
35 13 54 0 4 0 
37 0 3 2 0 0 
17 0 0 0 0 2 
23 3 0 0 0 1 

80 34 38 2 0 0 0 0 0 0 0 
2 0 60 0 50 5 1 0 0 0 0 
47 0 17 0 3 0 2 14 3 0 0 
9 0 87 3 0 0 11 0 0 0 0 
12 0 10 12 0 0 2 5 0 0 0 
81 0 10 3 0 0 0 7 0 7 0 
54 10 37 0 0 3 2 0 0 0 0 
19 3 11 0 0 0 0 0 8 0 1 
7 3 1 0 0 0 4 0 4 0 0 
14 8 5 0 0 0 0 0 0 0 0 

55 18 81 0 0 0 0 
100 0 10 2 5 1 0 
38 22 5 15 5 1 0 
8 22 11 0 59 10 0 
12 5 21 3 0 0 0 
21 56 20 11 0 0 0 
45 52 0 0 9 0 0 
19 1 15 0 0 2 5 
0 7 11 0 1 0 0 
9 1 9 2 0 0 6 

4 70 55 25 0 0 
0 9 39 63 7 0 
1 15 38 32 0 0 
0 26 80 4 0 0 
0 15 5 21 0 0 
0 51 45 12 0 0 
0 4 78 24 0 0 
0 25 0 14 0 3 
0 1 3 15 0 0 
0 3 24 0 0 0 

122 24 7 1 0 0 0 0 0 0 0 
2 31 17 30 16 20 2 0 0 0 0 
23 6 34 0 0 0 0 15 5 3 0 
81 0 18 0 0 0 5 6 0 0 0 
20 0 21 0 0 0 0 0 0 0 0 
1 5 16 0 0 0 1 3 0 4 78 
0 3 55 0 2 29 4 0 0 13 0 
18 1 0 0 0 0 23 0 0 0 0 
3 1 9 3 0 0 1 0 2 0 0 
17 0 8 0 0 0 1 0 0 0 1 

151 3 0 0 0 0 0 
19 39 49 4 7 0 0 
32 47 0 1 0 6 0 
22 84 0 4 0 0 0 
24 13 0 1 0 0 3 
82 21 0 3 2 0 0 
3 98 0 1 4 0 0 
15 18 0 0 9 0 0 
17 2 0 0 0 0 0 
0 26 0 0 0 0 1 

91 57 6 0 0 
29 42 43 4 0 
30 32 24 0 0 
0 3 107 0 0 
1 21 17 0 2 
0 14 94 0 0 
0 10 96 0 0 
0 17 23 2 0 
0 11 8 0 0 
0 17 8 2 0 

130 22 2 0 0 0 0 0 0 0 
69 4 39 5 1 0 0 0 0 0 
33 25 0 3 0 13 11 1 0 0 
4 0 21 18 0 67 0 0 0 0 
6 11 0 18 0 0 3 3 0 0 
101 5 0 0 0 0 2 0 0 0 
63 31 0 0 0 0 0 0 9 3 
35 5 0 0 0 0 2 0 0 0 
3 11 5 0 0 0 0 0 0 0 
8 0 0 4 0 0 3 0 0 12 

31 54 20 22 27 0 0 0 0 
0 27 3 88 0 0 0 0 0 
1 19 1 1 41 16 6 1 0 
0 24 15 9 0 62 0 0 0 
1 34 0 0 0 4 0 2 0 
10 16 0 12 57 12 0 1 0 
0 66 0 18 19 1 1 1 0 
0 41 0 1 0 0 0 0 0 
2 13 0 1 1 1 0 0 1 
1 5 0 0 1 0 20 0 0 

67 26 53 8 0 0 0 0 
0 91 21 0 6 0 0 0 
6 20 27 3 19 9 2 0 
63 0 0 28 0 12 0 7 
6 21 14 0 0 0 0 0 
6 42 25 24 10 1 0 0 
1 103 0 0 0 0 0 2 
11 3 13 6 0 9 0 0 
1 1 7 1 7 2 0 0 
7 18 2 0 0 0 0 0 

137 17 0 0 0 0 0 0 0 
81 6 31 0 0 0 0 0 0 
39 30 3 10 3 1 0 0 0 
41 2 0 67 0 0 0 0 0 
33 6 0 0 0 2 0 0 0 
55 9 40 0 0 1 3 0 0 
75 0 24 7 0 0 0 0 0 
35 0 6 0 0 0 0 1 0 
9 1 4 1 0 0 1 0 3 
14 0 13 0 0 0 0 0 0 

85 50 19 0 0 0 0 0 
5 3 95 14 1 0 0 0 
8 29 25 16 7 1 0 0 
27 29 54 0 0 0 0 0 
0 34 7 0 0 0 0 0 
32 53 0 0 21 0 2 0 
60 25 21 0 0 0 0 0 
1 19 20 0 2 0 0 0 
2 2 2 12 0 0 0 1 
1 25 0 1 0 0 0 0 

47 14 84 8 1 0 0 0 
16 16 0 5 65 13 3 0 
5 0 18 25 19 8 11 0 
0 0 10 0 0 0 56 44 
3 0 0 5 30 0 3 0 
0 1 0 0 91 0 16 0 
4 0 0 0 52 0 50 0 
0 0 0 6 7 29 0 0 
9 2 0 1 2 0 5 0 
1 5 0 0 0 0 21 0 

69 82 3 0 0 0 0 
3 110 0 3 2 0 0 
0 38 1 21 17 8 1 
1 37 13 0 43 16 0 
0 31 0 0 9 1 0 
56 41 11 0 0 0 0 
0 33 0 1 3 69 0 
0 38 0 0 0 4 0 
0 12 3 1 0 3 0 
0 1 0 26 0 0 0 

45 94 15 0 0 0 
96 22 0 0 0 0 
56 16 14 0 0 0 
22 68 0 16 3 1 
28 11 1 0 1 0 
35 23 7 43 0 0 
28 29 49 0 0 0 
30 5 3 0 0 4 
6 13 0 0 0 0 
12 11 4 0 0 0 

69 82 3 0 0 0 0 0 0 
4 18 9 46 40 1 0 0 0 
0 51 11 5 3 14 2 0 0 
35 43 0 13 19 0 0 0 0 
0 30 0 0 2 9 0 0 0 
0 65 0 1 13 1 0 28 0 
0 1 0 105 0 0 0 0 0 
1 32 7 0 0 2 0 0 0 
2 11 4 0 2 0 0 0 0 
2 4 0 0 0 0 0 0 21 

75 66 6 5 1 1 
64 0 0 9 22 23 
13 24 4 39 4 2 
37 0 7 0 66 0 
7 14 3 0 17 0 
1 8 66 0 33 0 
20 2 0 0 84 0 
10 15 0 15 2 0 
13 0 4 0 2 0 
3 1 0 2 21 0 

99 53 1 1 0 0 0 0 0 0 
15 77 20 0 6 0 0 0 0 0 
31 23 2 2 1 16 7 4 0 0 
1 8 21 80 0 0 0 0 0 0 
6 5 1 14 0 15 0 0 0 0 
21 2 60 19 0 6 0 0 0 0 
66 10 0 0 3 2 0 0 25 0 
10 17 2 1 0 11 0 0 1 0 
3 4 7 3 0 1 0 0 0 1 
1 9 0 9 0 0 0 8 0 0 

63 88 3 0 0 0 0 0 
89 1 0 6 9 6 6 1 
62 3 0 2 5 4 0 10 
0 39 0 5 7 59 0 0 
3 0 0 6 0 19 13 0 
71 0 0 32 5 0 0 0 
27 0 0 0 1 71 0 7 
20 4 0 0 12 6 0 0 
11 5 0 1 0 2 0 0 
16 0 0 0 0 2 6 3 

116 33 2 3 0 0 0 0 
29 24 21 37 3 3 1 0 
35 34 7 10 0 0 0 0 
10 51 1 48 0 0 0 0 
8 13 11 8 0 0 0 1 
68 40 0 0 0 0 0 0 
39 3 64 0 0 0 0 0 
0 3 3 36 0 0 0 0 
1 6 2 10 0 0 0 0 
0 10 12 5 0 0 0 0 

126 9 8 11 0 0 0 0 0 
0 0 69 49 0 0 0 0 0 
11 21 26 20 1 4 1 2 0 
90 17 3 0 0 0 0 0 0 
19 0 5 0 0 0 0 0 17 
93 5 4 0 0 0 0 6 0 
2 0 58 46 0 0 0 0 0 
25 5 10 0 0 0 0 0 2 
17 0 1 0 0 0 1 0 0 
20 0 7 0 0 0 0 0 0 

154 0 0 0 0 
0 40 60 17 1 
2 48 3 13 20 
0 26 84 0 0 
5 5 12 19 0 
27 44 6 2 29 
47 44 0 4 11 
0 17 17 0 8 
2 12 0 0 5 
0 20 6 1 0 

84 43 26 1 0 0 0 0 0 0 
0 82 0 0 3 33 0 0 0 0 
1 11 1 1 8 0 7 29 27 1 
0 50 2 0 58 0 0 0 0 0 
0 22 0 0 0 0 0 0 19 0 
0 1 17 0 89 0 0 0 1 0 
0 29 0 0 0 0 0 0 77 0 
6 25 10 0 1 0 0 0 0 0 
0 12 0 0 3 1 0 0 3 0 
0 17 0 0 0 10 0 0 0 0 

41 109 3 1 0 0 0 0 0 0 0 0 
38 15 0 39 14 8 4 0 0 0 0 0 
6 5 18 19 0 0 9 22 2 3 2 0 
0 0 0 2 92 0 0 1 0 14 1 0 
4 1 0 24 1 1 0 8 1 0 1 0 
12 16 1 28 0 0 0 18 0 0 33 0 
27 0 0 0 0 0 0 1 1 0 75 2 
0 2 0 32 5 0 0 2 0 0 1 0 
3 11 0 4 0 0 1 0 0 0 0 0 
0 1 0 0 0 0 13 9 0 0 4 0 

56 97 1 0 0 0 0 0 
75 0 0 23 7 9 3 1 
36 18 15 10 0 0 7 0 
50 12 0 48 0 0 0 0 
30 1 0 2 2 0 0 6 
66 1 7 28 0 0 5 1 
80 25 0 0 0 0 0 1 
17 13 1 11 0 0 0 0 
3 5 0 0 0 0 0 11 
6 0 0 20 0 0 1 0 

2 117 21 7 4 3 0 0 0 0 0 0 0 
12 49 0 1 0 0 55 1 0 0 0 0 0 
10 32 3 1 1 0 30 0 8 1 0 0 0 
1 2 0 0 0 0 100 0 0 0 7 0 0 
7 4 9 0 0 0 14 6 0 0 0 1 0 
0 90 0 0 16 0 2 0 0 0 0 0 0 
4 101 0 0 0 0 1 0 0 0 0 0 0 
3 22 0 0 9 0 0 2 0 0 0 6 0 
5 8 0 0 0 0 3 0 1 0 0 0 2 
0 3 1 0 2 0 1 0 0 0 0 0 20 

13 20 103 13 5 0 0 0 
3 81 34 0 0 0 0 0 
7 24 37 5 0 10 2 1 
0 44 46 0 0 1 0 19 
8 11 13 4 5 0 0 0 
15 54 39 0 0 0 0 0 
0 37 69 0 0 0 0 0 
13 2 27 0 0 0 0 0 
1 13 5 0 0 0 0 0 
18 9 0 0 0 0 0 0 

130 22 2 0 0 0 
15 103 0 0 0 0 
12 73 0 1 0 0 
8 100 0 2 0 0 
3 30 0 0 5 3 
43 65 0 0 0 0 
10 95 0 0 1 0 
9 33 0 0 0 0 
2 15 2 0 0 0 
0 27 0 0 0 0 

154 0 0 0 
118 0 0 0 
83 3 0 0 
109 1 0 0 
23 0 16 2 
90 0 0 18 
106 0 0 0 
42 0 0 0 
18 1 0 0 
27 0 0 0 

115 17 16 4 2 0 0 0 0 
1 0 5 28 83 1 0 0 0 
15 0 23 21 19 6 1 1 0 
0 0 63 24 23 0 0 0 0 
0 0 31 7 2 0 0 1 0 
24 0 21 5 56 0 1 1 0 
34 0 52 0 8 0 0 12 0 
0 0 4 37 1 0 0 0 0 
0 0 8 6 2 1 0 0 2 
6 0 14 0 0 0 0 7 0 

81 73 0 0 0 0 0 0 
101 7 6 3 1 0 0 0 
14 53 0 5 4 3 7 0 
83 17 10 0 0 0 0 0 
2 2 7 0 0 15 15 0 
9 53 38 0 0 1 7 0 
20 35 1 35 1 14 0 0 
22 9 0 0 0 10 1 0 
2 16 0 0 0 0 1 0 
14 0 4 3 2 0 3 1 

101 25 28 0 0 0 0 
23 54 0 26 14 1 0 
47 21 1 14 1 0 2 
0 0 0 105 0 5 0 
3 5 10 0 19 4 0 
14 30 5 9 14 36 0 
36 0 33 37 0 0 0 
41 0 1 0 0 0 0 
7 5 1 5 1 0 0 
3 16 0 8 0 0 0 

150 4 0 0 0 0 
78 38 1 1 0 0 
10 38 9 21 8 0 
105 5 0 0 0 0 
9 12 5 3 1 11 
43 1 0 64 0 0 
6 29 30 40 1 0 
31 5 5 0 0 1 
12 3 3 1 0 0 
16 11 0 0 0 0 

125 29 0 0 
83 35 0 0 
77 8 1 0 
110 0 0 0 
34 7 0 0 
98 4 0 6 
97 9 0 0 
40 2 0 0 
19 0 0 0 
27 0 0 0 

126 28 
56 62 
50 36 
88 22 
19 22 
10 98 
44 62 
34 8 
10 9 
1 26 

154 0 0 0 0 0 0 
118 0 0 0 0 0 0 
66 6 13 1 0 0 0 
42 0 0 0 68 0 0 
39 0 1 0 0 1 0 
100 5 0 1 2 0 0 
73 0 33 0 0 0 0 
37 1 0 0 0 0 4 
19 0 0 0 0 0 0 
17 7 0 3 0 0 0 

102 51 1 0 0 0 0 0 0 0 0 0 0 
0 5 2 47 22 8 34 0 0 0 0 0 0 
18 22 1 1 0 0 0 6 21 7 10 0 0 
0 7 0 3 0 0 0 0 16 0 73 11 0 
0 26 0 0 0 0 0 0 12 3 0 0 0 
3 53 2 6 0 34 0 4 3 3 0 0 0 
1 18 70 0 0 0 0 0 16 1 0 0 0 
5 31 4 0 0 0 0 0 0 0 0 0 2 
4 7 5 0 0 0 0 0 0 0 0 0 3 
0 8 1 0 0 0 0 0 18 0 0 0 0 

25 73 37 5 14 0 0 0 
0 69 0 48 1 0 0 0 
10 20 0 36 14 3 3 0 
20 34 0 8 48 0 0 0 
36 2 0 3 0 0 0 0 
0 2 0 87 14 0 0 5 
6 52 2 27 19 0 0 0 
1 6 0 27 3 5 0 0 
4 6 0 8 1 0 0 0 
0 2 0 9 16 0 0 0 

33 100 11 10 0 0 0 
24 61 32 0 1 0 0 
43 28 6 6 3 0 0 
2 64 6 35 3 0 0 
27 12 2 0 0 0 0 
40 3 7 1 0 57 0 
0 49 9 48 0 0 0 
6 23 9 0 3 0 1 
4 9 3 3 0 0 0 
10 17 0 0 0 0 0 

56 73 24 1 0 0 0 0 0 0 0 0 0 0 
44 11 55 0 6 2 0 0 0 0 0 0 0 0 
12 44 6 9 14 0 1 0 0 0 0 0 0 0 
15 63 1 0 0 0 0 28 2 1 0 0 0 0 
21 12 8 0 0 0 0 0 0 0 0 0 0 0 
51 26 30 0 1 0 0 0 0 0 0 0 0 0 
16 52 0 0 28 0 0 0 0 0 10 0 0 0 
11 0 15 0 1 2 0 0 0 7 0 6 0 0 
2 9 2 0 2 0 0 0 2 0 0 0 2 0 
14 0 0 1 0 0 0 0 0 0 0 0 0 12 

108 11 15 19 1 0 0 
0 2 18 0 98 0 0 
1 13 17 26 16 10 3 
0 61 40 9 0 0 0 
0 4 20 17 0 0 0 
9 12 0 87 0 0 0 
0 22 29 29 26 0 0 
0 14 7 1 20 0 0 
4 0 2 5 8 0 0 
0 3 22 2 0 0 0 

42 93 14 5 0 0 0 0 0 0 0 0 0 0 
17 0 34 10 37 17 1 2 0 0 0 0 0 0 
8 0 28 43 0 1 0 4 2 0 0 0 0 0 
29 0 71 0 0 0 9 1 0 0 0 0 0 0 
1 0 13 0 10 0 0 0 0 12 5 0 0 0 
5 16 44 0 0 0 0 1 0 0 0 42 0 0 
5 0 72 0 0 0 0 0 28 0 0 0 1 0 
5 9 22 0 0 0 0 2 0 0 0 0 0 4 
7 0 3 0 0 0 0 0 0 1 0 0 0 8 
0 2 9 13 0 0 0 0 0 3 0 0 0 0 

114 40 0 0 0 0 0 
113 5 0 0 0 0 0 
46 32 7 1 0 0 0 
110 0 0 0 0 0 0 
26 15 0 0 0 0 0 
84 24 0 0 0 0 0 
88 3 0 0 15 0 0 
40 2 0 0 0 0 0 
10 4 0 0 0 2 3 
27 0 0 0 0 0 0 

94 17 23 20 0 0 0 0 
0 1 88 16 13 0 0 0 
9 2 62 7 5 1 0 0 
0 1 32 51 26 0 0 0 
0 5 6 21 9 0 0 0 
0 11 37 6 37 14 3 0 
0 0 3 0 50 0 53 0 
1 0 7 0 28 6 0 0 
0 2 4 1 11 0 0 1 
4 0 19 1 0 0 0 3 

80 64 10 0 0 0 0 0 0 0 
54 0 0 9 21 34 0 0 0 0 
47 28 0 1 2 0 4 4 0 0 
31 0 0 9 0 0 31 0 39 0 
30 0 0 11 0 0 0 0 0 0 
86 0 0 0 11 0 7 0 0 4 
106 0 0 0 0 0 0 0 0 0 
42 0 0 0 0 0 0 0 0 0 
15 0 0 2 0 0 2 0 0 0 
27 0 0 0 0 0 0 0 0 0 

151 3 0 0 0 0 
59 59 0 0 0 0 
80 2 4 0 0 0 
42 59 0 9 0 0 
30 4 0 7 0 0 
63 4 2 0 39 0 
102 4 0 0 0 0 
39 3 0 0 0 0 
12 1 0 0 0 6 
24 0 0 0 3 0 

131 6 17 0 0 0 0 0 0 
1 30 39 12 26 6 4 0 0 
1 37 33 0 8 0 6 1 0 
0 98 1 0 0 0 0 11 0 
4 27 10 0 0 0 0 0 0 
28 14 63 0 0 0 0 0 3 
69 29 8 0 0 0 0 0 0 
0 26 16 0 0 0 0 0 0 
1 9 7 0 0 0 1 0 1 
0 11 1 0 0 15 0 0 0 

5 31 87 30 1 0 0 0 0 0 
0 0 5 96 1 8 8 0 0 0 
36 1 11 32 6 0 0 0 0 0 
0 0 3 99 8 0 0 0 0 0 
0 0 0 12 11 0 18 0 0 0 
0 0 37 11 4 0 5 51 0 0 
0 0 7 71 0 0 0 0 28 0 
0 0 36 5 0 0 0 0 1 0 
0 0 8 7 3 0 0 0 0 1 
0 0 0 27 0 0 0 0 0 0 

115 14 25 0 0 0 0 
3 0 31 13 71 0 0 
16 1 37 19 1 8 4 
72 4 0 0 34 0 0 
1 0 36 0 0 0 4 
83 0 7 18 0 0 0 
84 4 13 0 0 4 1 
9 4 8 0 9 12 0 
14 0 5 0 0 0 0 
27 0 0 0 0 0 0 

116 20 10 8 0 0 0 0 0 
4 54 58 0 2 0 0 0 0 
9 22 54 0 0 1 0 0 0 
1 106 1 2 0 0 0 0 0 
0 24 17 0 0 0 0 0 0 
1 62 1 0 0 37 7 0 0 
0 7 88 0 0 0 11 0 0 
21 1 4 0 0 0 16 0 0 
2 7 3 1 0 0 1 5 0 
0 15 0 1 0 0 4 0 7 

29 20 51 39 12 3 0 0 0 
89 0 11 0 0 3 15 0 0 
22 35 3 0 0 17 0 6 3 
10 1 99 0 0 0 0 0 0 
9 12 13 0 0 0 0 7 0 
28 11 38 0 0 26 2 0 3 
62 41 1 0 0 2 0 0 0 
1 0 22 0 0 17 0 0 2 
11 3 0 2 1 2 0 0 0 
0 16 0 0 0 0 0 0 11 

29 61 3 12 28 16 3 1 1 0 0 0 0 0 0 
0 38 35 0 24 0 17 0 4 0 0 0 0 0 0 
2 15 4 0 0 6 8 1 10 23 10 3 2 2 0 
0 102 0 0 0 0 8 0 0 0 0 0 0 0 0 
0 17 14 0 9 0 0 1 0 0 0 0 0 0 0 
0 45 0 0 53 0 8 2 0 0 0 0 0 0 0 
36 42 0 0 1 0 8 2 0 17 0 0 0 0 0 
5 3 1 0 0 0 0 0 0 0 1 0 0 0 32 
3 1 7 0 0 0 2 0 1 0 0 0 5 0 0 
12 0 0 0 0 0 0 13 2 0 0 0 0 0 0 

41 40 4 18 31 19 1 0 
5 100 0 0 13 0 0 0 
10 14 0 1 53 0 3 5 
0 29 0 0 81 0 0 0 
1 1 0 1 26 0 12 0 
1 33 0 4 66 1 0 3 
11 6 0 0 89 0 0 0 
1 0 0 0 41 0 0 0 
2 3 0 0 11 3 0 0 
8 0 0 0 19 0 0 0 

131 23 0 0 0 0 0 0 
53 13 33 13 2 4 0 0 
41 1 13 4 2 22 3 0 
24 0 0 17 0 69 0 0 
19 7 1 7 6 1 0 0 
82 14 0 0 0 11 0 1 
79 25 2 0 0 0 0 0 
6 29 0 3 3 1 0 0 
13 1 3 0 0 1 1 0 
13 0 0 14 0 0 0 0 

153 1 0 0 
118 0 0 0 
74 12 0 0 
109 1 0 0 
38 0 3 0 
46 1 0 61 
106 0 0 0 
34 8 0 0 
18 1 0 0 
27 0 0 0 

53 67 7 27 0 0 0 0 
4 0 13 101 0 0 0 0 
27 2 11 28 17 1 0 0 
0 0 52 0 0 58 0 0 
17 2 0 14 0 8 0 0 
70 0 0 38 0 0 0 0 
2 8 14 79 0 3 0 0 
9 8 21 1 0 0 3 0 
4 1 12 1 0 0 0 1 
22 0 2 3 0 0 0 0 

47 51 33 21 2 0 0 0 0 
3 7 64 44 0 0 0 0 0 
13 30 3 10 17 9 4 0 0 
0 104 6 0 0 0 0 0 0 
4 12 21 4 0 0 0 0 0 
20 1 70 12 3 0 0 2 0 
0 7 33 7 59 0 0 0 0 
37 1 1 0 1 0 0 0 2 
5 1 1 4 3 0 5 0 0 
7 0 0 0 5 0 15 0 0 

147 3 2 2 0 0 0 0 
49 0 48 0 21 0 0 0 
34 0 2 47 3 0 0 0 
17 0 2 59 0 31 1 0 
18 0 16 5 0 2 0 0 
45 0 1 5 0 57 0 0 
62 0 7 37 0 0 0 0 
37 0 5 0 0 0 0 0 
13 0 0 3 3 0 0 0 
8 0 0 17 0 0 0 2 

34 74 43 3 0 
1 104 9 4 0 
0 68 12 5 1 
0 62 48 0 0 
0 8 33 0 0 
0 61 46 1 0 
0 99 1 6 0 
0 5 36 1 0 
4 5 10 0 0 
0 4 23 0 0 

9 85 39 18 3 0 0 0 0 
0 95 0 0 9 11 3 0 0 
2 27 14 0 25 0 18 0 0 
0 3 25 0 72 10 0 0 0 
0 0 0 0 14 17 10 0 0 
0 0 1 0 62 39 0 6 0 
0 16 14 0 2 1 72 0 1 
0 42 0 0 0 0 0 0 0 
0 15 0 0 4 0 0 0 0 
0 4 0 0 23 0 0 0 0 

66 80 8 0 0 0 0 0 
15 34 16 53 0 0 0 0 
64 1 17 3 1 0 0 0 
70 0 14 0 0 21 5 0 
6 0 35 0 0 0 0 0 
20 0 87 0 0 0 0 1 
4 0 102 0 0 0 0 0 
28 0 14 0 0 0 0 0 
10 1 8 0 0 0 0 0 
27 0 0 0 0 0 0 0 

80 74 0 0 0 0 0 0 
6 87 25 0 0 0 0 0 
18 47 9 8 3 1 0 0 
5 105 0 0 0 0 0 0 
3 13 12 11 2 0 0 0 
40 62 0 0 6 0 0 0 
5 10 0 0 0 0 91 0 
0 13 0 0 27 0 0 2 
14 2 3 0 0 0 0 0 
27 0 0 0 0 0 0 0 

74 10 39 13 18 0 0 0 0 
51 0 0 0 57 1 9 0 0 
9 0 10 0 66 0 1 0 0 
0 0 0 0 22 0 87 1 0 
36 0 0 0 4 0 1 0 0 
3 0 1 0 78 23 0 0 3 
30 0 0 0 52 0 24 0 0 
11 0 0 1 27 0 3 0 0 
5 0 2 0 11 0 0 1 0 
3 0 7 0 17 0 0 0 0 

150 3 1 0 0 0 0 0 
8 12 82 10 5 1 0 0 
25 27 17 0 5 0 9 3 
106 0 4 0 0 0 0 0 
0 21 19 0 1 0 0 0 
7 101 0 0 0 0 0 0 
8 98 0 0 0 0 0 0 
4 35 1 2 0 0 0 0 
1 9 2 0 0 0 7 0 
8 19 0 0 0 0 0 0 

38 112 4 0 0 0 0 0 0 0 
7 1 82 9 5 14 0 0 0 0 
35 1 24 2 14 0 8 1 1 0 
1 0 106 0 3 0 0 0 0 0 
21 0 6 3 10 1 0 0 0 0 
2 0 38 3 5 60 0 0 0 0 
21 33 43 9 0 0 0 0 0 0 
12 9 9 3 0 7 0 0 0 2 
3 2 14 0 0 0 0 0 0 0 
6 0 7 0 11 3 0 0 0 0 

42 85 9 17 1 0 0 0 0 0 
7 24 9 9 8 61 0 0 0 0 
4 7 33 17 14 3 4 2 2 0 
0 45 57 8 0 0 0 0 0 0 
4 13 0 0 23 0 0 1 0 0 
74 14 0 4 16 0 0 0 0 0 
80 1 23 0 0 0 2 0 0 0 
20 0 3 0 17 0 1 0 0 1 
0 1 1 6 11 0 0 0 0 0 
14 0 12 0 1 0 0 0 0 0 

104 50 0 0 0 0 
106 3 9 0 0 0 
7 9 66 1 1 2 
0 53 57 0 0 0 
18 9 3 11 0 0 
0 25 57 1 0 25 
83 6 2 5 0 10 
0 33 4 0 2 3 
1 1 17 0 0 0 
25 0 2 0 0 0 

149 4 1 0 0 0 0 0 0 0 0 
8 30 6 63 2 7 2 0 0 0 0 
17 30 0 0 15 2 5 4 13 0 0 
6 9 0 0 0 6 0 0 89 0 0 
19 6 16 0 0 0 0 0 0 0 0 
13 94 0 0 0 1 0 0 0 0 0 
41 50 0 0 0 0 0 1 14 0 0 
7 35 0 0 0 0 0 0 0 0 0 
7 7 1 3 0 0 0 0 0 1 0 
7 2 0 0 0 0 0 1 0 0 17 

66 63 25 0 0 0 0 0 0 0 0 
97 18 0 2 1 0 0 0 0 0 0 
35 26 0 4 13 2 1 1 4 0 0 
76 0 0 23 0 0 0 0 11 0 0 
29 0 0 1 9 0 0 0 0 1 1 
41 5 0 0 4 0 0 58 0 0 0 
37 65 0 0 2 0 0 0 2 0 0 
20 5 0 0 5 0 0 3 0 0 9 
2 0 0 0 4 0 4 5 1 0 3 
21 0 0 0 6 0 0 0 0 0 0 

38 88 23 5 0 0 0 0 0 
0 20 2 0 93 3 0 0 0 
0 16 11 5 47 1 6 0 0 
0 33 1 23 5 0 0 48 0 
6 7 0 0 26 1 0 1 0 
0 3 0 47 0 0 57 0 1 
0 2 44 0 9 51 0 0 0 
0 8 0 0 34 0 0 0 0 
0 8 0 0 11 0 0 0 0 
7 3 0 0 17 0 0 0 0 

45 103 4 2 0 0 0 
77 19 22 0 0 0 0 
19 51 3 12 1 0 0 
0 69 37 0 4 0 0 
1 17 19 0 4 0 0 
14 49 0 45 0 0 0 
4 38 0 0 0 64 0 
33 8 0 1 0 0 0 
1 15 0 0 0 0 3 
5 0 22 0 0 0 0 

143 9 2 0 0 0 0 0 0 0 
85 0 1 22 2 8 0 0 0 0 
61 10 6 0 0 4 1 4 0 0 
102 0 0 0 0 7 0 0 1 0 
20 6 1 0 10 0 4 0 0 0 
56 51 0 0 0 0 0 0 0 1 
106 0 0 0 0 0 0 0 0 0 
14 3 2 0 0 23 0 0 0 0 
6 12 0 0 0 1 0 0 0 0 
24 0 0 0 0 2 0 1 0 0 

104 42 8 0 0 0 0 0 
4 89 3 22 0 0 0 0 
68 0 16 2 0 0 0 0 
14 86 7 3 0 0 0 0 
19 0 1 1 15 5 0 0 
68 0 0 1 0 11 27 1 
25 1 80 0 0 0 0 0 
16 0 7 0 0 18 1 0 
4 1 1 11 0 0 0 2 
26 1 0 0 0 0 0 0 

25 84 40 4 1 0 0 0 
5 4 12 0 97 0 0 0 
54 10 4 0 18 0 0 0 
53 0 6 0 26 25 0 0 
19 2 2 0 18 0 0 0 
42 7 5 0 54 0 0 0 
78 0 1 0 3 0 24 0 
17 0 5 0 0 0 0 20 
5 0 6 0 8 0 0 0 
24 0 3 0 0 0 0 0 

19 87 35 11 2 0 0 
27 6 2 21 60 2 0 
6 33 10 8 23 0 6 
10 99 1 0 0 0 0 
5 1 0 17 18 0 0 
0 11 16 11 70 0 0 
8 95 0 0 3 0 0 
9 0 0 4 29 0 0 
0 9 0 7 3 0 0 
0 0 5 21 1 0 0 

92 59 1 2 0 
33 10 67 0 8 
18 57 9 2 0 
9 91 10 0 0 
13 27 0 0 1 
68 23 6 11 0 
34 1 8 63 0 
8 6 14 14 0 
13 0 0 0 6 
16 11 0 0 0 

100 26 28 0 
22 27 29 40 
20 4 62 0 
21 88 1 0 
18 10 13 0 
98 0 10 0 
84 0 22 0 
0 3 39 0 
4 1 14 0 
10 9 8 0 

106 48 0 0 0 0 
96 0 21 1 0 0 
29 0 52 0 5 0 
110 0 0 0 0 0 
27 1 13 0 0 0 
101 0 7 0 0 0 
103 0 0 0 3 0 
11 0 16 0 6 9 
10 0 7 0 2 0 
16 0 0 0 11 0 

150 1 3 0 0 0 0 0 
118 0 0 0 0 0 0 0 
64 0 0 18 4 0 0 0 
21 0 0 89 0 0 0 0 
16 0 1 0 0 24 0 0 
105 0 0 0 2 0 1 0 
94 0 0 0 0 0 12 0 
42 0 0 0 0 0 0 0 
19 0 0 0 0 0 0 0 
12 0 0 0 0 0 14 1 

153 1 0 0 0 
105 3 10 0 0 
14 52 13 7 0 
106 1 0 3 0 
40 1 0 0 0 
39 45 24 0 0 
82 7 12 5 0 
2 40 0 0 0 
8 7 0 4 0 
7 1 0 0 19 

16 108 15 2 8 3 2 0 0 0 0 0 0 
56 0 0 61 0 0 1 0 0 0 0 0 0 
19 0 0 4 20 0 23 16 3 1 0 0 0 
1 1 0 96 0 0 12 0 0 0 0 0 0 
24 0 0 0 1 0 9 0 0 0 7 0 0 
59 2 0 18 25 0 0 0 4 0 0 0 0 
0 2 0 0 100 0 4 0 0 0 0 0 0 
9 7 0 18 0 0 1 0 0 0 0 7 0 
7 0 0 8 0 0 0 0 1 0 1 0 2 
0 0 0 27 0 0 0 0 0 0 0 0 0 

154 0 0 0 
37 25 56 0 
58 0 23 5 
13 0 97 0 
41 0 0 0 
106 0 0 2 
105 0 1 0 
32 0 10 0 
17 2 0 0 
27 0 0 0 

94 12 1 17 19 10 1 0 0 
23 40 0 15 0 11 29 0 0 
25 5 0 0 6 27 22 1 0 
41 1 0 0 0 68 0 0 0 
32 0 0 0 6 3 0 0 0 
81 0 0 1 0 1 12 13 0 
2 48 0 0 56 0 0 0 0 
24 4 0 0 1 13 0 0 0 
3 0 0 0 0 1 10 2 3 
17 6 0 0 0 3 1 0 0 

66 43 43 2 0 
25 67 1 0 25 
13 41 10 13 9 
11 41 45 0 13 
9 7 20 5 0 
20 16 2 56 14 
9 90 1 6 0 
15 27 0 0 0 
12 1 1 3 2 
0 0 27 0 0 

92 13 38 10 1 0 0 0 
31 3 0 4 77 3 0 0 
4 26 7 18 29 2 0 0 
0 0 0 0 0 1 109 0 
1 1 0 10 0 3 26 0 
33 52 0 6 17 0 0 0 
42 25 0 3 36 0 0 0 
0 1 0 14 25 0 0 2 
10 1 0 1 1 1 3 2 
2 0 0 5 11 0 9 0 

51 17 40 46 0 0 0 0 0 0 
3 0 7 71 25 12 0 0 0 0 
11 0 21 36 1 0 14 3 0 0 
0 102 4 2 1 0 0 0 1 0 
2 2 0 24 5 0 8 0 0 0 
107 0 0 0 1 0 0 0 0 0 
3 9 4 18 23 0 0 0 48 1 
26 0 0 14 0 0 0 0 2 0 
18 0 0 1 0 0 0 0 0 0 
0 0 13 14 0 0 0 0 0 0 

105 33 9 2 1 4 0 0 
13 0 0 0 36 9 60 0 
23 2 19 0 14 12 15 1 
0 0 8 0 0 97 5 0 
0 0 0 0 0 0 1 40 
5 0 84 0 0 0 19 0 
25 0 7 0 0 23 51 0 
1 0 0 0 0 0 41 0 
0 0 1 0 0 8 10 0 
0 0 19 0 0 7 1 0 

143 11 0 0 
98 0 20 0 
78 6 0 2 
109 1 0 0 
38 3 0 0 
105 0 0 3 
41 48 0 17 
35 0 0 7 
16 0 0 3 
19 8 0 0 

28 62 64 0 0 0 
96 16 0 6 0 0 
64 9 13 0 0 0 
94 11 0 0 5 0 
11 3 0 1 26 0 
91 0 0 0 17 0 
102 1 0 0 1 2 
36 0 6 0 0 0 
12 4 3 0 0 0 
18 0 0 0 9 0 

28 100 13 4 9 0 0 0 0 0 0 
50 1 0 26 26 13 1 1 0 0 0 
53 23 1 3 2 2 1 0 1 0 0 
4 2 0 57 23 0 0 0 0 22 2 
24 14 0 1 0 0 0 2 0 0 0 
0 3 0 15 74 0 16 0 0 0 0 
75 0 0 10 0 21 0 0 0 0 0 
18 5 0 13 2 1 0 0 0 3 0 
9 4 0 2 2 1 1 0 0 0 0 
27 0 0 0 0 0 0 0 0 0 0 

147 5 2 0 0 
118 0 0 0 0 
86 0 0 0 0 
110 0 0 0 0 
41 0 0 0 0 
108 0 0 0 0 
106 0 0 0 0 
42 0 0 0 0 
18 0 0 1 0 
19 0 0 0 8 

52 93 8 1 0 0 0 0 
0 26 0 54 33 5 0 0 
0 46 20 7 1 10 1 1 
0 87 23 0 0 0 0 0 
0 12 23 0 6 0 0 0 
0 79 11 7 5 6 0 0 
0 96 5 0 0 1 0 4 
0 23 19 0 0 0 0 0 
0 18 0 0 1 0 0 0 
0 27 0 0 0 0 0 0 

128 26 
118 0 
86 0 
110 0 
41 0 
82 26 
106 0 
32 10 
17 2 
27 0 

48 63 14 27 2 0 0 0 0 0 0 0 0 
116 0 0 0 0 2 0 0 0 0 0 0 0 
52 2 6 6 0 8 2 3 6 1 0 0 0 
103 0 0 0 0 0 3 0 4 0 0 0 0 
18 4 0 0 0 0 0 13 0 6 0 0 0 
40 1 0 0 0 0 13 26 0 0 22 6 0 
93 1 0 6 0 0 1 0 0 1 0 4 0 
26 14 0 0 0 0 0 1 0 0 0 0 1 
16 1 0 0 0 0 0 0 0 0 0 2 0 
21 4 0 0 0 0 0 0 0 2 0 0 0 

47 88 19 0 0 0 0 0 
15 0 0 34 20 49 0 0 
32 4 32 15 3 0 0 0 
66 2 0 0 0 0 41 1 
31 0 0 8 0 2 0 0 
4 65 2 0 29 8 0 0 
48 0 24 11 21 2 0 0 
14 0 21 1 6 0 0 0 
10 0 4 0 5 0 0 0 
19 0 7 1 0 0 0 0 

57 37 49 11 0 0 0 0 
86 11 20 0 1 0 0 0 
37 16 26 3 0 1 3 0 
28 43 39 0 0 0 0 0 
1 18 1 5 0 0 0 16 
64 0 17 27 0 0 0 0 
13 46 47 0 0 0 0 0 
20 10 10 2 0 0 0 0 
8 2 8 0 0 1 0 0 
6 4 17 0 0 0 0 0 

111 12 31 0 0 0 
38 54 26 0 0 0 
53 11 16 4 1 1 
5 0 48 57 0 0 
0 5 32 2 0 2 
25 7 66 10 0 0 
10 67 28 0 0 1 
34 0 8 0 0 0 
7 0 9 3 0 0 
1 0 26 0 0 0 

74 79 1 0 0 0 
7 14 93 4 0 0 
18 28 12 11 11 6 
88 20 2 0 0 0 
40 1 0 0 0 0 
24 84 0 0 0 0 
103 3 0 0 0 0 
23 19 0 0 0 0 
13 6 0 0 0 0 
18 9 0 0 0 0 

149 4 1 0 0 
16 0 6 86 10 
49 0 2 35 0 
110 0 0 0 0 
21 0 16 1 3 
100 0 3 3 2 
98 0 0 6 2 
40 0 0 2 0 
11 0 4 4 0 
27 0 0 0 0 

78 34 4 16 19 3 0 0 0 
26 50 0 38 4 0 0 0 0 
56 10 3 8 4 0 5 0 0 
75 0 33 0 1 0 0 1 0 
39 0 0 2 0 0 0 0 0 
38 1 4 65 0 0 0 0 0 
105 0 0 1 0 0 0 0 0 
1 4 0 16 4 0 0 0 17 
3 0 2 10 4 0 0 0 0 
0 0 0 27 0 0 0 0 0 

132 22 0 0 0 0 0 
106 0 10 1 1 0 0 
57 6 8 6 8 1 0 
62 7 1 40 0 0 0 
27 0 1 1 12 0 0 
76 0 30 2 0 0 0 
20 27 58 0 1 0 0 
26 0 0 1 0 13 2 
8 0 0 7 0 4 0 
10 0 0 0 3 0 14 

94 57 3 0 0 0 0 0 0 0 0 
59 51 3 3 2 0 0 0 0 0 0 
36 47 0 0 0 1 2 0 0 0 0 
27 72 0 11 0 0 0 0 0 0 0 
16 17 1 0 0 0 0 3 4 0 0 
72 1 0 1 0 0 0 34 0 0 0 
44 0 20 41 0 0 0 1 0 0 0 
32 2 3 3 0 0 0 1 0 1 0 
8 6 0 3 0 0 0 0 0 0 2 
0 0 0 0 0 0 0 0 0 0 27 

25 121 6 1 1 0 0 0 0 
0 101 0 2 0 10 1 4 0 
0 15 21 0 20 7 23 0 0 
0 4 0 0 1 73 32 0 0 
0 28 0 0 0 0 13 0 0 
0 19 69 0 20 0 0 0 0 
0 63 1 0 9 0 18 0 15 
0 2 0 0 16 8 12 0 4 
0 4 2 0 8 0 3 2 0 
0 1 1 1 5 0 19 0 0 

133 7 14 0 0 0 0 0 
102 16 0 0 0 0 0 0 
81 0 4 1 0 0 0 0 
100 0 1 0 9 0 0 0 
41 0 0 0 0 0 0 0 
42 0 0 30 0 36 0 0 
105 1 0 0 0 0 0 0 
30 0 0 0 10 2 0 0 
15 1 0 0 0 0 3 0 
26 0 0 0 0 0 0 1 

100 42 12 0 0 
20 0 98 0 0 
23 0 46 6 11 
98 0 12 0 0 
24 0 10 6 1 
71 4 32 0 1 
90 0 14 2 0 
1 0 13 26 2 
10 0 5 4 0 
27 0 0 0 0 

62 92 0 0 0 
18 100 0 0 0 
30 40 16 0 0 
0 110 0 0 0 
5 36 0 0 0 
75 1 1 31 0 
105 0 0 0 1 
8 34 0 0 0 
3 16 0 0 0 
10 15 0 2 0 

83 38 16 15 2 0 
55 8 55 0 0 0 
55 0 31 0 0 0 
51 0 6 0 0 53 
35 4 2 0 0 0 
10 84 13 0 1 0 
92 0 14 0 0 0 
40 0 2 0 0 0 
15 0 3 0 1 0 
0 0 27 0 0 0 

85 49 9 10 1 0 0 0 
62 0 4 0 52 0 0 0 
71 5 7 0 0 3 0 0 
104 0 2 0 0 3 1 0 
32 3 6 0 0 0 0 0 
31 8 1 26 14 28 0 0 
106 0 0 0 0 0 0 0 
7 21 0 3 0 10 0 1 
12 6 0 0 0 0 1 0 
23 1 0 0 3 0 0 0 

42 41 23 12 36 0 0 0 
18 2 27 0 3 16 52 0 
2 25 29 0 2 25 3 0 
21 12 77 0 0 0 0 0 
31 3 0 0 3 4 0 0 
49 50 0 0 0 9 0 0 
83 1 0 0 1 21 0 0 
21 6 0 0 2 7 6 0 
12 1 0 0 0 0 5 1 
0 6 1 0 20 0 0 0 

113 40 1 0 0 0 0 0 0 
8 63 47 0 0 0 0 0 0 
14 50 7 4 11 0 0 0 0 
46 58 1 0 0 5 0 0 0 
27 2 0 0 0 0 9 3 0 
45 39 0 22 0 2 0 0 0 
101 4 1 0 0 0 0 0 0 
40 1 1 0 0 0 0 0 0 
3 16 0 0 0 0 0 0 0 
19 1 5 0 0 0 0 0 2 

144 10 0 
97 13 8 
77 9 0 
109 0 1 
15 26 0 
108 0 0 
106 0 0 
42 0 0 
17 2 0 
9 3 15 

24 101 10 19 0 
33 62 17 6 0 
11 21 31 23 0 
0 0 110 0 0 
3 34 1 3 0 
56 3 0 0 49 
31 74 0 1 0 
3 36 1 2 0 
1 17 1 0 0 
3 0 3 21 0 

143 11 0 0 0 0 0 
16 91 11 0 0 0 0 
10 43 29 3 1 0 0 
46 60 4 0 0 0 0 
29 12 0 0 0 0 0 
8 100 0 0 0 0 0 
10 93 3 0 0 0 0 
40 2 0 0 0 0 0 
4 11 0 1 2 1 0 
2 24 0 0 0 0 1 

119 18 10 4 3 0 0 
0 52 0 0 0 66 0 
15 43 14 0 3 11 0 
0 110 0 0 0 0 0 
0 39 0 0 0 1 1 
26 18 0 0 0 64 0 
0 106 0 0 0 0 0 
0 33 1 0 0 8 0 
3 16 0 0 0 0 0 
8 9 0 0 0 10 0 

124 23 7 0 
97 0 21 0 
31 15 40 0 
73 0 37 0 
30 0 11 0 
50 0 58 0 
13 25 68 0 
15 10 17 0 
8 1 6 4 
6 0 21 0 

145 8 1 0 0 
104 14 0 0 0 
18 19 48 1 0 
93 0 17 0 0 
3 20 17 0 1 
5 0 103 0 0 
70 0 36 0 0 
30 1 0 11 0 
9 3 7 0 0 
0 0 27 0 0 

154 0 0 0 0 0 0 
74 36 8 0 0 0 0 
70 6 0 10 0 0 0 
109 0 1 0 0 0 0 
37 0 4 0 0 0 0 
85 18 0 0 5 0 0 
54 5 37 0 0 10 0 
29 12 0 0 0 0 1 
16 0 3 0 0 0 0 
8 0 19 0 0 0 0 

150 2 2 0 0 0 0 0 0 
17 0 0 73 24 4 0 0 0 
64 5 6 0 0 1 9 1 0 
110 0 0 0 0 0 0 0 0 
31 0 7 0 0 0 0 0 3 
91 0 0 0 2 0 0 14 1 
104 2 0 0 0 0 0 0 0 
18 0 0 23 0 1 0 0 0 
9 0 0 3 2 4 0 1 0 
26 0 0 0 1 0 0 0 0 

22 119 13 0 0 
0 17 101 0 0 
2 25 46 8 5 
0 36 31 42 1 
0 0 41 0 0 
3 63 29 10 3 
0 0 73 0 33 
1 12 29 0 0 
0 5 14 0 0 
0 0 27 0 0 

119 3 27 1 4 0 0 0 0 0 
30 3 0 55 0 29 1 0 0 0 
43 24 5 9 0 4 0 1 0 0 
106 1 0 3 0 0 0 0 0 0 
25 4 0 0 6 0 0 6 0 0 
48 30 0 5 0 3 14 8 0 0 
96 0 0 1 0 0 0 0 9 0 
1 26 5 0 0 0 0 0 0 10 
13 4 1 1 0 0 0 0 0 0 
14 0 0 0 0 0 1 12 0 0 

15 111 28 0 0 0 0 0 
0 52 21 43 2 0 0 0 
0 40 20 6 11 9 0 0 
48 35 0 21 6 0 0 0 
0 37 0 0 3 0 1 0 
0 72 29 0 0 0 0 7 
0 106 0 0 0 0 0 0 
4 38 0 0 0 0 0 0 
4 12 2 0 0 1 0 0 
0 17 0 0 10 0 0 0 

128 14 10 2 0 0 0 0 
71 15 0 5 22 5 0 0 
54 8 0 4 15 0 5 0 
97 6 0 0 7 0 0 0 
28 3 3 6 0 1 0 0 
9 0 0 89 0 4 0 6 
62 1 0 10 2 0 0 31 
26 7 9 0 0 0 0 0 
3 1 0 11 3 0 0 1 
12 13 0 0 2 0 0 0 

107 40 7 0 0 0 
24 15 72 7 0 0 
16 21 27 0 22 0 
29 74 7 0 0 0 
1 16 24 0 0 0 
36 3 69 0 0 0 
55 29 19 1 0 2 
33 9 0 0 0 0 
13 0 6 0 0 0 
27 0 0 0 0 0 

97 48 5 2 2 0 0 0 0 
0 85 1 0 0 28 4 0 0 
2 10 3 0 40 15 13 3 0 
0 101 0 0 0 8 1 0 0 
0 2 1 0 6 25 7 0 0 
44 8 11 0 24 18 0 0 3 
2 33 3 2 24 1 40 0 1 
0 23 0 0 14 3 2 0 0 
0 10 0 2 3 1 3 0 0 
0 7 0 0 18 0 0 2 0 

154 0 0 0 0 0 
2 116 0 0 0 0 
3 63 7 9 3 1 
76 34 0 0 0 0 
37 1 0 3 0 0 
100 6 0 2 0 0 
44 30 0 0 32 0 
13 23 0 4 0 2 
0 15 0 4 0 0 
21 6 0 0 0 0 

105 21 12 11 3 1 1 0 0 0 
42 63 0 0 13 0 0 0 0 0 
31 31 13 0 2 2 0 5 1 1 
0 91 0 0 0 0 0 0 19 0 
4 3 0 0 4 21 0 0 9 0 
41 22 0 0 0 1 0 0 44 0 
2 18 6 0 80 0 0 0 0 0 
3 35 4 0 0 0 0 0 0 0 
4 14 1 0 0 0 0 0 0 0 
9 8 0 0 0 0 0 10 0 0 

86 61 7 0 0 0 
117 0 0 1 0 0 
35 33 3 9 6 0 
109 0 0 1 0 0 
12 29 0 0 0 0 
34 18 5 0 3 48 
67 30 0 0 9 0 
29 12 1 0 0 0 
9 3 2 0 5 0 
9 18 0 0 0 0 

92 18 21 7 10 5 1 0 0 0 0 0 0 0 
0 108 0 0 5 3 0 1 1 0 0 0 0 0 
1 18 3 2 24 14 0 0 4 1 6 3 7 3 
40 24 5 24 16 0 0 0 1 0 0 0 0 0 
8 0 0 12 10 0 0 0 0 3 0 5 3 0 
0 12 0 1 46 11 0 0 0 28 8 0 2 0 
0 105 0 0 0 1 0 0 0 0 0 0 0 0 
0 4 0 0 38 0 0 0 0 0 0 0 0 0 
0 3 0 0 11 1 0 0 0 0 2 0 2 0 
0 3 0 0 0 0 0 23 1 0 0 0 0 0 

101 53 0 
15 103 0 
36 46 4 
0 79 31 
21 20 0 
1 107 0 
43 63 0 
15 4 23 
8 11 0 
1 26 0 

154 0 0 0 
77 37 4 0 
72 4 10 0 
83 24 3 0 
41 0 0 0 
77 30 1 0 
19 21 66 0 
30 12 0 0 
11 3 4 1 
16 0 11 0 

79 22 25 12 16 0 
0 18 0 89 2 9 
16 21 0 36 4 9 
11 0 0 96 0 3 
18 3 0 12 1 7 
1 56 2 48 0 1 
1 86 2 16 0 1 
17 17 0 8 0 0 
1 12 0 6 0 0 
10 0 0 5 7 5 

68 86 0 0 
72 0 46 0 
16 0 63 7 
51 0 2 57 
2 0 38 1 
105 0 3 0 
3 0 99 4 
5 0 37 0 
7 0 12 0 
14 0 10 3 

70 54 27 2 1 0 0 0 0 0 0 
17 0 0 50 0 44 4 2 1 0 0 
36 0 0 0 0 0 5 29 15 1 0 
109 0 0 0 0 0 0 0 1 0 0 
1 0 22 0 0 0 16 0 1 1 0 
66 0 1 0 0 0 5 20 15 0 1 
26 0 0 0 0 0 78 2 0 0 0 
8 0 0 0 0 0 0 9 24 0 1 
1 0 1 0 0 0 9 8 0 0 0 
0 0 0 0 0 0 0 27 0 0 0 

58 78 8 10 0 0 0 0 0 0 
0 91 24 0 3 0 0 0 0 0 
7 68 0 0 1 5 3 1 1 0 
0 110 0 0 0 0 0 0 0 0 
0 41 0 0 0 0 0 0 0 0 
11 61 0 0 32 0 0 0 0 4 
1 105 0 0 0 0 0 0 0 0 
0 42 0 0 0 0 0 0 0 0 
1 13 0 0 0 5 0 0 0 0 
4 0 0 0 0 23 0 0 0 0 

149 1 4 0 0 0 0 
108 0 10 0 0 0 0 
27 52 6 1 0 0 0 
11 95 0 0 4 0 0 
7 3 31 0 0 0 0 
16 92 0 0 0 0 0 
101 1 1 0 0 3 0 
25 6 2 9 0 0 0 
13 1 5 0 0 0 0 
1 21 1 0 0 0 4 

56 49 14 35 0 
23 86 3 6 0 
35 37 8 5 1 
6 104 0 0 0 
24 11 6 0 0 
48 32 1 24 3 
44 46 16 0 0 
1 39 1 1 0 
3 11 4 1 0 
7 8 0 12 0 

42 12 18 31 51 0 0 0 0 0 0 0 
1 0 3 32 75 5 2 0 0 0 0 0 
15 2 18 10 17 7 0 15 1 1 0 0 
15 0 93 1 1 0 0 0 0 0 0 0 
10 0 5 0 5 0 0 0 0 3 18 0 
62 0 22 0 0 0 18 6 0 0 0 0 
93 0 0 0 1 0 5 6 0 1 0 0 
11 0 2 19 0 0 0 10 0 0 0 0 
2 0 1 2 1 10 0 0 0 2 0 1 
13 1 0 0 13 0 0 0 0 0 0 0 

139 3 7 4 1 0 0 
14 0 0 0 57 47 0 
30 21 0 0 35 0 0 
1 74 0 6 29 0 0 
32 7 0 0 2 0 0 
64 2 0 0 42 0 0 
100 0 0 0 6 0 0 
41 0 0 0 1 0 0 
15 1 0 0 1 0 2 
19 0 0 0 8 0 0 

64 90 0 0 
49 69 0 0 
44 22 20 0 
108 2 0 0 
40 0 0 1 
56 52 0 0 
72 34 0 0 
21 21 0 0 
16 3 0 0 
1 26 0 0 

40 43 64 5 2 0 
25 26 30 18 19 0 
3 30 21 27 5 0 
0 89 7 13 1 0 
5 2 2 0 15 17 
0 105 0 1 2 0 
33 26 39 1 7 0 
6 24 4 1 7 0 
2 11 5 0 1 0 
0 6 21 0 0 0 

68 21 11 52 2 0 0 0 0 
16 0 0 80 0 21 1 0 0 
11 27 0 35 12 0 0 1 0 
105 5 0 0 0 0 0 0 0 
6 31 0 3 0 0 0 0 1 
43 23 0 31 9 0 2 0 0 
80 8 0 18 0 0 0 0 0 
11 2 0 27 1 0 1 0 0 
6 7 1 5 0 0 0 0 0 
0 25 0 2 0 0 0 0 0 

122 32 0 0 0 
25 86 7 0 0 
42 43 0 1 0 
105 5 0 0 0 
13 28 0 0 0 
83 25 0 0 0 
10 44 0 0 52 
25 12 0 0 5 
3 16 0 0 0 
0 27 0 0 0 

106 27 21 0 0 0 0 
112 6 0 0 0 0 0 
76 0 0 8 2 0 0 
42 0 0 0 0 68 0 
36 0 0 5 0 0 0 
69 0 0 0 0 0 39 
66 0 0 40 0 0 0 
23 14 0 2 0 0 3 
16 0 0 0 0 0 3 
23 0 0 4 0 0 0 

129 8 10 7 0 0 0 
98 1 0 0 17 2 0 
41 8 5 17 6 8 1 
47 61 0 0 2 0 0 
34 0 0 0 0 7 0 
26 8 24 0 50 0 0 
20 70 0 0 16 0 0 
4 35 3 0 0 0 0 
12 5 0 0 1 1 0 
27 0 0 0 0 0 0 

128 2 18 3 3 0 0 0 0 
115 0 0 0 3 0 0 0 0 
19 14 3 0 21 17 6 6 0 
10 0 0 0 100 0 0 0 0 
2 15 2 0 0 22 0 0 0 
20 49 0 0 18 0 0 0 21 
21 0 13 0 72 0 0 0 0 
31 1 10 0 0 0 0 0 0 
6 2 8 0 3 0 0 0 0 
26 0 0 0 1 0 0 0 0 

105 18 31 0 0 0 
102 0 15 1 0 0 
7 0 79 0 0 0 
14 0 96 0 0 0 
27 0 2 0 2 10 
6 0 102 0 0 0 
25 0 81 0 0 0 
22 0 20 0 0 0 
14 0 4 0 0 1 
0 0 27 0 0 0 

8 102 39 5 0 0 0 
67 34 4 0 13 0 0 
25 29 23 2 0 7 0 
109 0 0 0 1 0 0 
0 37 1 0 2 0 1 
1 5 66 20 10 6 0 
57 9 27 6 5 0 2 
0 20 2 18 0 1 1 
2 7 8 2 0 0 0 
3 10 3 6 0 5 0 

67 34 51 1 1 0 
0 0 104 6 2 6 
12 5 50 12 3 4 
0 0 105 0 0 5 
0 0 38 0 0 3 
0 0 86 0 0 22 
3 0 75 0 0 28 
0 0 42 0 0 0 
0 0 19 0 0 0 
0 0 0 0 27 0 

25 114 6 8 1 0 0 0 0 
52 64 0 1 1 0 0 0 0 
1 36 0 0 25 13 11 0 0 
0 2 0 0 0 108 0 0 0 
15 8 0 9 0 1 7 1 0 
0 33 0 52 0 19 0 0 4 
0 102 0 1 0 2 0 1 0 
9 26 0 4 2 0 1 0 0 
0 12 0 1 0 0 6 0 0 
2 21 0 4 0 0 0 0 0 

65 78 11 
5 65 48 
16 70 0 
25 85 0 
20 21 0 
81 27 0 
4 102 0 
16 21 5 
4 8 7 
3 24 0 

46 32 76 0 0 0 
50 0 67 1 0 0 
20 3 38 7 18 0 
40 0 70 0 0 0 
1 14 4 21 0 1 
84 0 0 5 0 19 
65 0 22 0 15 4 
4 0 33 5 0 0 
9 1 8 1 0 0 
13 6 8 0 0 0 

26 18 23 30 35 15 2 5 0 0 
1 0 18 0 18 0 81 0 0 0 
7 3 4 28 23 4 0 3 13 1 
0 0 6 5 0 0 0 0 99 0 
0 0 0 3 11 0 0 27 0 0 
0 0 0 2 1 91 0 11 3 0 
7 0 0 56 42 0 0 0 0 1 
0 0 0 4 28 0 10 0 0 0 
2 0 0 3 0 0 0 6 2 6 
0 14 0 13 0 0 0 0 0 0 

147 6 1 0 0 0 0 
3 26 73 8 7 1 0 
17 21 19 0 13 0 16 
46 61 0 0 3 0 0 
4 36 1 0 0 0 0 
19 12 50 0 1 0 26 
17 56 33 0 0 0 0 
17 6 0 0 0 0 19 
2 8 6 0 2 0 1 
1 26 0 0 0 0 0 

81 23 18 24 8 0 0 0 0 
60 4 20 34 0 0 0 0 0 
61 2 6 7 8 2 0 0 0 
3 13 0 63 22 0 9 0 0 
10 13 2 4 0 1 0 10 1 
91 4 0 9 4 0 0 0 0 
0 3 98 0 1 0 4 0 0 
22 13 1 0 6 0 0 0 0 
10 2 0 6 1 0 0 0 0 
24 1 2 0 0 0 0 0 0 

129 1 23 1 0 0 0 0 0 
102 0 0 15 1 0 0 0 0 
69 0 2 8 0 2 5 0 0 
82 0 0 23 5 0 0 0 0 
17 11 0 13 0 0 0 0 0 
38 0 0 69 0 0 0 1 0 
105 0 0 1 0 0 0 0 0 
39 0 0 0 0 0 0 0 3 
14 0 1 4 0 0 0 0 0 
25 0 0 2 0 0 0 0 0 

78 15 57 4 0 0 0 0 
0 2 2 5 99 1 9 0 
2 13 6 40 15 0 9 1 
0 67 0 43 0 0 0 0 
0 12 8 7 0 0 14 0 
7 36 52 13 0 0 0 0 
0 62 0 44 0 0 0 0 
6 0 2 16 10 0 2 6 
3 9 0 5 1 0 1 0 
0 3 0 4 16 0 4 0 

81 73 0 0 0 0 0 
77 18 23 0 0 0 0 
37 36 3 9 1 0 0 
69 38 2 0 0 1 0 
36 5 0 0 0 0 0 
102 4 0 0 0 0 2 
38 68 0 0 0 0 0 
31 11 0 0 0 0 0 
13 5 0 0 0 1 0 
27 0 0 0 0 0 0 

88 39 21 6 0 0 0 0 
4 77 36 1 0 0 0 0 
4 14 60 2 6 0 0 0 
27 26 0 56 0 1 0 0 
5 4 23 7 0 0 2 0 
7 76 25 0 0 0 0 0 
40 21 0 0 0 45 0 0 
3 22 11 4 0 1 0 1 
1 12 4 2 0 0 0 0 
1 16 6 0 0 0 4 0 

86 6 27 35 0 0 0 0 
74 2 22 20 0 0 0 0 
30 28 2 17 4 5 0 0 
26 55 9 0 20 0 0 0 
11 25 0 0 0 0 5 0 
26 51 1 15 0 6 0 9 
4 97 0 2 1 0 2 0 
41 0 0 1 0 0 0 0 
11 0 0 0 6 2 0 0 
14 8 0 4 1 0 0 0 

26 44 79 5 0 0 0 0 0 0 0 0 
0 40 70 0 6 1 1 0 0 0 0 0 
1 19 46 1 0 0 19 0 0 0 0 0 
0 5 37 0 0 0 0 68 0 0 0 0 
0 6 31 0 0 3 0 0 1 0 0 0 
0 44 9 0 50 0 2 3 0 0 0 0 
0 57 49 0 0 0 0 0 0 0 0 0 
0 8 13 0 8 0 13 0 0 0 0 0 
0 5 10 0 0 0 0 0 0 3 1 0 
0 23 0 0 0 0 0 0 0 0 0 4 

154 0 0 0 0 0 0 
111 5 2 0 0 0 0 
70 8 4 4 0 0 0 
74 0 0 0 35 1 0 
25 0 0 16 0 0 0 
95 0 8 5 0 0 0 
105 0 1 0 0 0 0 
11 2 0 29 0 0 0 
10 0 7 0 0 0 2 
25 0 0 0 0 0 2 

58 66 4 26 0 0 0 0 
19 4 15 79 1 0 0 0 
32 12 22 20 0 0 0 0 
101 0 1 8 0 0 0 0 
0 0 16 25 0 0 0 0 
5 15 61 23 0 3 1 0 
49 0 20 37 0 0 0 0 
0 16 16 7 0 0 0 3 
0 3 15 0 0 0 1 0 
14 10 0 1 0 0 2 0 

86 65 3 0 
0 118 0 0 
7 74 1 4 
0 110 0 0 
0 41 0 0 
0 108 0 0 
4 102 0 0 
0 42 0 0 
0 19 0 0 
0 27 0 0 

54 76 21 3 0 0 0 0 0 0 0 0 0 0 
5 4 2 0 24 20 57 3 3 0 0 0 0 0 
6 0 11 10 0 10 3 0 0 16 29 1 0 0 
0 0 0 0 0 0 0 26 78 2 0 0 4 0 
10 0 10 7 0 1 13 0 0 0 0 0 0 0 
30 0 10 0 0 0 0 20 48 0 0 0 0 0 
6 0 6 11 0 0 4 0 0 3 0 0 76 0 
0 0 9 0 0 0 0 24 0 4 5 0 0 0 
3 0 7 2 0 2 1 0 1 1 2 0 0 0 
3 0 2 0 0 0 0 0 10 0 0 0 11 1 

114 16 24 0 0 0 
97 4 6 11 0 0 
34 2 30 18 2 0 
109 0 1 0 0 0 
33 4 2 2 0 0 
9 75 24 0 0 0 
79 24 3 0 0 0 
1 1 40 0 0 0 
3 0 10 0 0 6 
5 0 19 3 0 0 

109 35 9 1 0 0 
74 34 0 10 0 0 
40 4 4 10 28 0 
8 6 0 0 96 0 
32 0 0 0 9 0 
39 69 0 0 0 0 
31 8 0 0 67 0 
19 15 6 0 2 0 
17 1 0 0 0 1 
18 0 0 0 9 0 

90 31 18 10 5 0 0 0 0 0 0 0 0 
0 0 0 20 48 24 26 0 0 0 0 0 0 
38 11 0 13 5 1 0 5 5 3 5 0 0 
0 20 0 13 0 0 40 0 0 0 37 0 0 
2 8 0 12 18 1 0 0 0 0 0 0 0 
0 7 0 24 73 0 0 0 0 0 4 0 0 
0 53 0 46 6 0 1 0 0 0 0 0 0 
0 1 0 32 0 0 4 2 0 0 1 2 0 
1 2 0 9 6 0 0 0 0 0 0 0 1 
0 18 0 4 0 0 5 0 0 0 0 0 0 

84 70 0 0 0 0 0 0 
50 60 4 4 0 0 0 0 
29 41 4 4 7 1 0 0 
110 0 0 0 0 0 0 0 
38 2 0 0 1 0 0 0 
71 6 0 0 0 31 0 0 
35 5 1 0 0 1 61 3 
14 23 1 0 3 1 0 0 
7 9 0 1 2 0 0 0 
4 0 23 0 0 0 0 0 

101 23 1 26 1 1 1 0 
3 1 6 21 1 84 2 0 
0 22 31 5 14 13 0 1 
0 0 99 0 0 11 0 0 
18 0 20 0 2 1 0 0 
0 70 11 14 13 0 0 0 
23 2 1 4 60 16 0 0 
2 3 19 0 5 13 0 0 
1 0 1 0 11 6 0 0 
0 12 0 0 5 10 0 0 

48 38 68 0 0 
0 31 87 0 0 
0 16 70 0 0 
0 83 27 0 0 
0 34 7 0 0 
0 2 83 12 11 
0 1 81 24 0 
4 9 3 0 26 
0 9 7 1 2 
0 26 1 0 0 

136 16 1 1 0 0 
25 36 0 2 55 0 
40 1 15 18 12 0 
42 8 60 0 0 0 
14 9 18 0 0 0 
18 21 2 0 67 0 
97 0 6 0 3 0 
20 8 8 0 0 6 
12 7 0 0 0 0 
27 0 0 0 0 0 

74 78 1 1 0 0 0 
0 5 41 72 0 0 0 
8 28 31 0 14 4 1 
0 0 110 0 0 0 0 
0 12 1 21 5 0 2 
1 0 81 26 0 0 0 
0 1 15 90 0 0 0 
0 27 6 0 9 0 0 
7 7 2 0 3 0 0 
0 1 0 24 2 0 0 

143 9 2 0 0 0 0 
0 116 2 0 0 0 0 
34 7 44 1 0 0 0 
44 3 44 0 19 0 0 
16 4 7 0 1 13 0 
38 1 69 0 0 0 0 
4 8 5 0 89 0 0 
27 0 13 0 2 0 0 
5 4 10 0 0 0 0 
0 0 24 0 1 0 2 

133 21 0 0 0 0 
23 82 13 0 0 0 
10 32 1 27 15 1 
2 108 0 0 0 0 
8 31 0 0 0 2 
0 57 0 3 0 48 
0 0 0 96 10 0 
16 5 0 0 0 21 
10 9 0 0 0 0 
5 1 0 21 0 0 

120 32 1 1 0 0 0 0 0 
112 6 0 0 0 0 0 0 0 
42 29 0 0 15 0 0 0 0 
109 1 0 0 0 0 0 0 0 
8 33 0 0 0 0 0 0 0 
18 37 0 0 0 42 11 0 0 
2 104 0 0 0 0 0 0 0 
21 21 0 0 0 0 0 0 0 
1 10 1 5 0 0 0 1 1 
17 9 0 0 1 0 0 0 0 

39 102 13 0 0 0 0 
15 44 32 25 2 0 0 
6 37 19 6 10 5 3 
0 19 89 2 0 0 0 
5 22 14 0 0 0 0 
0 46 39 14 9 0 0 
0 81 0 20 5 0 0 
0 30 12 0 0 0 0 
3 10 2 2 0 0 2 
0 1 25 1 0 0 0 

139 13 1 1 0 0 0 0 0 0 0 
81 0 0 4 33 0 0 0 0 0 0 
31 0 3 6 32 6 3 4 1 0 0 
86 0 0 0 24 0 0 0 0 0 0 
15 0 0 3 23 0 0 0 0 0 0 
16 0 0 11 59 22 0 0 0 0 0 
10 2 0 27 42 4 0 0 21 0 0 
0 0 0 0 5 0 36 0 0 1 0 
1 7 0 0 4 5 0 0 2 0 0 
0 0 2 0 17 0 0 0 0 0 8 

115 12 19 2 4 2 0 0 0 0 
44 17 0 0 0 0 28 29 0 0 
27 40 0 2 7 4 0 6 0 0 
35 0 68 6 0 0 0 1 0 0 
14 14 0 0 2 6 0 0 5 0 
27 54 0 0 27 0 0 0 0 0 
105 1 0 0 0 0 0 0 0 0 
12 14 0 0 12 0 0 0 0 4 
7 8 0 0 1 0 0 3 0 0 
23 3 0 0 1 0 0 0 0 0 

55 43 33 11 4 4 4 0 0 0 0 
0 8 10 1 13 0 0 86 0 0 0 
0 18 14 0 2 19 4 20 5 2 2 
44 3 40 0 0 0 0 23 0 0 0 
0 0 5 0 0 2 0 34 0 0 0 
0 13 3 51 0 37 0 3 0 0 1 
0 13 39 3 0 0 0 43 8 0 0 
2 5 17 0 0 0 0 18 0 0 0 
0 1 16 1 0 0 0 1 0 0 0 
0 0 1 6 1 0 0 19 0 0 0 

85 57 12 0 0 0 0 
93 2 0 23 0 0 0 
66 6 0 3 10 1 0 
104 0 0 6 0 0 0 
31 6 0 3 0 1 0 
74 0 28 1 0 0 5 
100 1 0 5 0 0 0 
32 0 0 10 0 0 0 
18 0 0 0 0 1 0 
20 1 0 1 0 5 0 

135 3 16 0 0 
118 0 0 0 0 
65 0 21 0 0 
110 0 0 0 0 
40 1 0 0 0 
65 0 23 20 0 
58 0 48 0 0 
42 0 0 0 0 
13 1 5 0 0 
20 0 0 0 7 

143 8 3 0 0 0 
0 56 24 24 13 1 
1 34 6 31 3 11 
0 10 0 100 0 0 
0 35 3 0 2 1 
11 97 0 0 0 0 
0 56 20 30 0 0 
0 20 15 7 0 0 
0 16 0 2 1 0 
0 26 1 0 0 0 

88 66 0 0 0 
0 113 5 0 0 
4 75 2 5 0 
0 110 0 0 0 
0 41 0 0 0 
49 32 2 25 0 
74 29 0 0 3 
0 42 0 0 0 
0 13 3 3 0 
0 27 0 0 0 

69 81 4 0 0 0 0 0 0 0 
49 39 1 28 1 0 0 0 0 0 
23 40 0 0 19 1 2 1 0 0 
7 21 0 0 82 0 0 0 0 0 
29 0 0 0 0 0 0 0 1 11 
0 33 9 18 15 0 0 0 0 33 
70 7 0 0 13 0 0 4 0 12 
21 12 4 5 0 0 0 0 0 0 
8 3 0 1 7 0 0 0 0 0 
16 10 0 0 0 1 0 0 0 0 

13 98 27 14 2 0 0 0 
0 77 0 3 0 38 0 0 
3 69 4 6 4 0 0 0 
1 108 0 1 0 0 0 0 
0 7 30 0 4 0 0 0 
22 36 27 0 23 0 0 0 
0 86 1 19 0 0 0 0 
0 1 2 39 0 0 0 0 
0 14 2 2 0 0 1 0 
0 14 1 0 0 0 0 12 

48 94 11 1 0 
0 26 67 21 4 
2 4 6 67 7 
69 0 0 41 0 
0 0 1 40 0 
99 0 0 9 0 
13 0 0 92 1 
6 2 0 33 1 
10 0 0 9 0 
19 1 0 7 0 

44 21 12 69 8 0 0 0 
1 0 102 14 0 1 0 0 
35 16 29 3 3 0 0 0 
9 0 87 14 0 0 0 0 
31 9 0 0 0 0 1 0 
37 10 61 0 0 0 0 0 
14 18 0 16 51 7 0 0 
14 9 6 8 5 0 0 0 
5 8 0 5 0 0 0 1 
17 0 3 2 0 0 0 5 

99 53 1 1 0 0 0 0 0 
71 39 0 8 0 0 0 0 0 
47 21 5 3 5 5 0 0 0 
96 13 1 0 0 0 0 0 0 
2 26 0 0 13 0 0 0 0 
15 29 0 38 25 0 1 0 0 
51 27 0 0 1 0 27 0 0 
14 20 0 0 0 0 8 0 0 
9 3 0 0 4 0 0 3 0 
26 0 0 0 0 0 0 0 1 

95 30 23 6 0 0 0 0 0 
65 0 7 3 42 1 0 0 0 
48 0 21 11 0 6 0 0 0 
88 0 9 8 0 5 0 0 0 
20 0 14 7 0 0 0 0 0 
104 0 0 2 0 0 2 0 0 
12 0 42 2 0 20 0 30 0 
2 0 1 16 0 23 0 0 0 
9 0 2 6 0 2 0 0 0 
2 0 18 0 0 0 0 0 7 

69 83 2 0 0 0 0 
32 38 48 0 0 0 0 
15 26 32 12 1 0 0 
3 60 47 0 0 0 0 
5 29 6 1 0 0 0 
27 0 21 16 17 27 0 
103 0 3 0 0 0 0 
3 33 4 2 0 0 0 
1 2 14 0 0 0 2 
10 2 10 5 0 0 0 

141 11 2 0 0 0 0 
86 0 0 27 5 0 0 
69 4 0 1 0 10 2 
110 0 0 0 0 0 0 
40 0 0 1 0 0 0 
90 0 0 18 0 0 0 
106 0 0 0 0 0 0 
36 0 0 0 6 0 0 
19 0 0 0 0 0 0 
27 0 0 0 0 0 0 

81 52 11 9 1 0 0 0 0 
95 3 11 0 9 0 0 0 0 
13 41 5 10 3 6 7 1 0 
12 1 32 0 65 0 0 0 0 
18 8 15 0 0 0 0 0 0 
31 14 0 0 36 27 0 0 0 
3 61 42 0 0 0 0 0 0 
10 7 7 0 18 0 0 0 0 
0 0 5 0 0 0 2 0 12 
20 0 5 0 2 0 0 0 0 

13 88 36 4 13 0 0 0 0 0 
26 0 83 7 0 1 1 0 0 0 
13 1 33 0 1 0 32 6 0 0 
0 89 16 0 0 0 3 2 0 0 
0 0 9 0 4 8 20 0 0 0 
23 0 84 0 1 0 0 0 0 0 
0 0 15 0 6 0 85 0 0 0 
0 0 16 11 3 0 12 0 0 0 
0 0 6 1 5 1 2 0 4 0 
0 0 5 1 0 0 0 0 0 21 

103 50 1 0 0 0 0 
91 3 0 24 0 0 0 
33 52 0 1 0 0 0 
36 6 0 0 68 0 0 
26 4 0 4 0 7 0 
32 64 0 5 0 0 7 
44 51 0 11 0 0 0 
22 19 1 0 0 0 0 
5 12 0 2 0 0 0 
1 25 0 1 0 0 0 

148 6 0 0 
118 0 0 0 
79 1 6 0 
110 0 0 0 
41 0 0 0 
108 0 0 0 
106 0 0 0 
42 0 0 0 
16 0 0 3 
26 1 0 0 

74 80 0 0 0 0 
118 0 0 0 0 0 
53 3 22 7 1 0 
0 84 26 0 0 0 
27 0 7 7 0 0 
72 14 22 0 0 0 
105 0 1 0 0 0 
22 0 15 4 0 1 
15 0 4 0 0 0 
27 0 0 0 0 0 

145 5 3 1 0 
58 1 59 0 0 
60 22 1 3 0 
95 0 0 15 0 
37 2 2 0 0 
102 1 5 0 0 
105 0 1 0 0 
32 0 4 3 3 
7 10 1 1 0 
1 2 24 0 0 

2 95 47 2 8 0 
46 16 0 0 54 2 
28 52 0 2 3 1 
12 25 0 0 16 57 
7 4 0 2 28 0 
19 4 0 17 68 0 
83 21 0 0 2 0 
22 0 15 0 5 0 
8 4 0 0 2 5 
5 17 0 0 5 0 

62 48 25 2 3 6 8 0 0 0 0 
0 107 3 0 0 2 0 4 1 1 0 
0 42 15 0 0 0 2 0 0 0 27 
105 3 0 0 0 0 2 0 0 0 0 
12 29 0 0 0 0 0 0 0 0 0 
0 23 26 0 0 8 0 1 0 0 50 
52 10 40 0 0 0 0 0 0 0 4 
0 6 12 0 0 3 21 0 0 0 0 
2 8 3 0 0 3 0 0 0 0 3 
0 25 0 0 0 0 0 0 0 0 2 

7 56 31 58 2 0 0 0 0 0 
22 1 0 5 0 85 5 0 0 0 
5 17 7 22 3 8 2 22 0 0 
105 0 0 0 0 0 1 0 4 0 
1 2 1 5 28 0 4 0 0 0 
28 0 73 5 0 0 2 0 0 0 
13 28 0 37 1 0 3 24 0 0 
1 21 0 4 0 10 0 0 0 6 
10 1 0 1 1 3 1 0 0 2 
0 26 0 1 0 0 0 0 0 0 

69 78 2 3 2 0 0 0 0 0 0 
0 85 0 0 3 27 2 1 0 0 0 
6 43 0 9 0 27 0 1 0 0 0 
0 3 0 0 10 15 6 75 1 0 0 
11 13 0 0 0 10 0 6 0 1 0 
0 72 0 0 13 12 3 0 0 0 8 
5 95 0 0 0 4 2 0 0 0 0 
0 27 0 0 0 5 0 7 0 0 3 
1 4 0 0 0 5 5 4 0 0 0 
9 6 0 0 0 12 0 0 0 0 0 

49 25 68 7 5 0 0 0 
0 26 15 35 0 40 2 0 
2 29 28 3 0 0 19 5 
0 25 5 0 0 0 71 9 
6 19 2 1 13 0 0 0 
0 73 15 11 0 0 9 0 
4 36 16 0 19 0 31 0 
9 13 0 5 0 0 15 0 
0 8 10 0 0 0 1 0 
0 6 4 17 0 0 0 0 

154 0 0 0 0 0 0 
112 4 1 1 0 0 0 
37 24 0 0 24 1 0 
25 54 0 0 0 0 31 
10 20 0 0 0 0 11 
79 16 0 0 13 0 0 
2 95 0 0 9 0 0 
10 22 0 0 10 0 0 
10 1 0 0 8 0 0 
25 0 0 0 0 0 2 

8 127 15 4 0 0 0 0 
0 26 92 0 0 0 0 0 
12 11 35 21 6 1 0 0 
0 103 4 0 0 0 3 0 
6 25 6 0 0 4 0 0 
34 0 72 2 0 0 0 0 
0 14 8 54 0 1 29 0 
0 1 6 16 10 8 0 1 
1 8 8 2 0 0 0 0 
6 10 9 0 2 0 0 0 

37 15 96 6 0 0 0 0 0 0 0 0 
18 0 2 98 0 0 0 0 0 0 0 0 
12 0 54 2 7 3 8 0 0 0 0 0 
0 0 66 44 0 0 0 0 0 0 0 0 
15 3 0 4 0 4 0 10 5 0 0 0 
24 0 31 45 0 0 7 0 0 1 0 0 
9 0 5 0 0 92 0 0 0 0 0 0 
12 0 21 0 0 0 0 0 0 9 0 0 
1 0 2 6 0 8 0 0 0 0 2 0 
2 0 1 19 0 0 3 0 0 0 0 2 

114 18 22 0 0 
25 0 6 87 0 
68 0 5 12 1 
0 0 0 110 0 
3 0 1 37 0 
66 0 5 37 0 
12 7 29 58 0 
3 0 15 24 0 
7 0 3 9 0 
21 0 0 3 3 

2 112 5 20 15 0 0 0 0 0 0 
0 0 48 55 0 15 0 0 0 0 0 
0 14 47 1 3 3 12 4 2 0 0 
0 0 25 0 3 75 0 0 7 0 0 
1 0 4 8 1 0 23 0 0 4 0 
0 34 42 0 7 0 10 0 2 0 13 
0 0 54 15 0 10 27 0 0 0 0 
0 3 18 9 0 0 11 0 1 0 0 
0 1 1 6 0 0 5 0 0 6 0 
0 0 0 0 0 0 27 0 0 0 0 

100 24 30 0 
0 67 51 0 
45 17 0 24 
107 3 0 0 
6 14 0 21 
8 75 1 24 
7 91 1 7 
12 28 0 2 
11 1 3 4 
4 23 0 0 

79 49 22 4 0 0 0 
6 5 82 25 0 0 0 
37 26 11 12 0 0 0 
0 54 48 8 0 0 0 
0 2 3 32 4 0 0 
3 59 22 24 0 0 0 
3 56 42 0 5 0 0 
20 17 3 2 0 0 0 
3 5 4 2 1 3 1 
0 27 0 0 0 0 0 

98 34 15 1 1 2 2 1 0 
94 1 0 0 0 2 18 0 3 
24 11 2 0 4 19 19 0 7 
104 0 5 0 0 1 0 0 0 
4 13 0 0 0 0 23 0 1 
33 9 0 0 0 0 65 1 0 
24 66 1 0 0 3 12 0 0 
2 0 0 0 0 2 32 0 6 
10 0 5 0 0 0 3 0 1 
0 4 23 0 0 0 0 0 0 

92 5 48 9 0 0 0 0 0 
61 3 29 25 0 0 0 0 0 
9 6 46 19 4 2 0 0 0 
12 0 90 8 0 0 0 0 0 
0 6 13 2 3 0 14 3 0 
21 0 51 0 0 14 17 0 5 
14 0 87 0 0 0 5 0 0 
3 2 22 0 0 0 15 0 0 
2 1 10 4 0 0 2 0 0 
23 3 0 1 0 0 0 0 0 

115 29 9 1 0 0 
1 76 39 0 2 0 
14 59 6 7 0 0 
0 110 0 0 0 0 
13 2 0 26 0 0 
77 6 22 1 0 2 
0 46 8 0 0 52 
10 1 0 31 0 0 
1 3 9 4 0 2 
0 13 14 0 0 0 

126 10 17 1 0 0 0 0 
72 19 3 0 24 0 0 0 
12 37 17 3 0 9 3 5 
0 88 0 22 0 0 0 0 
31 7 0 0 0 0 0 3 
68 6 3 3 1 27 0 0 
64 21 0 3 16 0 0 2 
29 8 0 1 0 4 0 0 
16 1 0 2 0 0 0 0 
9 11 0 0 0 0 0 7 

153 1 0 0 0 0 0 0 
108 0 8 2 0 0 0 0 
47 4 4 21 10 0 0 0 
108 0 0 0 0 2 0 0 
27 7 5 2 0 0 0 0 
25 0 0 75 8 0 0 0 
77 0 0 29 0 0 0 0 
29 0 0 10 3 0 0 0 
10 3 0 1 0 0 1 4 
6 6 0 6 9 0 0 0 

153 1 0 
118 0 0 
59 7 20 
110 0 0 
13 1 27 
97 9 2 
106 0 0 
32 10 0 
17 2 0 
27 0 0 

147 7 0 0 0 0 0 0 0 
74 0 29 1 14 0 0 0 0 
49 4 1 23 7 2 0 0 0 
59 2 46 0 0 3 0 0 0 
31 0 10 0 0 0 0 0 0 
17 0 53 38 0 0 0 0 0 
82 13 0 0 4 5 2 0 0 
9 5 24 0 0 0 0 4 0 
10 1 2 0 0 6 0 0 0 
3 0 5 0 0 16 0 0 3 

135 17 2 0 0 0 0 0 0 0 0 0 
43 0 46 13 16 0 0 0 0 0 0 0 
9 19 17 25 2 10 1 1 2 0 0 0 
103 0 7 0 0 0 0 0 0 0 0 0 
6 2 20 0 3 0 0 0 10 0 0 0 
73 11 8 9 0 0 7 0 0 0 0 0 
52 1 52 0 0 0 1 0 0 0 0 0 
9 20 6 2 3 0 0 0 0 2 0 0 
1 6 3 0 1 0 0 0 1 0 6 1 
23 1 3 0 0 0 0 0 0 0 0 0 

147 7 0 
49 69 0 
46 40 0 
109 1 0 
40 1 0 
23 85 0 
54 52 0 
5 35 2 
13 6 0 
21 6 0 

148 6 0 0 0 0 0 
43 19 19 37 0 0 0 
71 4 4 0 6 1 0 
32 55 0 0 23 0 0 
17 16 0 7 1 0 0 
80 2 0 0 26 0 0 
99 0 0 0 7 0 0 
18 8 0 0 0 0 16 
13 6 0 0 0 0 0 
26 0 0 0 1 0 0 

17 60 5 71 1 0 0 
42 5 70 0 1 0 0 
28 12 18 14 0 7 7 
18 88 1 0 0 0 3 
5 1 23 6 0 0 6 
19 0 60 2 0 0 27 
19 4 26 0 0 0 57 
9 7 6 0 0 0 20 
0 0 11 6 0 0 2 
18 0 8 1 0 0 0 

32 72 48 2 0 0 0 0 
2 47 3 3 63 0 0 0 
0 29 20 17 16 4 0 0 
5 5 99 0 0 0 1 0 
15 25 0 1 0 0 0 0 
8 62 4 34 0 0 0 0 
3 63 0 5 30 1 4 0 
1 9 5 9 0 18 0 0 
0 14 1 0 0 1 0 3 
0 6 0 21 0 0 0 0 

35 30 73 16 0 0 0 0 0 
0 0 118 0 0 0 0 0 0 
0 0 51 14 4 3 14 0 0 
0 0 66 3 0 0 41 0 0 
0 0 7 26 3 5 0 0 0 
0 0 62 37 0 0 0 9 0 
2 0 74 30 0 0 0 0 0 
0 0 26 15 0 1 0 0 0 
0 0 18 1 0 0 0 0 0 
0 0 26 0 0 0 0 0 1 

118 36 0 0 0 0 
100 0 18 0 0 0 
70 5 7 4 0 0 
106 0 4 0 0 0 
38 1 0 0 2 0 
81 0 27 0 0 0 
93 0 0 0 0 13 
23 0 17 0 0 2 
16 1 2 0 0 0 
26 0 1 0 0 0 

101 45 4 4 0 0 0 0 0 
73 9 0 0 5 31 0 0 0 
52 33 0 0 1 0 0 0 0 
95 13 0 2 0 0 0 0 0 
38 3 0 0 0 0 0 0 0 
17 0 0 58 30 1 2 0 0 
41 28 4 3 8 10 0 12 0 
16 1 0 2 8 0 14 0 1 
6 10 0 1 0 0 2 0 0 
6 0 0 21 0 0 0 0 0 

64 90 0 0 0 0 0 
0 118 0 0 0 0 0 
9 63 7 4 3 0 0 
0 110 0 0 0 0 0 
0 41 0 0 0 0 0 
0 105 0 0 3 0 0 
13 18 0 0 45 30 0 
0 41 0 0 1 0 0 
0 18 0 0 1 0 0 
0 26 0 0 0 0 1 

85 23 7 17 8 14 0 0 0 0 0 0 
0 24 0 38 14 41 1 0 0 0 0 0 
3 31 1 15 18 7 0 8 3 0 0 0 
0 0 0 110 0 0 0 0 0 0 0 0 
0 11 0 10 1 0 0 19 0 0 0 0 
1 0 0 1 48 0 0 46 0 8 4 0 
7 48 0 20 0 0 0 30 0 1 0 0 
0 0 0 26 12 0 0 0 0 4 0 0 
0 8 0 7 1 0 0 0 0 2 0 1 
0 12 0 9 0 0 0 0 0 0 6 0 

106 6 29 13 
98 0 13 7 
49 5 25 7 
26 0 0 84 
12 0 18 11 
60 0 10 38 
85 0 15 6 
17 0 0 25 
5 4 1 9 
4 0 17 6 

130 19 4 1 0 0 0 0 0 
5 3 94 0 15 1 0 0 0 
39 37 2 1 0 0 3 2 2 
41 2 67 0 0 0 0 0 0 
5 28 4 0 0 0 0 4 0 
41 22 44 0 0 0 0 1 0 
2 101 2 0 0 0 0 1 0 
12 4 21 0 0 0 0 5 0 
11 2 6 0 0 0 0 0 0 
3 12 11 0 0 0 0 1 0 

40 106 8 0 0 0 0 0 
34 60 2 22 0 0 0 0 
45 7 1 17 8 6 2 0 
85 1 6 10 0 8 0 0 
3 8 0 4 1 24 0 1 
6 61 0 27 0 4 10 0 
35 46 20 5 0 0 0 0 
7 0 0 34 1 0 0 0 
6 10 1 2 0 0 0 0 
0 4 0 1 22 0 0 0 

136 16 2 0 0 0 0 0 0 0 
40 72 0 6 0 0 0 0 0 0 
3 59 0 11 10 1 1 1 0 0 
2 58 0 45 3 0 0 2 0 0 
4 34 0 3 0 0 0 0 0 0 
1 45 0 16 46 0 0 0 0 0 
9 75 0 16 6 0 0 0 0 0 
15 10 0 8 1 0 0 5 3 0 
5 8 0 0 5 0 0 0 0 1 
2 3 0 0 22 0 0 0 0 0 

139 15 0 0 0 0 0 
48 13 55 2 0 0 0 
25 61 0 0 0 0 0 
22 87 0 0 1 0 0 
16 14 0 0 0 11 0 
0 108 0 0 0 0 0 
24 79 0 3 0 0 0 
2 38 0 0 0 2 0 
0 16 0 0 0 2 1 
0 27 0 0 0 0 0 

154 0 
118 0 
85 1 
110 0 
41 0 
108 0 
106 0 
42 0 
19 0 
27 0 

43 79 32 0 0 0 
0 0 118 0 0 0 
4 1 77 3 1 0 
0 1 109 0 0 0 
0 0 35 0 6 0 
0 0 108 0 0 0 
1 0 88 0 0 17 
0 0 42 0 0 0 
2 0 17 0 0 0 
5 0 22 0 0 0 

28 125 1 0 0 0 0 0 0 0 0 0 0 
95 2 12 8 1 0 0 0 0 0 0 0 0 
16 11 6 6 30 4 9 2 1 1 0 0 0 
96 1 0 0 12 0 0 0 0 1 0 0 0 
41 0 0 0 0 0 0 0 0 0 0 0 0 
103 2 2 0 0 0 0 0 0 0 1 0 0 
95 1 0 0 0 0 0 0 0 10 0 0 0 
25 0 0 1 2 0 0 0 0 14 0 0 0 
14 1 2 0 0 0 0 0 0 0 0 1 1 
22 0 0 3 2 0 0 0 0 0 0 0 0 

116 32 6 0 0 0 0 
93 0 22 3 0 0 0 
34 36 0 8 6 2 0 
80 30 0 0 0 0 0 
11 15 15 0 0 0 0 
53 47 0 8 0 0 0 
20 65 0 21 0 0 0 
24 17 0 0 0 0 1 
5 14 0 0 0 0 0 
27 0 0 0 0 0 0 

88 36 27 1 2 0 0 0 0 0 0 
0 0 87 0 0 29 2 0 0 0 0 
10 0 48 1 0 20 2 2 3 0 0 
0 0 88 8 0 0 0 11 0 3 0 
0 0 26 0 0 11 4 0 0 0 0 
51 0 27 0 10 19 1 0 0 0 0 
14 0 29 44 0 13 0 0 0 6 0 
6 0 6 0 10 17 0 0 2 0 1 
6 0 3 2 1 6 0 0 0 0 1 
0 0 18 5 0 4 0 0 0 0 0 

100 9 22 13 9 1 0 0 0 0 0 0 0 0 
21 50 13 1 0 25 5 3 0 0 0 0 0 0 
34 14 17 1 0 15 0 2 3 0 0 0 0 0 
49 22 0 0 0 39 0 0 0 0 0 0 0 0 
22 0 7 0 8 2 2 0 0 0 0 0 0 0 
19 0 53 1 0 3 0 32 0 0 0 0 0 0 
13 0 36 0 0 5 0 29 0 23 0 0 0 0 
11 0 0 11 0 0 0 5 0 0 15 0 0 0 
3 3 2 0 0 5 0 4 0 0 0 2 0 0 
0 0 1 0 0 0 0 0 0 0 0 0 25 1 

11 108 33 2 0 0 
64 23 0 24 7 0 
41 10 0 24 11 0 
103 5 0 0 2 0 
25 10 0 6 0 0 
108 0 0 0 0 0 
97 9 0 0 0 0 
17 2 0 1 0 22 
10 3 0 4 2 0 
27 0 0 0 0 0 

32 26 39 25 32 0 0 0 
9 0 15 0 31 63 0 0 
52 2 20 0 3 7 2 0 
28 37 0 26 16 0 0 3 
9 0 7 0 22 3 0 0 
51 13 1 0 43 0 0 0 
74 0 23 0 8 1 0 0 
14 0 0 0 28 0 0 0 
2 0 5 0 4 6 0 2 
0 0 27 0 0 0 0 0 

141 1 10 1 1 0 0 0 0 0 
25 64 0 10 4 12 3 0 0 0 
26 9 1 8 11 7 0 3 21 0 
101 0 3 0 0 5 1 0 0 0 
1 16 0 5 17 0 0 0 0 2 
0 2 78 11 11 6 0 0 0 0 
43 0 0 0 8 1 0 54 0 0 
19 0 2 1 8 0 12 0 0 0 
6 2 0 1 5 5 0 0 0 0 
4 0 0 10 12 1 0 0 0 0 

30 98 20 6 0 0 0 0 0 0 
0 0 3 84 18 5 7 1 0 0 
5 0 22 47 4 4 0 0 4 0 
81 0 0 29 0 0 0 0 0 0 
0 0 0 23 10 0 0 0 8 0 
0 0 1 101 1 0 0 0 0 5 
0 0 52 53 0 0 0 0 0 1 
0 0 2 33 7 0 0 0 0 0 
0 0 9 7 0 3 0 0 0 0 
0 0 0 22 5 0 0 0 0 0 

147 7 0 0 0 0 0 0 0 0 0 
65 14 29 8 1 1 0 0 0 0 0 
39 2 26 0 1 1 6 3 8 0 0 
36 0 60 0 0 0 0 0 0 14 0 
15 0 0 0 0 3 0 0 0 23 0 
5 0 2 25 0 0 0 0 76 0 0 
74 21 0 0 0 0 0 0 0 0 11 
17 13 12 0 0 0 0 0 0 0 0 
10 0 3 0 0 0 0 0 6 0 0 
8 0 0 1 0 0 18 0 0 0 0 

66 57 20 9 2 0 0 0 0 0 0 
54 13 2 0 49 0 0 0 0 0 0 
14 13 3 0 52 4 0 0 0 0 0 
32 77 0 0 0 0 1 0 0 0 0 
15 13 0 0 4 0 0 8 1 0 0 
40 0 0 0 14 0 54 0 0 0 0 
70 0 0 0 35 0 0 0 0 1 0 
6 3 8 0 13 0 0 0 0 0 12 
6 0 2 0 10 0 0 0 0 0 1 
3 24 0 0 0 0 0 0 0 0 0 

8 85 43 18 0 0 0 
58 13 0 1 31 15 0 
9 28 4 4 13 4 24 
48 0 0 22 0 40 0 
5 14 0 4 4 14 0 
36 42 1 0 10 0 19 
14 22 0 0 34 36 0 
19 3 0 2 18 0 0 
11 0 0 0 5 3 0 
0 0 0 26 1 0 0 

117 21 10 3 3 0 0 
118 0 0 0 0 0 0 
34 0 41 1 4 4 2 
0 0 24 0 86 0 0 
22 0 12 0 7 0 0 
59 0 12 0 37 0 0 
8 0 66 0 32 0 0 
41 0 0 0 0 0 1 
9 0 2 4 3 0 1 
0 0 1 0 1 0 25 

112 6 36 0 0 0 
32 1 78 7 0 0 
50 0 13 22 1 0 
29 5 0 76 0 0 
34 0 2 2 0 3 
72 30 0 3 3 0 
93 0 13 0 0 0 
25 0 0 16 1 0 
5 2 1 11 0 0 
0 0 0 27 0 0 

152 2 0 0 0 0 0 
58 1 53 6 0 0 0 
63 17 6 0 0 0 0 
105 0 3 0 2 0 0 
32 1 0 0 8 0 0 
105 0 0 0 0 3 0 
74 11 0 0 0 21 0 
31 10 0 0 0 1 0 
8 0 6 0 0 3 2 
27 0 0 0 0 0 0 

3 97 54 0 0 0 0 0 0 
1 98 8 11 0 0 0 0 0 
0 23 14 13 29 4 1 1 1 
0 30 4 76 0 0 0 0 0 
0 25 4 11 0 0 1 0 0 
0 17 20 6 0 28 0 36 1 
0 66 39 1 0 0 0 0 0 
0 28 6 5 0 0 0 3 0 
2 13 0 1 1 0 2 0 0 
0 20 0 5 2 0 0 0 0 

83 61 2 2 6 0 0 0 0 
108 8 0 0 1 1 0 0 0 
17 55 1 0 0 10 3 0 0 
109 1 0 0 0 0 0 0 0 
34 4 0 0 0 1 0 2 0 
20 50 0 0 14 24 0 0 0 
103 0 3 0 0 0 0 0 0 
31 10 1 0 0 0 0 0 0 
4 8 0 0 0 7 0 0 0 
1 0 0 0 0 0 0 0 26 

87 34 11 22 0 0 
50 2 43 23 0 0 
9 18 51 5 2 1 
0 42 62 6 0 0 
0 15 18 7 0 1 
2 0 87 0 0 19 
56 20 11 17 0 2 
0 2 12 16 0 12 
3 4 3 5 0 4 
0 0 25 0 0 2 

144 10 0 0 0 
91 8 15 3 1 
42 37 5 1 1 
66 1 43 0 0 
38 0 0 0 3 
16 2 1 0 89 
100 0 1 5 0 
27 8 5 2 0 
5 13 0 1 0 
27 0 0 0 0 

41 32 27 50 2 2 0 0 0 
71 0 0 0 29 0 18 0 0 
13 26 1 0 0 0 40 6 0 
65 0 0 0 0 0 24 21 0 
2 16 0 1 13 0 2 0 7 
0 4 0 0 0 3 101 0 0 
0 75 16 0 15 0 0 0 0 
0 6 9 0 0 0 14 6 7 
1 4 0 0 0 0 13 1 0 
0 1 0 0 21 0 5 0 0 

145 8 1 0 0 0 0 
89 0 15 14 0 0 0 
57 0 1 13 8 7 0 
67 0 0 43 0 0 0 
34 0 3 1 0 3 0 
95 0 0 12 0 0 1 
63 0 1 28 0 14 0 
18 1 3 0 0 20 0 
11 5 0 3 0 0 0 
24 2 0 0 0 1 0 

135 15 2 1 1 0 0 0 0 
29 16 2 0 0 70 1 0 0 
33 38 2 4 0 2 7 0 0 
45 41 23 0 0 1 0 0 0 
15 8 0 0 12 1 0 5 0 
52 18 0 0 0 0 38 0 0 
25 0 51 0 0 0 30 0 0 
7 28 2 0 4 0 0 0 1 
15 2 0 0 0 1 1 0 0 
1 0 0 1 0 0 0 0 25 

154 0 
118 0 
86 0 
57 53 
41 0 
85 23 
89 17 
41 1 
19 0 
27 0 

107 47 0 0 0 0 0 0 
15 42 51 2 6 2 0 0 
20 31 3 1 25 4 2 0 
20 8 0 0 0 82 0 0 
7 19 4 0 0 0 11 0 
66 23 6 0 0 0 0 13 
26 64 4 0 0 12 0 0 
30 3 1 2 1 5 0 0 
13 4 0 2 0 0 0 0 
12 9 0 6 0 0 0 0 

121 2 10 18 3 0 0 0 0 
0 83 0 35 0 0 0 0 0 
0 26 0 45 3 9 3 0 0 
15 30 0 11 52 2 0 0 0 
0 39 0 2 0 0 0 0 0 
1 100 0 3 0 0 0 4 0 
67 0 0 3 0 36 0 0 0 
5 23 3 7 0 0 0 0 4 
0 14 0 2 2 1 0 0 0 
0 22 0 2 0 3 0 0 0 

37 99 15 3 0 0 0 0 
113 1 0 3 1 0 0 0 
12 39 8 11 15 1 0 0 
20 5 83 2 0 0 0 0 
0 39 0 1 0 0 1 0 
3 40 20 5 8 0 32 0 
13 86 0 7 0 0 0 0 
1 32 0 0 0 0 5 4 
3 1 4 9 2 0 0 0 
2 10 0 15 0 0 0 0 

62 47 20 24 1 0 0 0 0 
50 8 4 52 0 4 0 0 0 
18 28 25 13 0 0 2 0 0 
0 0 1 87 0 0 0 22 0 
0 0 23 18 0 0 0 0 0 
6 87 15 0 0 0 0 0 0 
0 0 3 53 0 4 0 0 46 
2 1 0 39 0 0 0 0 0 
0 5 2 10 0 0 2 0 0 
19 0 1 7 0 0 0 0 0 

66 49 4 28 4 3 0 0 0 0 0 0 
2 21 45 0 0 0 32 7 10 1 0 0 
0 30 9 17 0 7 2 10 2 0 3 6 
0 82 4 0 0 0 0 6 18 0 0 0 
1 1 8 0 0 1 0 0 16 0 14 0 
2 105 0 0 0 0 0 0 0 0 1 0 
6 8 20 2 0 68 1 1 0 0 0 0 
6 1 28 0 0 4 0 3 0 0 0 0 
0 4 3 0 0 5 0 6 1 0 0 0 
1 23 1 0 0 0 0 0 0 0 2 0 

94 33 23 4 0 0 
5 3 97 0 13 0 
21 4 47 1 13 0 
18 0 33 0 59 0 
27 0 14 0 0 0 
1 35 66 0 5 1 
0 0 81 0 24 1 
3 29 10 0 0 0 
8 5 6 0 0 0 
2 0 5 1 14 5 

60 94 0 0 0 0 
44 74 0 0 0 0 
12 62 9 3 0 0 
14 84 0 0 12 0 
1 38 1 1 0 0 
17 91 0 0 0 0 
7 99 0 0 0 0 
10 32 0 0 0 0 
3 14 1 0 0 1 
0 27 0 0 0 0 

34 26 80 6 8 0 0 0 0 
36 81 1 0 0 0 0 0 0 
17 31 30 1 0 2 3 2 0 
33 77 0 0 0 0 0 0 0 
22 18 1 0 0 0 0 0 0 
22 33 33 0 0 0 0 0 20 
29 6 0 0 0 0 0 0 71 
15 15 12 0 0 0 0 0 0 
0 12 1 5 0 0 0 0 1 
0 10 0 0 0 0 0 0 17 

39 22 84 9 0 0 0 0 
15 75 18 3 2 5 0 0 
22 39 8 13 0 0 4 0 
48 23 0 39 0 0 0 0 
2 15 0 0 0 0 24 0 
88 2 8 10 0 0 0 0 
10 11 77 7 0 0 0 1 
3 0 3 36 0 0 0 0 
3 0 12 4 0 0 0 0 
19 0 1 7 0 0 0 0 

67 35 48 3 1 0 0 
67 35 0 0 10 4 2 
31 30 0 0 12 1 12 
0 51 0 0 58 0 1 
3 3 0 21 13 0 1 
2 5 1 49 0 1 50 
0 88 0 0 0 0 18 
23 5 0 12 1 0 1 
1 1 0 0 1 1 15 
8 1 0 2 0 4 12 

147 6 1 0 0 0 0 
27 82 7 2 0 0 0 
56 12 14 4 0 0 0 
110 0 0 0 0 0 0 
20 14 7 0 0 0 0 
83 16 3 5 1 0 0 
8 0 97 0 0 1 0 
24 14 4 0 0 0 0 
10 0 1 4 0 0 4 
9 0 9 9 0 0 0 

36 117 1 0 0 0 
70 35 0 11 2 0 
53 25 5 3 0 0 
48 62 0 0 0 0 
38 0 3 0 0 0 
82 25 1 0 0 0 
106 0 0 0 0 0 
40 2 0 0 0 0 
13 0 0 4 0 2 
2 0 25 0 0 0 

130 3 21 0 0 0 0 0 0 
0 13 5 10 54 36 0 0 0 
24 6 21 5 0 5 5 18 2 
0 0 0 0 0 0 0 110 0 
1 15 10 5 0 8 0 2 0 
82 0 5 18 0 0 0 3 0 
0 0 86 18 0 2 0 0 0 
0 2 4 28 0 8 0 0 0 
0 0 12 6 0 0 0 1 0 
11 9 0 1 0 2 0 4 0 

19 18 66 34 16 1 0 0 0 0 0 
21 0 36 1 0 35 21 4 0 0 0 
6 32 21 0 0 10 13 0 1 3 0 
5 42 0 2 24 3 34 0 0 0 0 
2 0 1 1 0 0 37 0 0 0 0 
16 1 52 1 8 0 30 0 0 0 0 
68 5 0 0 2 14 1 0 0 0 16 
9 15 2 2 12 0 2 0 0 0 0 
5 8 0 3 0 1 2 0 0 0 0 
0 20 0 0 0 1 6 0 0 0 0 

109 16 29 0 0 0 0 
0 47 65 6 0 0 0 
0 21 53 1 8 3 0 
65 2 0 0 0 43 0 
1 2 38 0 0 0 0 
2 4 78 0 0 10 14 
0 64 41 0 0 0 1 
13 0 24 0 0 4 1 
0 3 14 0 0 2 0 
0 8 19 0 0 0 0 

139 10 5 0 0 0 0 0 0 0 0 0 
54 13 13 21 17 0 0 0 0 0 0 0 
14 8 36 2 0 11 15 0 0 0 0 0 
0 21 67 2 0 0 0 16 4 0 0 0 
7 8 0 18 0 1 0 0 0 7 0 0 
5 14 26 0 1 0 39 23 0 0 0 0 
17 0 0 0 31 0 0 29 0 28 1 0 
2 0 22 9 0 0 0 0 0 9 0 0 
2 14 0 0 1 0 0 0 0 1 0 1 
26 1 0 0 0 0 0 0 0 0 0 0 

99 36 15 4 0 0 0 0 0 0 
37 14 0 13 54 0 0 0 0 0 
36 27 3 9 1 7 3 0 0 0 
24 71 0 0 15 0 0 0 0 0 
1 1 0 8 0 26 3 2 0 0 
62 1 0 0 0 45 0 0 0 0 
1 96 0 6 0 0 3 0 0 0 
21 0 0 17 0 0 0 0 4 0 
3 0 2 10 0 4 0 0 0 0 
17 0 0 2 0 0 0 0 0 8 

97 56 1 0 0 0 0 0 
95 5 0 15 3 0 0 0 
52 17 0 0 4 4 7 2 
106 0 0 0 4 0 0 0 
12 20 0 0 0 0 1 8 
19 77 0 0 0 6 6 0 
84 22 0 0 0 0 0 0 
41 0 0 0 0 0 0 1 
10 9 0 0 0 0 0 0 
27 0 0 0 0 0 0 0 

34 44 23 41 10 2 0 0 0 0 0 
71 0 18 3 0 0 20 3 3 0 0 
24 9 5 19 9 3 8 7 0 2 0 
2 41 35 0 0 0 0 32 0 0 0 
3 3 0 1 0 29 2 3 0 0 0 
19 27 0 52 0 0 0 9 1 0 0 
1 0 0 0 26 0 0 0 0 76 3 
6 0 0 0 0 0 9 27 0 0 0 
1 9 0 2 3 1 2 1 0 0 0 
0 0 0 25 0 0 1 1 0 0 0 

50 67 27 10 0 0 0 0 0 0 0 0 
0 20 1 0 35 48 14 0 0 0 0 0 
7 15 31 9 2 0 11 4 3 1 1 2 
0 0 0 26 0 67 17 0 0 0 0 0 
0 0 0 5 0 0 36 0 0 0 0 0 
14 12 0 60 4 0 18 0 0 0 0 0 
0 1 0 102 0 0 3 0 0 0 0 0 
14 2 0 1 0 0 25 0 0 0 0 0 
0 2 4 2 0 0 11 0 0 0 0 0 
17 0 0 4 0 0 6 0 0 0 0 0 

4 137 13 0 0 0 0 0 0 0 0 
0 21 0 57 31 3 6 0 0 0 0 
2 19 9 14 0 0 0 33 4 5 0 
0 99 0 1 0 0 0 10 0 0 0 
13 8 2 17 0 0 0 0 0 1 0 
3 26 6 46 0 0 27 0 0 0 0 
0 3 24 1 0 1 0 10 0 0 67 
0 0 0 31 0 0 0 2 0 9 0 
0 5 0 6 0 1 6 1 0 0 0 
0 18 9 0 0 0 0 0 0 0 0 

109 41 1 3 0 0 0 
21 1 8 8 77 3 0 
44 18 0 8 8 0 8 
93 14 0 3 0 0 0 
41 0 0 0 0 0 0 
8 0 0 96 1 0 3 
27 40 0 34 5 0 0 
40 2 0 0 0 0 0 
18 0 0 0 1 0 0 
14 10 0 3 0 0 0 

42 47 58 7 0 0 0 
55 0 1 62 0 0 0 
53 0 9 0 19 5 0 
77 0 25 0 8 0 0 
30 7 4 0 0 0 0 
71 0 37 0 0 0 0 
28 0 15 63 0 0 0 
6 0 31 0 2 0 3 
17 0 2 0 0 0 0 
27 0 0 0 0 0 0 

21 102 29 2 0 0 0 
0 10 0 0 95 9 4 
1 31 34 10 0 0 10 
0 52 58 0 0 0 0 
1 25 10 0 0 0 5 
26 25 5 47 0 0 5 
2 51 52 0 0 0 1 
12 23 6 0 0 0 1 
7 5 7 0 0 0 0 
0 1 23 0 0 0 3 

40 46 32 27 9 0 0 0 0 0 0 
65 3 49 0 0 1 0 0 0 0 0 
15 8 29 5 0 9 11 2 6 1 0 
0 1 1 3 0 3 0 102 0 0 0 
1 7 24 0 7 2 0 0 0 0 0 
2 4 63 0 0 0 36 0 0 0 3 
2 30 43 0 0 4 0 2 0 0 25 
3 1 26 3 0 0 0 0 7 2 0 
5 0 5 1 3 4 1 0 0 0 0 
1 0 8 3 0 15 0 0 0 0 0 

22 32 26 74 0 0 0 0 
0 2 0 91 22 3 0 0 
2 46 4 31 0 0 3 0 
0 90 10 7 3 0 0 0 
11 8 0 19 0 0 0 3 
0 2 0 106 0 0 0 0 
4 92 0 10 0 0 0 0 
30 10 0 2 0 0 0 0 
2 12 0 5 0 0 0 0 
26 0 0 1 0 0 0 0 

41 35 48 27 3 0 0 0 0 
97 0 13 0 1 6 1 0 0 
67 1 0 0 9 2 4 3 0 
4 0 26 56 1 0 23 0 0 
29 0 0 0 8 0 0 4 0 
0 0 59 5 17 10 0 16 1 
29 42 0 0 15 6 1 13 0 
9 0 0 17 9 0 1 6 0 
11 2 0 4 1 0 0 1 0 
2 0 13 0 12 0 0 0 0 

93 61 0 0 0 0 0 0 
23 92 2 1 0 0 0 0 
32 41 0 1 5 7 0 0 
15 95 0 0 0 0 0 0 
28 7 0 4 2 0 0 0 
38 25 0 43 2 0 0 0 
47 48 0 11 0 0 0 0 
18 10 0 0 0 10 3 1 
0 15 0 0 0 3 0 1 
0 27 0 0 0 0 0 0 

115 39 0 0 0 0 
13 89 16 0 0 0 
66 13 4 3 0 0 
110 0 0 0 0 0 
28 3 8 0 2 0 
80 28 0 0 0 0 
33 64 0 0 9 0 
1 33 0 0 3 5 
9 9 1 0 0 0 
27 0 0 0 0 0 

151 3 0 0 0 
102 14 2 0 0 
68 17 0 1 0 
107 3 0 0 0 
26 15 0 0 0 
45 2 3 0 58 
27 79 0 0 0 
42 0 0 0 0 
12 5 2 0 0 
17 10 0 0 0 

91 63 0 0 0 
11 8 99 0 0 
32 6 48 0 0 
32 0 78 0 0 
34 0 7 0 0 
88 2 3 15 0 
43 2 61 0 0 
16 5 21 0 0 
7 1 7 3 1 
9 1 17 0 0 

13 99 30 8 4 0 0 0 
81 36 1 0 0 0 0 0 
53 19 6 4 0 4 0 0 
32 60 0 0 0 0 18 0 
8 20 0 8 0 0 4 1 
65 0 3 17 0 8 15 0 
6 0 0 9 0 90 1 0 
39 0 0 0 0 0 3 0 
9 3 0 1 0 6 0 0 
25 0 0 0 0 2 0 0 

108 27 17 2 0 0 
104 0 12 0 2 0 
68 6 1 0 11 0 
93 17 0 0 0 0 
20 1 0 0 20 0 
101 7 0 0 0 0 
106 0 0 0 0 0 
39 0 0 0 0 3 
19 0 0 0 0 0 
4 0 11 12 0 0 

112 30 10 2 0 0 0 0 0 
103 0 0 0 14 1 0 0 0 
70 1 3 2 4 0 6 0 0 
106 0 0 0 4 0 0 0 0 
33 0 0 4 0 2 0 2 0 
44 0 3 0 0 61 0 0 0 
61 0 0 1 1 2 0 41 0 
24 0 0 8 0 10 0 0 0 
14 0 0 3 0 0 0 0 2 
19 4 0 0 4 0 0 0 0 

27 95 19 5 8 0 0 0 0 0 
0 29 4 11 0 74 0 0 0 0 
22 0 13 21 3 0 26 1 0 0 
6 0 0 5 0 47 0 51 1 0 
31 0 6 1 0 2 1 0 0 0 
49 0 9 29 0 0 3 0 0 18 
4 0 63 5 0 29 0 5 0 0 
15 0 0 3 0 0 24 0 0 0 
6 0 2 6 0 1 1 0 0 3 
0 1 22 0 0 0 0 4 0 0 

42 81 17 14 0 0 0 0 0 
38 18 33 0 19 10 0 0 0 
7 0 30 2 0 0 20 27 0 
0 0 85 0 0 0 1 24 0 
0 0 38 0 0 0 0 3 0 
4 0 48 0 0 0 0 56 0 
11 0 77 0 0 0 1 17 0 
0 0 24 0 0 0 0 18 0 
2 0 12 0 0 0 0 5 0 
0 0 15 0 0 0 0 0 12 

138 1 14 1 0 0 0 
24 0 0 0 94 0 0 
30 45 3 1 4 3 0 
31 64 0 15 0 0 0 
10 1 0 0 11 19 0 
27 59 0 22 0 0 0 
48 2 0 0 2 0 54 
38 1 0 0 3 0 0 
11 5 1 2 0 0 0 
25 0 0 0 2 0 0 

53 27 54 10 5 5 0 0 0 0 0 0 
24 61 0 0 0 0 31 2 0 0 0 0 
31 20 3 30 0 0 1 0 1 0 0 0 
42 6 0 0 0 0 0 0 3 59 0 0 
4 1 12 14 0 0 1 0 9 0 0 0 
0 1 0 26 1 0 7 0 73 0 0 0 
0 23 0 0 7 0 43 0 29 0 4 0 
0 4 0 36 0 0 0 0 0 0 0 2 
4 4 1 5 1 0 0 2 0 0 0 2 
0 0 0 0 0 0 5 0 22 0 0 0 

101 30 10 7 6 0 0 0 
0 9 62 0 20 26 1 0 
4 19 12 0 49 0 0 2 
0 0 10 0 96 4 0 0 
21 0 6 0 13 1 0 0 
37 44 24 0 3 0 0 0 
1 0 4 0 96 5 0 0 
0 4 37 0 0 1 0 0 
2 0 6 0 7 4 0 0 
0 0 0 0 21 6 0 0 

81 51 22 0 0 0 
0 15 28 75 0 0 
0 64 16 6 0 0 
0 104 0 0 6 0 
0 23 0 0 0 18 
0 53 0 15 0 40 
0 106 0 0 0 0 
0 13 0 0 0 29 
0 19 0 0 0 0 
0 27 0 0 0 0 

44 16 89 5 0 0 0 0 
0 0 48 65 1 4 0 0 
0 0 35 36 4 0 11 0 
0 0 1 107 0 2 0 0 
0 0 0 35 0 6 0 0 
0 0 16 52 0 0 40 0 
0 0 0 99 0 0 0 7 
0 0 26 14 2 0 0 0 
0 0 4 13 0 2 0 0 
1 0 24 2 0 0 0 0 

153 1 0 0 0 0 0 0 0 0 
0 79 26 8 4 1 0 0 0 0 
1 24 0 4 14 25 18 0 0 0 
4 43 0 0 0 61 0 2 0 0 
1 24 0 3 10 2 0 0 1 0 
6 68 0 1 5 26 0 0 0 2 
66 25 0 0 14 1 0 0 0 0 
1 38 2 1 0 0 0 0 0 0 
3 7 0 1 1 7 0 0 0 0 
0 0 3 0 0 24 0 0 0 0 

114 29 11 0 0 0 
105 0 4 7 2 0 
65 1 10 0 7 3 
86 0 24 0 0 0 
38 0 2 1 0 0 
105 0 3 0 0 0 
102 0 2 0 2 0 
37 0 3 0 2 0 
15 0 4 0 0 0 
27 0 0 0 0 0 

80 61 10 2 1 0 0 0 0 0 
0 48 36 8 0 15 10 1 0 0 
1 19 46 2 4 3 0 10 1 0 
1 49 36 1 0 18 0 0 0 5 
0 0 28 1 12 0 0 0 0 0 
0 12 50 37 0 9 0 0 0 0 
0 0 96 0 2 7 1 0 0 0 
0 0 12 25 0 0 0 0 0 5 
1 1 8 2 7 0 0 0 0 0 
0 0 23 0 2 0 0 2 0 0 

58 22 70 2 2 0 0 0 0 0 
2 0 0 77 0 24 14 1 0 0 
28 11 30 10 2 3 0 0 2 0 
25 0 30 37 17 1 0 0 0 0 
19 1 3 0 8 3 3 0 0 4 
19 1 0 86 1 1 0 0 0 0 
71 32 0 3 0 0 0 0 0 0 
3 6 5 23 2 3 0 0 0 0 
13 1 1 0 0 4 0 0 0 0 
6 6 0 6 9 0 0 0 0 0 

143 11 0 
113 0 5 
73 0 13 
110 0 0 
41 0 0 
108 0 0 
98 0 8 
25 0 17 
19 0 0 
27 0 0 

135 19 0 0 0 0 
89 15 9 5 0 0 
62 4 0 0 16 4 
96 4 0 9 1 0 
38 3 0 0 0 0 
70 5 29 2 2 0 
105 0 1 0 0 0 
25 0 0 0 17 0 
14 5 0 0 0 0 
27 0 0 0 0 0 

124 26 3 1 0 0 0 
27 68 23 0 0 0 0 
2 74 7 0 3 0 0 
1 47 62 0 0 0 0 
0 40 1 0 0 0 0 
9 90 0 3 6 0 0 
0 89 4 0 3 10 0 
0 38 0 0 4 0 0 
4 14 0 0 0 0 1 
0 26 0 1 0 0 0 

153 1 0 0 0 0 
17 88 13 0 0 0 
46 17 12 9 2 0 
40 0 0 0 70 0 
5 29 0 0 0 7 
38 55 0 0 15 0 
12 0 94 0 0 0 
16 17 8 0 1 0 
14 2 2 0 1 0 
27 0 0 0 0 0 

150 4 0 0 0 0 
115 0 1 2 0 0 
72 6 2 6 0 0 
76 0 0 32 2 0 
17 0 0 22 2 0 
99 3 1 4 0 1 
106 0 0 0 0 0 
16 17 0 4 0 5 
14 1 1 3 0 0 
25 1 0 1 0 0 

9 81 13 48 3 0 0 0 0 0 0 0 
9 42 3 24 0 32 4 4 0 0 0 0 
0 32 24 1 13 3 4 6 3 0 0 0 
11 0 0 8 0 0 0 5 0 86 0 0 
0 11 23 1 5 0 0 1 0 0 0 0 
2 2 103 1 0 0 0 0 0 0 0 0 
1 0 24 11 0 0 10 56 0 0 4 0 
9 0 24 0 0 0 9 0 0 0 0 0 
0 2 1 0 0 0 1 1 0 9 0 5 
0 1 25 0 0 0 0 1 0 0 0 0 

89 44 15 4 2 0 
8 106 3 1 0 0 
18 52 9 3 3 1 
7 93 10 0 0 0 
7 32 2 0 0 0 
33 32 25 18 0 0 
8 93 5 0 0 0 
28 2 12 0 0 0 
1 15 1 2 0 0 
0 26 0 1 0 0 

114 39 1 0 0 0 0 0 0 
10 12 84 5 1 6 0 0 0 
28 4 1 16 0 6 20 11 0 
0 68 38 2 0 0 2 0 0 
1 32 0 0 0 3 4 1 0 
2 28 0 45 0 0 33 0 0 
5 65 0 0 0 3 6 27 0 
19 4 0 19 0 0 0 0 0 
1 0 2 4 1 5 4 1 1 
0 25 0 1 0 0 0 1 0 

76 78 0 0 0 0 0 
0 94 13 11 0 0 0 
10 48 5 23 0 0 0 
0 107 3 0 0 0 0 
11 20 0 10 0 0 0 
1 64 0 1 11 31 0 
0 106 0 0 0 0 0 
4 37 0 1 0 0 0 
10 7 0 0 0 0 2 
0 27 0 0 0 0 0 

69 47 19 19 0 0 0 
7 16 0 92 1 2 0 
4 19 0 46 2 0 15 
0 85 0 0 0 25 0 
0 17 7 15 2 0 0 
0 103 0 1 4 0 0 
24 35 0 47 0 0 0 
20 21 0 1 0 0 0 
1 10 0 5 2 1 0 
0 0 0 27 0 0 0 

54 46 53 1 0 0 0 0 0 0 
0 14 10 71 10 9 4 0 0 0 
0 23 51 0 0 12 0 0 0 0 
0 0 110 0 0 0 0 0 0 0 
0 9 28 0 0 4 0 0 0 0 
3 22 81 0 0 1 0 1 0 0 
0 14 87 0 3 0 2 0 0 0 
0 1 23 0 13 0 0 0 1 4 
0 2 14 0 0 0 3 0 0 0 
0 2 25 0 0 0 0 0 0 0 

148 6 0 0 
112 6 0 0 
52 34 0 0 
106 0 4 0 
39 2 0 0 
25 71 12 0 
97 8 0 1 
42 0 0 0 
15 0 4 0 
25 2 0 0 

63 76 10 1 1 3 0 0 0 0 0 0 0 0 
0 21 0 48 11 0 37 1 0 0 0 0 0 0 
0 10 2 0 6 24 34 3 6 1 0 0 0 0 
0 0 0 3 0 3 0 0 0 35 69 0 0 0 
0 23 3 0 3 10 2 0 0 0 0 0 0 0 
0 0 0 0 0 20 58 0 0 4 0 25 1 0 
0 64 1 0 0 5 25 6 0 5 0 0 0 0 
0 0 21 5 0 13 3 0 0 0 0 0 0 0 
0 6 1 0 0 3 2 0 1 0 0 0 1 5 
0 0 0 2 0 1 12 0 0 6 0 6 0 0 

97 14 15 25 3 0 0 0 0 0 
38 0 38 0 0 32 3 7 0 0 
23 0 25 9 12 3 0 12 2 0 
47 0 0 0 0 0 60 3 0 0 
5 0 1 0 0 0 13 4 18 0 
0 0 19 0 38 0 50 0 1 0 
76 0 2 0 0 0 9 1 18 0 
15 0 0 2 0 0 17 4 0 4 
0 0 1 0 0 0 14 0 4 0 
13 0 0 1 0 0 8 5 0 0 

127 26 1 0 0 0 
29 43 0 46 0 0 
55 27 0 2 2 0 
55 54 1 0 0 0 
1 39 0 1 0 0 
1 87 0 17 3 0 
61 22 0 0 1 22 
10 18 0 0 14 0 
12 7 0 0 0 0 
17 10 0 0 0 0 

96 25 13 20 0 
17 0 12 89 0 
40 0 18 27 1 
37 0 59 14 0 
17 0 2 22 0 
53 0 31 24 0 
14 3 64 25 0 
10 0 27 5 0 
13 0 4 2 0 
1 0 24 2 0 

149 4 1 0 0 0 0 0 
23 52 9 22 12 0 0 0 
37 27 0 22 0 0 0 0 
0 110 0 0 0 0 0 0 
0 30 0 0 0 10 1 0 
12 1 0 95 0 0 0 0 
72 13 0 8 0 0 13 0 
4 31 0 3 0 0 0 4 
0 12 0 1 0 6 0 0 
10 2 0 12 0 0 0 3 

54 65 28 3 2 2 0 0 0 0 0 0 
97 0 3 16 0 2 0 0 0 0 0 0 
44 0 15 18 4 0 5 0 0 0 0 0 
3 0 1 68 38 0 0 0 0 0 0 0 
5 0 10 10 3 0 0 13 0 0 0 0 
10 1 1 27 28 11 0 5 24 1 0 0 
2 0 0 6 0 83 0 0 0 0 15 0 
0 0 17 8 12 5 0 0 0 0 0 0 
5 2 8 2 0 0 0 0 0 0 0 2 
26 0 1 0 0 0 0 0 0 0 0 0 

93 49 12 0 0 0 
3 77 11 19 8 0 
32 38 15 1 0 0 
56 51 3 0 0 0 
25 10 6 0 0 0 
87 11 0 7 3 0 
18 43 45 0 0 0 
35 2 2 0 0 3 
6 8 0 5 0 0 
11 16 0 0 0 0 

154 0 0 0 0 0 0 
96 20 2 0 0 0 0 
7 26 15 21 17 0 0 
13 26 23 0 48 0 0 
8 28 2 0 2 1 0 
0 13 0 58 37 0 0 
59 20 0 0 0 0 27 
8 32 1 0 0 1 0 
12 5 0 0 0 2 0 
2 3 10 0 0 12 0 

110 44 0 0 0 
14 93 11 0 0 
51 7 4 24 0 
50 60 0 0 0 
25 15 1 0 0 
76 26 0 0 6 
39 67 0 0 0 
9 33 0 0 0 
16 1 0 2 0 
0 27 0 0 0 

3 64 83 4 0 0 0 
1 109 0 7 1 0 0 
45 29 1 3 5 2 1 
100 10 0 0 0 0 0 
1 5 0 0 0 35 0 
0 71 0 37 0 0 0 
9 6 0 23 68 0 0 
9 28 0 2 3 0 0 
4 14 0 0 0 1 0 
0 26 1 0 0 0 0 

76 62 13 3 0 0 
23 93 2 0 0 0 
25 30 19 0 12 0 
58 42 0 10 0 0 
5 36 0 0 0 0 
4 104 0 0 0 0 
2 55 48 0 0 1 
8 34 0 0 0 0 
4 8 7 0 0 0 
0 26 0 1 0 0 

103 46 4 1 0 0 0 
30 77 0 9 2 0 0 
36 25 0 10 13 2 0 
86 23 0 0 0 0 1 
28 1 0 0 12 0 0 
50 22 0 21 5 9 1 
5 99 0 2 0 0 0 
2 2 4 8 26 0 0 
5 13 0 1 0 0 0 
21 2 0 0 4 0 0 

153 1 0 0 0 0 
21 97 0 0 0 0 
61 6 16 3 0 0 
75 0 0 35 0 0 
41 0 0 0 0 0 
15 57 0 26 10 0 
13 23 0 0 70 0 
42 0 0 0 0 0 
17 2 0 0 0 0 
6 19 0 0 0 2 

32 59 55 7 1 0 0 0 
68 47 0 3 0 0 0 0 
54 3 3 24 0 2 0 0 
4 2 101 0 3 0 0 0 
7 12 0 2 4 0 16 0 
105 0 0 0 0 0 0 3 
11 4 31 60 0 0 0 0 
2 0 3 12 15 0 0 10 
16 2 0 0 0 0 1 0 
15 0 0 12 0 0 0 0 

96 54 3 1 0 0 0 0 0 0 
95 1 21 0 1 0 0 0 0 0 
53 1 11 0 10 5 2 3 1 0 
3 69 3 0 0 35 0 0 0 0 
40 0 1 0 0 0 0 0 0 0 
68 15 22 3 0 0 0 0 0 0 
49 14 42 1 0 0 0 0 0 0 
38 0 0 0 0 0 0 4 0 0 
11 4 2 0 0 0 0 0 0 2 
6 0 3 0 0 0 0 0 5 13 

53 91 3 7 0 0 0 0 0 
0 106 3 4 5 0 0 0 0 
20 40 9 3 0 9 5 0 0 
69 41 0 0 0 0 0 0 0 
4 35 0 0 0 2 0 0 0 
9 96 0 0 0 0 0 3 0 
43 17 8 0 0 23 0 15 0 
28 12 2 0 0 0 0 0 0 
2 9 0 0 0 0 2 5 1 
0 15 12 0 0 0 0 0 0 

137 10 7 0 0 
3 0 69 46 0 
62 0 24 0 0 
1 0 109 0 0 
20 0 21 0 0 
57 2 49 0 0 
26 0 80 0 0 
38 1 3 0 0 
1 0 17 1 0 
1 0 25 0 1 

107 38 4 5 0 0 0 0 
75 0 35 0 2 3 3 0 
25 37 4 2 4 0 8 6 
76 28 0 5 0 0 0 1 
22 6 0 13 0 0 0 0 
1 29 78 0 0 0 0 0 
65 4 36 0 0 0 0 1 
7 7 11 17 0 0 0 0 
8 6 0 0 0 0 0 5 
18 8 1 0 0 0 0 0 

53 82 18 1 0 0 0 0 0 0 
27 0 0 0 87 4 0 0 0 0 
3 18 39 0 16 0 1 7 2 0 
4 65 0 1 40 0 0 0 0 0 
5 31 0 0 4 1 0 0 0 0 
4 13 16 0 18 44 0 13 0 0 
30 0 9 0 3 0 0 0 64 0 
3 15 19 0 2 0 3 0 0 0 
6 0 11 0 0 0 0 1 0 1 
0 0 1 0 11 14 1 0 0 0 

43 60 31 18 2 0 0 0 0 
0 25 1 0 92 0 0 0 0 
0 38 19 0 3 21 4 1 0 
0 105 5 0 0 0 0 0 0 
0 35 4 0 2 0 0 0 0 
42 14 51 0 1 0 0 0 0 
10 71 1 0 0 0 0 0 24 
1 36 3 0 2 0 0 0 0 
0 6 9 0 4 0 0 0 0 
0 26 0 0 1 0 0 0 0 

154 0 0 0 0 0 0 0 0 0 0 0 
31 45 41 1 0 0 0 0 0 0 0 0 
54 6 18 0 2 4 1 1 0 0 0 0 
110 0 0 0 0 0 0 0 0 0 0 0 
6 0 4 0 5 0 0 0 19 7 0 0 
42 3 13 0 0 0 0 15 0 0 35 0 
53 0 48 0 0 0 0 0 0 0 0 5 
24 1 2 0 0 0 13 2 0 0 0 0 
7 2 9 0 0 0 0 1 0 0 0 0 
9 0 18 0 0 0 0 0 0 0 0 0 

90 64 0 
111 7 0 
79 7 0 
41 31 38 
41 0 0 
79 29 0 
106 0 0 
42 0 0 
19 0 0 
25 2 0 

10 66 77 1 0 0 
7 84 11 16 0 0 
41 34 11 0 0 0 
3 52 55 0 0 0 
23 4 14 0 0 0 
97 6 5 0 0 0 
52 0 52 0 2 0 
12 1 29 0 0 0 
0 8 10 0 0 1 
1 20 5 1 0 0 

116 28 9 1 0 0 0 
17 36 2 54 9 0 0 
23 35 14 12 0 2 0 
0 76 0 34 0 0 0 
17 18 0 0 0 5 1 
13 0 71 24 0 0 0 
88 1 1 16 0 0 0 
18 2 3 18 0 1 0 
15 2 0 2 0 0 0 
2 25 0 0 0 0 0 

101 15 34 3 1 0 0 
16 34 4 21 0 43 0 
29 10 0 9 5 31 2 
11 0 6 0 5 0 88 
1 1 0 37 2 0 0 
51 37 8 4 0 5 3 
66 5 0 1 34 0 0 
14 3 18 7 0 0 0 
6 5 0 1 6 1 0 
0 0 0 9 0 18 0 

82 35 21 6 8 2 0 0 0 0 0 0 0 0 
0 43 12 0 0 0 44 16 1 1 1 0 0 0 
3 10 3 1 0 7 17 0 0 34 3 8 0 0 
0 27 0 26 0 6 3 0 0 0 0 0 48 0 
0 8 0 17 0 1 0 4 0 2 0 0 0 9 
0 77 1 0 9 20 0 0 0 0 1 0 0 0 
0 0 0 0 0 0 92 1 7 6 0 0 0 0 
0 3 0 0 0 19 0 18 0 0 2 0 0 0 
0 11 0 1 1 2 3 0 0 1 0 0 0 0 
0 0 0 0 0 0 0 1 0 12 0 14 0 0 

114 32 8 0 0 0 0 
63 4 4 46 1 0 0 
0 34 6 21 7 18 0 
0 30 4 4 8 64 0 
0 19 14 2 0 1 5 
0 8 2 81 0 11 6 
0 10 0 8 59 27 2 
0 7 15 4 9 7 0 
0 10 1 4 0 0 4 
0 21 0 0 0 6 0 

91 31 20 5 6 1 0 0 0 0 
49 0 0 2 3 28 36 0 0 0 
22 1 24 7 13 5 1 9 4 0 
108 0 0 0 2 0 0 0 0 0 
34 0 2 0 5 0 0 0 0 0 
16 0 0 0 92 0 0 0 0 0 
91 0 0 6 5 2 2 0 0 0 
41 0 0 0 1 0 0 0 0 0 
9 0 9 0 1 0 0 0 0 0 
9 0 0 2 0 1 4 0 0 11 

154 0 0 
49 69 0 
68 7 11 
109 1 0 
18 23 0 
7 1 100 
53 53 0 
36 2 4 
16 3 0 
2 1 24 

146 8 0 0 0 0 0 
22 95 1 0 0 0 0 
47 9 18 8 4 0 0 
64 46 0 0 0 0 0 
40 0 1 0 0 0 0 
92 4 3 0 9 0 0 
95 4 7 0 0 0 0 
13 28 0 1 0 0 0 
13 0 0 0 0 2 4 
16 11 0 0 0 0 0 

114 40 0 0 0 0 0 
32 57 27 2 0 0 0 
32 25 15 1 12 1 0 
68 23 0 18 1 0 0 
5 0 33 3 0 0 0 
57 40 10 0 0 1 0 
35 54 3 0 0 1 13 
12 25 1 4 0 0 0 
5 7 0 7 0 0 0 
24 2 1 0 0 0 0 

42 112 0 0 0 
18 16 81 3 0 
22 24 2 3 35 
0 1 57 46 6 
10 25 0 5 1 
1 2 4 7 94 
1 57 24 0 24 
1 23 0 15 3 
0 8 5 6 0 
1 3 2 21 0 

149 3 2 0 0 0 0 0 0 0 
53 15 2 1 41 5 1 0 0 0 
60 11 0 0 7 0 1 3 2 2 
7 0 0 0 0 0 0 0 0 103 
18 0 0 2 0 13 0 1 0 7 
19 0 13 0 0 60 0 0 0 16 
39 8 0 0 0 41 0 4 14 0 
6 5 1 0 0 0 4 26 0 0 
4 0 2 0 0 0 0 13 0 0 
8 0 2 0 0 0 10 7 0 0 

77 73 1 3 0 0 0 0 
115 0 3 0 0 0 0 0 
51 0 0 0 5 17 13 0 
49 0 0 0 3 58 0 0 
18 0 1 0 0 2 20 0 
46 0 5 0 0 57 0 0 
81 0 23 0 0 2 0 0 
13 0 1 0 1 18 2 7 
18 0 0 0 0 0 0 1 
22 0 3 0 0 2 0 0 

146 8 0 0 0 0 0 
7 108 3 0 0 0 0 
13 32 9 4 22 4 2 
0 24 0 0 3 83 0 
0 31 0 0 1 9 0 
30 41 6 18 0 13 0 
1 63 28 0 0 14 0 
17 24 0 0 0 1 0 
7 2 7 0 0 2 1 
2 24 0 1 0 0 0 

135 18 1 0 0 0 0 0 
6 0 39 28 28 16 1 0 
51 13 10 0 2 0 10 0 
110 0 0 0 0 0 0 0 
36 0 0 0 0 5 0 0 
38 5 14 0 16 29 6 0 
95 4 2 0 0 0 5 0 
9 20 0 0 0 3 10 0 
15 0 1 0 1 0 1 1 
6 3 0 0 2 2 14 0 

73 38 31 9 3 0 0 0 0 0 
0 6 53 0 0 51 6 2 0 0 
13 1 48 3 5 4 0 7 5 0 
58 0 40 0 0 0 0 0 2 10 
2 3 30 0 0 0 0 6 0 0 
0 31 36 10 0 0 0 31 0 0 
18 0 85 0 0 1 0 2 0 0 
0 16 6 1 9 0 0 9 0 1 
3 0 11 0 1 2 0 2 0 0 
0 0 7 0 0 0 0 20 0 0 

67 84 3 0 0 
58 60 0 0 0 
63 23 0 0 0 
40 70 0 0 0 
26 7 0 8 0 
82 26 0 0 0 
70 36 0 0 0 
24 14 0 4 0 
11 6 2 0 0 
23 0 0 0 4 

126 17 7 4 0 0 0 0 0 
61 31 0 0 11 15 0 0 0 
66 11 1 0 1 7 0 0 0 
3 0 0 107 0 0 0 0 0 
34 5 0 0 2 0 0 0 0 
58 39 0 0 0 0 4 7 0 
64 15 0 0 0 0 0 0 27 
21 0 6 0 15 0 0 0 0 
18 1 0 0 0 0 0 0 0 
6 8 0 0 13 0 0 0 0 

97 2 29 8 18 0 0 0 
73 0 45 0 0 0 0 0 
17 0 52 7 8 1 1 0 
88 0 11 0 0 2 9 0 
1 0 2 2 8 20 8 0 
0 0 54 50 4 0 0 0 
11 0 0 0 94 0 1 0 
3 1 23 0 10 2 0 3 
4 0 4 0 1 9 0 1 
3 0 3 0 21 0 0 0 

119 17 17 1 0 0 0 0 
19 53 0 0 45 1 0 0 
70 11 1 0 0 1 1 2 
0 110 0 0 0 0 0 0 
21 9 0 0 0 11 0 0 
8 54 37 0 0 9 0 0 
1 103 0 0 0 2 0 0 
15 16 0 0 0 11 0 0 
1 15 0 0 0 3 0 0 
5 22 0 0 0 0 0 0 

75 20 18 41 0 0 0 0 
0 0 68 50 0 0 0 0 
0 11 38 30 6 1 0 0 
0 1 107 2 0 0 0 0 
1 1 12 27 0 0 0 0 
1 0 48 36 0 0 20 3 
49 1 20 36 0 0 0 0 
0 5 10 25 0 2 0 0 
0 0 13 5 1 0 0 0 
0 0 10 17 0 0 0 0 

98 46 6 4 0 0 0 0 
55 59 0 0 4 0 0 0 
49 27 8 0 2 0 0 0 
92 0 14 0 0 4 0 0 
13 15 13 0 0 0 0 0 
25 6 63 0 0 0 14 0 
104 2 0 0 0 0 0 0 
5 29 7 0 0 0 1 0 
11 1 7 0 0 0 0 0 
13 7 3 1 0 0 0 3 

52 51 31 13 7 0 0 
79 5 2 0 0 32 0 
3 2 0 22 0 35 24 
106 0 0 4 0 0 0 
0 8 10 1 0 22 0 
0 2 1 42 0 63 0 
0 0 0 48 0 54 4 
0 23 0 1 0 15 3 
1 6 4 1 0 7 0 
0 2 2 21 0 2 0 

142 1 8 3 0 0 0 0 0 
17 38 0 20 43 0 0 0 0 
8 36 17 24 0 1 0 0 0 
57 41 0 0 12 0 0 0 0 
0 0 3 31 7 0 0 0 0 
39 12 55 2 0 0 0 0 0 
10 0 88 7 0 0 1 0 0 
8 5 18 9 0 2 0 0 0 
0 2 10 3 0 0 0 2 2 
0 0 1 26 0 0 0 0 0 

131 23 0 0 0 0 0 0 
117 1 0 0 0 0 0 0 
48 36 2 0 0 0 0 0 
3 107 0 0 0 0 0 0 
37 4 0 0 0 0 0 0 
49 54 0 4 1 0 0 0 
47 1 0 0 58 0 0 0 
23 2 0 0 0 10 6 1 
9 2 0 5 1 2 0 0 
6 0 0 0 0 21 0 0 

66 50 33 5 0 0 0 
18 0 0 27 58 15 0 
13 0 0 20 46 2 5 
6 7 0 68 25 0 4 
12 0 12 5 0 0 12 
4 1 36 27 19 2 19 
18 78 0 10 0 0 0 
12 0 0 23 5 1 1 
7 7 0 1 2 0 2 
4 0 0 23 0 0 0 

143 11 0 0 0 0 0 0 
30 41 43 4 0 0 0 0 
23 51 7 3 1 1 0 0 
7 90 2 0 0 0 11 0 
39 2 0 0 0 0 0 0 
43 65 0 0 0 0 0 0 
27 71 3 0 0 0 0 5 
30 12 0 0 0 0 0 0 
1 11 4 0 3 0 0 0 
14 1 0 0 0 0 12 0 

13 96 9 27 9 0 0 0 0 
13 24 0 12 0 46 19 4 0 
7 41 0 9 16 0 3 3 7 
0 110 0 0 0 0 0 0 0 
0 27 0 12 0 0 0 0 2 
5 28 0 43 0 0 32 0 0 
0 46 0 1 59 0 0 0 0 
12 17 8 2 0 0 0 3 0 
4 14 0 0 1 0 0 0 0 
0 12 0 5 0 0 7 0 3 

44 106 2 2 0 0 0 0 
4 87 0 0 24 2 1 0 
44 25 0 10 2 2 3 0 
94 3 0 13 0 0 0 0 
10 29 2 0 0 0 0 0 
4 34 70 0 0 0 0 0 
86 9 5 0 0 6 0 0 
9 18 0 14 0 0 0 1 
2 13 0 1 0 3 0 0 
24 3 0 0 0 0 0 0 

52 54 37 11 0 0 0 0 0 0 0 0 0 0 0 0 
0 12 0 0 20 86 0 0 0 0 0 0 0 0 0 0 
1 2 26 1 27 0 26 3 0 0 0 0 0 0 0 0 
0 0 0 0 59 0 0 0 10 25 16 0 0 0 0 0 
0 14 0 0 16 0 9 0 2 0 0 0 0 0 0 0 
0 1 22 51 21 0 10 0 3 0 0 0 0 0 0 0 
0 3 4 21 48 0 0 0 1 0 0 28 1 0 0 0 
0 2 0 0 22 0 0 0 0 0 0 0 0 12 6 0 
7 0 4 4 0 0 0 2 0 0 0 2 0 0 0 0 
1 0 1 0 22 0 0 0 0 0 0 0 0 1 0 2 

67 64 8 15 0 0 0 0 0 
0 49 22 40 7 0 0 0 0 
2 27 23 0 16 14 4 0 0 
0 33 4 0 0 67 0 6 0 
1 4 2 0 6 16 0 12 0 
0 5 65 0 34 4 0 0 0 
0 0 87 3 0 13 0 3 0 
0 0 22 0 0 18 0 0 2 
0 7 1 0 5 6 0 0 0 
0 0 1 1 5 20 0 0 0 

131 22 1 0 0 0 0 0 0 
28 0 0 86 4 0 0 0 0 
60 18 2 0 1 3 1 1 0 
70 0 0 0 0 0 0 40 0 
32 0 9 0 0 0 0 0 0 
59 0 0 49 0 0 0 0 0 
85 4 5 8 0 1 0 3 0 
22 17 0 0 1 2 0 0 0 
4 13 1 1 0 0 0 0 0 
10 0 15 0 0 0 0 0 2 

144 8 2 0 0 0 0 0 
26 44 0 48 0 0 0 0 
51 27 3 0 4 1 0 0 
0 16 94 0 0 0 0 0 
38 3 0 0 0 0 0 0 
47 55 0 0 0 5 1 0 
19 82 0 5 0 0 0 0 
27 9 0 4 0 0 0 2 
12 3 0 0 3 0 0 1 
12 15 0 0 0 0 0 0 

20 17 58 57 2 0 0 0 0 0 0 0 
90 0 4 21 0 3 0 0 0 0 0 0 
0 0 20 2 0 19 17 19 2 2 4 1 
0 0 0 71 0 38 1 0 0 0 0 0 
1 0 0 0 0 30 4 1 0 0 5 0 
1 0 31 0 0 0 26 0 0 16 30 4 
40 0 15 0 1 15 0 0 0 0 35 0 
3 0 0 0 1 15 0 0 0 23 0 0 
1 0 0 5 1 3 0 6 0 2 1 0 
0 0 9 0 0 4 0 0 0 14 0 0 

67 78 2 7 0 0 0 
90 14 0 0 5 9 0 
66 6 0 5 0 9 0 
110 0 0 0 0 0 0 
11 9 0 4 0 12 5 
84 1 12 2 0 9 0 
74 32 0 0 0 0 0 
36 1 0 4 0 1 0 
8 5 1 0 0 5 0 
1 19 0 0 0 7 0 

123 27 4 0 0 0 0 0 0 
101 16 0 1 0 0 0 0 0 
33 0 5 19 27 2 0 0 0 
82 0 26 0 2 0 0 0 0 
27 0 7 1 0 0 6 0 0 
1 0 46 0 61 0 0 0 0 
23 0 6 10 67 0 0 0 0 
3 2 3 27 7 0 0 0 0 
18 0 1 0 0 0 0 0 0 
10 0 6 0 1 0 0 8 2 

5 142 7 0 0 0 0 
30 65 23 0 0 0 0 
24 42 6 10 2 2 0 
31 42 6 0 31 0 0 
2 0 2 0 37 0 0 
81 27 0 0 0 0 0 
0 94 0 12 0 0 0 
6 3 0 32 1 0 0 
8 10 1 0 0 0 0 
3 17 0 0 0 0 7 

106 47 1 0 0 0 0 
0 40 34 40 4 0 0 
20 27 6 25 0 7 1 
46 4 0 60 0 0 0 
0 15 0 11 6 0 9 
0 53 0 44 0 0 11 
0 16 0 75 6 0 9 
1 14 1 4 10 0 12 
3 1 0 15 0 0 0 
20 1 0 6 0 0 0 

39 12 14 82 6 1 0 0 0 0 
2 19 96 0 0 0 1 0 0 0 
12 25 3 11 26 9 0 0 0 0 
58 6 2 39 0 1 0 3 1 0 
4 14 1 1 0 0 0 0 0 21 
0 3 14 34 26 0 10 0 21 0 
3 24 1 53 21 3 0 0 0 1 
6 3 5 24 2 2 0 0 0 0 
5 4 6 2 2 0 0 0 0 0 
2 2 21 2 0 0 0 0 0 0 

90 16 20 27 1 0 0 0 0 0 
2 50 1 65 0 0 0 0 0 0 
5 18 7 33 0 8 6 7 2 0 
4 0 15 50 23 0 0 18 0 0 
0 3 6 8 0 23 0 0 0 1 
1 0 42 7 0 14 0 44 0 0 
0 4 5 0 0 0 0 97 0 0 
9 1 15 0 0 0 2 15 0 0 
1 8 2 0 0 0 3 5 0 0 
0 1 3 4 0 19 0 0 0 0 

116 29 9 0 0 0 0 0 
37 40 0 18 9 14 0 0 
21 40 10 5 5 3 1 1 
12 0 0 98 0 0 0 0 
5 14 1 21 0 0 0 0 
1 102 4 1 0 0 0 0 
30 31 45 0 0 0 0 0 
19 7 0 12 0 4 0 0 
8 8 0 1 0 0 0 2 
19 0 0 8 0 0 0 0 

20 107 25 2 0 
79 33 6 0 0 
16 45 0 3 22 
0 109 0 1 0 
0 41 0 0 0 
24 44 0 40 0 
22 82 0 2 0 
0 42 0 0 0 
3 16 0 0 0 
0 27 0 0 0 

6 124 23 1 0 0 0 0 0 
5 23 33 19 2 30 6 0 0 
30 4 11 4 12 25 0 0 0 
14 59 35 2 0 0 0 0 0 
1 9 3 0 10 18 0 0 0 
2 52 23 0 18 13 0 0 0 
3 13 3 1 83 2 0 1 0 
24 0 0 11 1 5 1 0 0 
9 4 2 0 1 3 0 0 0 
0 0 18 0 0 8 0 0 1 

53 57 44 0 0 0 0 0 0 0 
0 118 0 0 0 0 0 0 0 0 
0 55 7 10 7 3 3 1 0 0 
0 1 109 0 0 0 0 0 0 0 
0 37 3 0 1 0 0 0 0 0 
0 74 1 0 0 0 0 0 33 0 
0 29 16 0 61 0 0 0 0 0 
0 39 3 0 0 0 0 0 0 0 
0 11 0 0 0 6 0 0 0 2 
0 1 8 0 11 0 0 2 0 5 

48 106 0 0 
0 112 6 0 
4 57 20 5 
57 53 0 0 
0 31 8 2 
0 69 39 0 
0 87 19 0 
9 32 1 0 
1 14 4 0 
0 0 24 3 

40 85 28 1 0 0 0 0 0 0 0 0 
52 1 2 14 29 18 1 1 0 0 0 0 
22 13 14 1 1 5 4 0 9 14 3 0 
0 0 2 0 0 0 0 0 108 0 0 0 
0 11 1 0 0 21 3 0 5 0 0 0 
0 2 15 0 3 6 82 0 0 0 0 0 
5 7 80 0 0 0 0 0 13 1 0 0 
30 0 0 0 0 1 1 0 0 0 0 10 
1 0 6 0 0 2 0 0 2 7 0 1 
0 0 0 0 0 20 4 0 2 0 1 0 

52 71 20 10 1 0 0 0 0 
115 0 0 2 1 0 0 0 0 
38 0 5 12 16 13 2 0 0 
99 0 10 0 0 0 1 0 0 
35 0 1 0 5 0 0 0 0 
20 0 87 0 1 0 0 0 0 
23 0 53 25 3 0 0 2 0 
28 0 2 0 9 0 3 0 0 
13 0 2 0 1 3 0 0 0 
1 0 0 0 0 0 8 0 18 

101 26 26 1 0 0 0 0 
21 86 11 0 0 0 0 0 
21 39 24 0 1 1 0 0 
0 3 107 0 0 0 0 0 
29 0 11 0 0 0 1 0 
10 81 14 0 0 3 0 0 
18 40 7 0 0 41 0 0 
21 11 2 7 0 0 0 1 
5 6 0 0 0 8 0 0 
5 8 7 0 0 7 0 0 

133 13 3 5 0 0 0 0 0 
33 0 2 0 83 0 0 0 0 
25 49 7 0 4 1 0 0 0 
47 38 14 3 0 8 0 0 0 
5 23 0 0 12 0 1 0 0 
32 76 0 0 0 0 0 0 0 
5 96 2 1 2 0 0 0 0 
5 5 2 16 7 0 0 6 1 
3 9 0 3 4 0 0 0 0 
23 3 1 0 0 0 0 0 0 

14 85 5 46 4 0 0 
0 0 0 118 0 0 0 
4 7 0 70 0 5 0 
3 5 0 102 0 0 0 
6 1 0 22 12 0 0 
3 21 0 84 0 0 0 
1 20 0 85 0 0 0 
2 0 0 36 0 0 4 
0 2 0 17 0 0 0 
4 0 0 23 0 0 0 

27 100 22 5 0 0 
17 41 0 60 0 0 
32 48 3 3 0 0 
0 108 0 2 0 0 
13 26 0 0 2 0 
86 10 0 12 0 0 
26 44 9 20 0 7 
0 25 4 13 0 0 
3 5 10 1 0 0 
23 4 0 0 0 0 

64 90 0 0 0 0 0 0 0 0 
78 18 13 3 5 1 0 0 0 0 
32 25 9 0 4 0 13 2 1 0 
0 63 26 0 21 0 0 0 0 0 
2 6 23 0 3 0 5 1 0 1 
69 15 7 0 0 0 6 0 11 0 
24 82 0 0 0 0 0 0 0 0 
16 11 7 0 8 0 0 0 0 0 
8 11 0 0 0 0 0 0 0 0 
23 3 0 0 1 0 0 0 0 0 

106 42 6 0 0 0 0 0 0 
35 82 1 0 0 0 0 0 0 
65 8 4 5 4 0 0 0 0 
72 8 21 0 0 9 0 0 0 
13 11 0 16 0 0 1 0 0 
46 18 34 0 0 0 6 4 0 
95 4 6 1 0 0 0 0 0 
29 12 0 0 0 0 0 0 1 
11 7 0 0 1 0 0 0 0 
4 3 0 20 0 0 0 0 0 

112 13 22 7 0 0 0 
0 20 0 85 13 0 0 
2 30 14 30 8 2 0 
0 28 12 0 70 0 0 
10 0 0 27 0 0 4 
0 3 24 80 1 0 0 
0 16 9 81 0 0 0 
0 16 6 20 0 0 0 
0 0 0 19 0 0 0 
0 8 16 3 0 0 0 

38 45 71 0 0 0 0 0 
22 84 1 3 8 0 0 0 
10 25 6 8 28 9 0 0 
0 58 52 0 0 0 0 0 
0 37 1 0 0 0 3 0 
0 85 0 0 0 23 0 0 
0 61 45 0 0 0 0 0 
0 37 0 0 4 0 0 1 
0 0 8 1 4 4 0 2 
0 5 0 0 13 9 0 0 

83 13 58 0 0 0 0 0 0 0 
61 3 4 39 10 1 0 0 0 0 
10 22 26 0 0 0 28 0 0 0 
0 19 82 0 0 0 0 9 0 0 
5 2 34 0 0 0 0 0 0 0 
11 43 22 0 0 0 0 0 32 0 
7 60 33 3 0 3 0 0 0 0 
9 11 16 1 3 2 0 0 0 0 
3 4 7 0 0 5 0 0 0 0 
1 0 7 0 17 0 0 0 0 2 

88 21 6 33 6 0 0 0 0 0 0 
0 5 67 36 2 5 3 0 0 0 0 
2 11 56 10 7 0 0 0 0 0 0 
0 15 20 5 70 0 0 0 0 0 0 
0 6 0 32 3 0 0 0 0 0 0 
0 53 50 3 2 0 0 0 0 0 0 
0 8 0 97 1 0 0 0 0 0 0 
0 10 16 1 7 0 1 4 2 1 0 
0 0 3 2 8 2 2 0 0 1 1 
0 0 9 18 0 0 0 0 0 0 0 

154 0 0 0 0 0 0 
95 22 1 0 0 0 0 
54 13 16 1 1 1 0 
101 7 0 0 0 2 0 
18 1 1 0 0 0 21 
50 58 0 0 0 0 0 
99 0 7 0 0 0 0 
39 3 0 0 0 0 0 
19 0 0 0 0 0 0 
20 0 0 0 0 7 0 

79 74 1 0 0 0 0 
30 25 44 19 0 0 0 
63 12 4 0 7 0 0 
18 7 0 0 85 0 0 
18 0 20 0 3 0 0 
22 5 81 0 0 0 0 
19 0 22 0 63 2 0 
40 0 0 0 0 2 0 
10 4 2 0 1 0 2 
15 0 5 0 7 0 0 

138 15 1 0 0 0 0 
95 0 10 13 0 0 0 
59 11 1 11 2 2 0 
2 107 0 1 0 0 0 
21 0 0 0 0 20 0 
28 0 13 4 0 62 1 
69 1 0 36 0 0 0 
28 0 12 2 0 0 0 
19 0 0 0 0 0 0 
27 0 0 0 0 0 0 

100 41 1 12 0 0 0 
1 4 1 60 52 0 0 
12 61 2 0 9 2 0 
85 25 0 0 0 0 0 
7 6 0 18 2 0 8 
69 6 20 11 2 0 0 
0 47 0 0 59 0 0 
0 11 0 2 0 29 0 
8 7 2 0 2 0 0 
0 21 0 0 6 0 0 

154 0 0 0 
118 0 0 0 
81 2 1 2 
58 0 52 0 
41 0 0 0 
108 0 0 0 
106 0 0 0 
35 0 0 7 
18 1 0 0 
27 0 0 0 

15 79 45 15 0 0 0 0 0 0 
61 21 2 34 0 0 0 0 0 0 
17 34 4 9 22 0 0 0 0 0 
3 67 0 1 0 39 0 0 0 0 
6 2 7 2 8 0 11 5 0 0 
56 51 1 0 0 0 0 0 0 0 
4 100 0 1 0 0 0 0 1 0 
9 18 0 13 0 0 0 0 0 2 
6 5 3 3 0 1 0 0 1 0 
0 23 3 0 0 0 0 0 1 0 

18 86 34 16 0 0 0 0 0 
54 30 0 14 19 1 0 0 0 
12 54 6 3 1 0 2 8 0 
0 53 0 0 1 0 0 0 56 
12 1 0 28 0 0 0 0 0 
55 8 0 0 0 0 0 41 4 
12 0 0 77 0 0 14 3 0 
16 21 2 3 0 0 0 0 0 
3 0 5 7 0 0 0 0 4 
12 1 0 14 0 0 0 0 0 

83 65 6 0 0 0 0 0 0 
0 0 88 29 1 0 0 0 0 
12 0 24 4 29 9 8 0 0 
0 0 16 21 0 30 43 0 0 
0 0 1 0 0 18 14 7 1 
0 0 62 0 0 33 13 0 0 
11 6 35 29 0 0 19 0 6 
27 0 13 0 1 0 0 1 0 
0 0 11 0 0 5 3 0 0 
0 0 5 0 20 0 2 0 0 

103 28 23 0 0 0 0 
14 4 48 18 34 0 0 
46 0 24 0 11 5 0 
82 0 0 0 28 0 0 
25 0 0 0 14 0 2 
49 0 57 0 2 0 0 
58 0 21 0 27 0 0 
25 0 5 1 1 0 10 
11 0 0 4 4 0 0 
18 0 0 9 0 0 0 

144 10 0 0 0 0 0 0 
83 35 0 0 0 0 0 0 
68 13 3 1 1 0 0 0 
51 1 0 0 58 0 0 0 
36 5 0 0 0 0 0 0 
104 4 0 0 0 0 0 0 
24 43 0 0 0 14 25 0 
41 1 0 0 0 0 0 0 
17 1 0 0 0 0 0 1 
27 0 0 0 0 0 0 0 

58 55 24 12 3 2 0 0 0 0 0 0 0 
0 0 53 0 11 4 46 2 2 0 0 0 0 
1 2 39 8 6 0 1 0 14 6 1 8 0 
0 0 45 0 13 0 0 0 52 0 0 0 0 
0 0 22 2 9 0 0 0 8 0 0 0 0 
15 0 10 16 11 56 0 0 0 0 0 0 0 
6 0 5 17 16 0 0 24 38 0 0 0 0 
0 0 9 2 0 1 21 0 5 0 0 0 4 
0 0 2 0 12 0 1 2 2 0 0 0 0 
0 0 21 0 0 6 0 0 0 0 0 0 0 

114 35 5 0 0 
111 5 1 1 0 
30 41 1 14 0 
108 1 0 1 0 
9 28 3 0 1 
93 15 0 0 0 
54 38 0 14 0 
41 1 0 0 0 
11 0 8 0 0 
0 2 19 6 0 

124 24 6 0 0 0 0 
4 3 1 70 40 0 0 
19 44 5 18 0 0 0 
22 82 0 0 6 0 0 
11 0 8 0 22 0 0 
5 75 28 0 0 0 0 
25 61 5 0 9 6 0 
34 1 0 1 1 0 5 
7 12 0 0 0 0 0 
6 15 5 0 1 0 0 

110 12 32 0 0 
7 57 34 8 12 
29 42 15 0 0 
0 46 64 0 0 
7 14 20 0 0 
3 0 105 0 0 
27 0 61 18 0 
14 0 5 23 0 
8 0 10 0 1 
0 19 6 2 0 

47 100 3 4 0 0 0 0 0 
1 14 0 87 16 0 0 0 0 
2 64 13 1 0 5 1 0 0 
2 60 0 1 47 0 0 0 0 
2 31 0 8 0 0 0 0 0 
0 99 0 0 9 0 0 0 0 
0 90 0 15 0 0 1 0 0 
30 12 0 0 0 0 0 0 0 
6 5 0 0 1 0 0 6 1 
0 25 0 0 0 0 2 0 0 

111 25 17 1 0 0 0 0 
0 2 2 114 0 0 0 0 
44 16 5 19 2 0 0 0 
3 107 0 0 0 0 0 0 
0 18 9 3 0 10 1 0 
12 0 44 37 0 13 0 2 
11 10 4 81 0 0 0 0 
18 1 5 14 0 4 0 0 
10 0 3 3 2 1 0 0 
3 0 10 14 0 0 0 0 

78 73 3 0 0 0 0 0 
67 6 0 45 0 0 0 0 
35 26 10 7 1 7 0 0 
20 90 0 0 0 0 0 0 
30 0 1 10 0 0 0 0 
31 76 0 1 0 0 0 0 
6 0 0 100 0 0 0 0 
6 7 27 0 1 0 1 0 
9 10 0 0 0 0 0 0 
14 0 3 3 0 0 0 7 

127 21 6 0 0 0 0 0 0 0 
105 0 2 11 0 0 0 0 0 0 
44 0 35 0 2 1 3 1 0 0 
60 0 0 50 0 0 0 0 0 0 
20 0 3 0 0 3 15 0 0 0 
39 0 52 17 0 0 0 0 0 0 
8 0 18 64 0 0 0 0 16 0 
17 0 20 2 0 3 0 0 0 0 
13 0 4 2 0 0 0 0 0 0 
9 0 0 11 1 0 0 0 0 6 

118 20 8 7 1 0 0 0 0 
35 78 0 0 5 0 0 0 0 
7 44 0 0 18 11 6 0 0 
0 15 0 0 60 19 16 0 0 
7 28 2 0 0 4 0 0 0 
28 24 22 0 0 0 34 0 0 
5 74 1 0 0 1 0 25 0 
3 24 0 0 11 1 0 0 3 
0 16 1 1 1 0 0 0 0 
7 6 0 0 1 13 0 0 0 

85 42 27 0 0 0 
114 0 0 4 0 0 
82 0 0 2 1 1 
94 0 0 16 0 0 
12 0 1 8 20 0 
69 0 1 38 0 0 
22 0 34 14 36 0 
37 0 2 0 0 3 
19 0 0 0 0 0 
26 0 0 1 0 0 

71 34 47 2 0 0 0 0 
0 2 39 0 49 27 1 0 
14 40 31 0 1 0 0 0 
59 1 50 0 0 0 0 0 
22 0 1 1 17 0 0 0 
0 0 84 0 9 0 0 15 
29 61 15 0 1 0 0 0 
18 7 17 0 0 0 0 0 
0 4 14 0 1 0 0 0 
0 0 25 2 0 0 0 0 

65 59 4 18 5 3 0 0 
16 88 0 14 0 0 0 0 
20 23 32 7 0 3 1 0 
28 1 0 81 0 0 0 0 
1 0 0 14 0 1 0 25 
10 85 0 13 0 0 0 0 
78 17 4 0 0 7 0 0 
11 8 3 2 0 0 18 0 
6 8 0 5 0 0 0 0 
0 24 0 3 0 0 0 0 

94 50 10 0 0 0 0 0 0 0 0 0 0 0 
19 23 40 32 4 0 0 0 0 0 0 0 0 0 
21 35 23 0 0 6 1 0 0 0 0 0 0 0 
26 23 22 0 0 0 0 39 0 0 0 0 0 0 
16 13 11 0 0 0 0 0 1 0 0 0 0 0 
34 70 3 0 0 0 0 0 0 1 0 0 0 0 
32 56 2 0 0 0 0 12 0 0 4 0 0 0 
3 7 12 0 0 0 0 0 0 20 0 0 0 0 
3 0 3 1 0 0 0 1 0 0 1 1 7 2 
0 10 17 0 0 0 0 0 0 0 0 0 0 0 

153 1 0 0 0 0 0 0 0 
109 0 7 2 0 0 0 0 0 
65 8 2 0 9 2 0 0 0 
110 0 0 0 0 0 0 0 0 
29 2 0 2 7 0 1 0 0 
84 0 24 0 0 0 0 0 0 
91 0 0 15 0 0 0 0 0 
42 0 0 0 0 0 0 0 0 
14 3 0 0 2 0 0 0 0 
22 2 0 0 0 0 0 2 1 

125 27 2 0 0 0 
118 0 0 0 0 0 
78 8 0 0 0 0 
110 0 0 0 0 0 
33 0 0 8 0 0 
108 0 0 0 0 0 
103 0 0 0 3 0 
33 0 0 0 9 0 
8 0 0 2 8 1 
27 0 0 0 0 0 

121 29 4 0 0 0 
1 42 58 13 4 0 
32 35 8 2 6 3 
51 45 0 0 14 0 
1 3 34 0 0 3 
3 6 97 0 1 1 
37 3 7 0 53 6 
0 11 24 0 5 2 
1 12 6 0 0 0 
8 10 0 0 0 9 

78 51 7 18 0 0 0 0 0 0 
10 45 24 0 32 4 3 0 0 0 
15 29 5 26 3 3 2 3 0 0 
0 4 0 55 0 1 22 0 28 0 
1 19 0 1 0 20 0 0 0 0 
1 21 26 11 7 26 15 0 0 1 
0 32 1 0 0 2 67 0 4 0 
0 0 0 12 0 1 29 0 0 0 
0 7 4 1 1 0 3 0 3 0 
0 1 0 0 24 0 2 0 0 0 

59 81 4 6 3 1 0 
8 0 1 0 62 21 26 
57 5 0 0 6 12 6 
37 61 6 0 6 0 0 
4 10 21 0 0 6 0 
74 0 0 0 34 0 0 
44 30 0 0 13 19 0 
24 1 16 0 1 0 0 
5 1 2 0 2 5 4 
11 0 2 0 2 12 0 

99 50 1 4 0 0 0 0 0 
41 13 0 0 25 39 0 0 0 
62 0 2 0 19 0 3 0 0 
31 0 47 32 0 0 0 0 0 
27 0 4 6 0 4 0 0 0 
59 0 6 0 0 14 0 29 0 
68 0 38 0 0 0 0 0 0 
10 0 12 1 0 0 0 5 14 
8 4 6 0 1 0 0 0 0 
25 2 0 0 0 0 0 0 0 

65 87 2 0 0 0 0 0 0 0 
13 18 1 81 5 0 0 0 0 0 
20 8 0 39 7 12 0 0 0 0 
66 1 0 32 8 3 0 0 0 0 
0 19 0 2 7 7 5 1 0 0 
0 2 0 0 94 0 0 12 0 0 
53 32 4 4 1 0 0 0 12 0 
3 4 0 1 2 0 0 28 0 4 
3 9 2 1 3 1 0 0 0 0 
0 26 0 1 0 0 0 0 0 0 

54 66 23 11 0 0 0 0 0 
30 62 25 0 1 0 0 0 0 
56 16 9 2 0 2 1 0 0 
31 66 13 0 0 0 0 0 0 
22 3 3 12 0 0 0 1 0 
94 3 8 1 0 0 0 2 0 
2 103 0 0 0 0 0 0 1 
22 9 11 0 0 0 0 0 0 
2 0 10 7 0 0 0 0 0 
0 11 16 0 0 0 0 0 0 

2 142 9 1 0 0 0 0 0 
10 76 0 6 2 5 14 5 0 
8 50 2 1 0 3 1 18 3 
0 0 0 25 0 0 0 85 0 
0 26 1 12 0 0 0 2 0 
71 27 5 0 0 0 0 5 0 
46 11 0 0 0 28 3 18 0 
1 18 0 0 0 7 13 3 0 
1 12 0 0 0 0 1 0 5 
0 26 0 0 0 0 1 0 0 

112 36 6 0 0 0 0 
97 0 0 21 0 0 0 
79 0 7 0 0 0 0 
4 40 0 0 31 35 0 
38 0 3 0 0 0 0 
44 14 47 0 0 0 3 
102 0 3 0 1 0 0 
29 0 11 0 0 2 0 
10 1 4 3 1 0 0 
1 0 14 0 9 3 0 

44 65 42 2 1 0 0 0 0 0 
0 2 12 56 48 0 0 0 0 0 
0 28 4 7 11 16 18 1 1 0 
8 69 2 30 1 0 0 0 0 0 
0 5 0 2 34 0 0 0 0 0 
0 4 0 28 71 0 5 0 0 0 
0 21 1 56 26 2 0 0 0 0 
0 6 10 7 19 0 0 0 0 0 
2 5 9 2 1 0 0 0 0 0 
0 8 0 2 16 0 0 0 0 1 

55 72 23 4 0 0 0 
24 0 59 25 10 0 0 
10 8 13 3 7 21 24 
0 110 0 0 0 0 0 
25 8 5 0 3 0 0 
3 10 76 19 0 0 0 
17 0 63 0 1 25 0 
16 0 10 15 0 1 0 
0 1 12 2 4 0 0 
0 0 0 0 18 9 0 

146 6 2 0 0 0 0 0 0 
67 6 0 28 16 1 0 0 0 
36 9 25 0 3 5 2 5 1 
27 0 0 0 0 83 0 0 0 
33 1 7 0 0 0 0 0 0 
97 0 4 0 0 0 7 0 0 
65 31 0 2 0 8 0 0 0 
35 0 7 0 0 0 0 0 0 
8 1 6 0 4 0 0 0 0 
27 0 0 0 0 0 0 0 0 

154 0 0 
118 0 0 
85 1 0 
110 0 0 
41 0 0 
108 0 0 
103 0 3 
42 0 0 
19 0 0 
27 0 0 

57 80 17 0 0 0 0 0 0 0 0 
24 39 37 1 8 9 0 0 0 0 0 
34 10 6 12 18 0 4 1 1 0 0 
0 0 72 2 19 0 0 0 17 0 0 
31 1 2 0 2 0 0 0 0 5 0 
63 23 2 0 12 0 0 0 8 0 0 
42 15 33 0 16 0 0 0 0 0 0 
0 22 9 0 9 0 0 0 1 0 1 
3 9 7 0 0 0 0 0 0 0 0 
27 0 0 0 0 0 0 0 0 0 0 

113 23 7 11 0 0 0 0 0 0 
0 0 2 40 28 27 15 1 5 0 
4 0 24 6 17 10 0 22 2 1 
0 0 0 0 106 4 0 0 0 0 
4 0 2 10 1 0 0 13 11 0 
0 0 3 28 41 6 0 7 0 23 
4 0 21 3 4 0 24 49 1 0 
0 0 5 31 4 0 0 0 0 2 
0 0 2 0 12 0 4 1 0 0 
0 0 2 2 1 0 0 3 19 0 

61 77 12 1 3 0 0 0 0 0 0 
78 36 2 1 1 0 0 0 0 0 0 
28 19 1 0 20 17 1 0 0 0 0 
27 55 0 2 26 0 0 0 0 0 0 
6 13 0 0 1 0 0 20 1 0 0 
87 3 0 1 2 0 0 0 0 15 0 
1 19 0 1 25 0 0 0 17 43 0 
21 1 19 0 1 0 0 0 0 0 0 
3 10 1 2 0 0 0 0 0 0 3 
1 1 0 0 2 0 0 0 23 0 0 

139 15 0 0 0 0 0 0 0 
46 0 40 29 3 0 0 0 0 
43 25 0 10 2 3 2 1 0 
8 5 4 37 3 53 0 0 0 
16 5 20 0 0 0 0 0 0 
90 0 0 2 15 0 1 0 0 
43 7 46 10 0 0 0 0 0 
41 0 1 0 0 0 0 0 0 
6 0 8 0 1 0 0 0 4 
22 1 0 0 4 0 0 0 0 

71 25 34 3 21 0 0 
0 52 58 0 8 0 0 
0 82 2 0 2 0 0 
0 67 0 0 0 42 1 
0 40 1 0 0 0 0 
21 74 13 0 0 0 0 
0 26 79 0 0 1 0 
0 33 1 0 5 1 2 
0 19 0 0 0 0 0 
0 21 6 0 0 0 0 

67 14 69 4 0 0 0 0 
90 0 28 0 0 0 0 0 
37 0 16 4 22 3 4 0 
28 0 72 10 0 0 0 0 
18 0 4 3 0 10 0 6 
27 0 74 7 0 0 0 0 
38 32 13 5 2 16 0 0 
18 0 13 0 10 0 1 0 
3 0 8 2 6 0 0 0 
0 0 27 0 0 0 0 0 

97 44 13 0 0 0 0 0 
50 65 0 2 1 0 0 0 
41 33 5 0 0 7 0 0 
18 36 0 0 0 0 56 0 
6 10 14 11 0 0 0 0 
0 62 21 0 0 0 25 0 
50 3 0 0 0 0 0 53 
25 13 4 0 0 0 0 0 
0 16 0 0 0 0 0 3 
0 0 0 0 0 26 1 0 

149 2 3 0 0 0 
71 0 16 9 22 0 
69 0 0 0 8 9 
110 0 0 0 0 0 
41 0 0 0 0 0 
61 0 0 0 30 17 
57 0 0 0 49 0 
32 0 10 0 0 0 
18 1 0 0 0 0 
10 4 13 0 0 0 

27 117 10 0 0 0 0 0 
11 107 0 0 0 0 0 0 
2 61 0 3 12 2 5 1 
5 105 0 0 0 0 0 0 
0 41 0 0 0 0 0 0 
0 108 0 0 0 0 0 0 
10 96 0 0 0 0 0 0 
10 32 0 0 0 0 0 0 
1 16 0 0 0 1 0 1 
0 27 0 0 0 0 0 0 

97 47 1 9 0 
89 29 0 0 0 
77 8 0 1 0 
66 0 37 7 0 
40 0 0 0 1 
73 0 0 35 0 
23 53 0 29 1 
24 15 0 3 0 
9 7 0 3 0 
24 2 1 0 0 

82 69 3 0 0 0 0 0 
21 82 15 0 0 0 0 0 
30 44 1 8 3 0 0 0 
53 57 0 0 0 0 0 0 
2 36 0 0 0 3 0 0 
8 25 56 18 0 0 1 0 
13 44 1 1 0 0 0 47 
2 40 0 0 0 0 0 0 
5 7 7 0 0 0 0 0 
4 0 23 0 0 0 0 0 

77 64 13 0 
16 77 24 1 
40 19 3 24 
54 1 55 0 
29 3 9 0 
70 24 14 0 
106 0 0 0 
28 2 2 10 
12 2 5 0 
0 0 3 24 

87 65 1 1 0 0 0 0 
82 0 0 4 1 31 0 0 
19 27 0 19 19 0 2 0 
1 87 0 22 0 0 0 0 
35 4 0 1 1 0 0 0 
77 21 1 4 5 0 0 0 
95 0 0 0 11 0 0 0 
19 2 0 3 18 0 0 0 
8 0 0 1 8 0 0 2 
2 9 0 5 11 0 0 0 

18 118 2 15 1 0 0 0 0 
0 25 86 0 7 0 0 0 0 
28 19 2 0 34 3 0 0 0 
45 37 17 0 11 0 0 0 0 
0 20 0 0 4 0 17 0 0 
5 12 68 0 23 0 0 0 0 
20 33 3 0 50 0 0 0 0 
1 39 0 0 2 0 0 0 0 
0 9 2 0 5 0 0 3 0 
0 16 0 0 8 0 0 0 3 

73 63 18 0 0 0 0 0 0 0 
2 2 0 100 13 1 0 0 0 0 
57 1 15 6 0 7 0 0 0 0 
48 0 7 0 0 0 55 0 0 0 
11 0 0 5 0 24 0 1 0 0 
91 0 16 0 0 1 0 0 0 0 
1 1 33 63 0 0 0 0 8 0 
36 1 1 4 0 0 0 0 0 0 
10 0 3 4 0 0 0 0 0 2 
27 0 0 0 0 0 0 0 0 0 

35 46 24 30 7 11 1 0 
53 38 0 10 3 0 14 0 
26 6 4 11 29 0 0 10 
0 0 0 65 0 0 45 0 
27 0 5 2 0 0 1 6 
0 16 0 5 0 0 8 79 
62 0 3 3 35 0 1 2 
7 0 0 35 0 0 0 0 
11 0 2 4 1 0 1 0 
0 5 0 17 3 0 0 2 

148 4 2 0 0 0 0 0 0 0 
48 0 67 3 0 0 0 0 0 0 
46 4 33 0 1 2 0 0 0 0 
110 0 0 0 0 0 0 0 0 0 
0 0 29 5 0 0 5 2 0 0 
19 0 55 0 0 0 0 0 34 0 
104 1 1 0 0 0 0 0 0 0 
34 0 6 0 0 0 0 0 1 1 
10 0 8 0 0 0 0 0 1 0 
5 0 22 0 0 0 0 0 0 0 

41 105 6 1 1 0 0 0 0 0 0 0 
78 0 7 0 0 19 5 7 2 0 0 0 
8 5 3 44 2 0 21 0 1 2 0 0 
60 2 0 0 12 0 36 0 0 0 0 0 
0 0 0 2 27 0 1 0 0 7 4 0 
97 0 0 0 5 0 2 3 0 1 0 0 
0 25 0 0 41 5 25 0 0 8 0 2 
30 3 0 0 8 0 1 0 0 0 0 0 
5 0 0 3 4 0 6 0 0 1 0 0 
0 0 0 2 17 1 7 0 0 0 0 0 

95 47 10 2 0 0 
0 110 0 8 0 0 
32 19 3 32 0 0 
0 92 0 0 18 0 
0 3 0 38 0 0 
14 41 0 30 0 23 
0 72 0 32 0 2 
4 8 0 30 0 0 
5 10 0 0 0 4 
18 9 0 0 0 0 

103 50 1 0 0 
35 77 6 0 0 
46 40 0 0 0 
9 0 101 0 0 
13 27 0 1 0 
34 54 0 0 20 
81 24 0 0 1 
37 5 0 0 0 
10 6 0 2 1 
10 0 0 0 17 

127 7 4 16 0 
2 6 80 30 0 
34 19 19 14 0 
64 18 0 28 0 
9 24 2 6 0 
16 2 25 65 0 
40 0 0 66 0 
18 5 1 18 0 
3 2 1 10 3 
2 24 0 1 0 

87 39 28 0 0 0 0 0 0 0 0 0 
0 0 0 50 58 10 0 0 0 0 0 0 
18 14 21 3 6 9 9 6 0 0 0 0 
0 11 3 0 8 0 0 88 0 0 0 0 
20 2 2 0 0 0 0 0 7 10 0 0 
0 16 63 0 0 18 0 0 0 10 1 0 
0 104 0 2 0 0 0 0 0 0 0 0 
0 19 0 2 7 14 0 0 0 0 0 0 
0 11 3 0 0 2 0 0 0 2 0 1 
0 27 0 0 0 0 0 0 0 0 0 0 

108 45 1 0 0 0 
44 64 8 2 0 0 
26 32 20 4 3 1 
54 6 50 0 0 0 
8 28 5 0 0 0 
53 21 34 0 0 0 
2 39 65 0 0 0 
28 5 6 3 0 0 
5 9 5 0 0 0 
6 4 17 0 0 0 

115 37 2 0 0 0 
83 0 9 26 0 0 
42 3 12 7 20 2 
56 0 0 0 0 54 
23 12 2 3 1 0 
37 0 69 0 2 0 
106 0 0 0 0 0 
0 12 8 8 14 0 
7 0 0 12 0 0 
0 0 27 0 0 0 

132 12 10 0 0 0 0 
111 7 0 0 0 0 0 
75 1 5 4 1 0 0 
110 0 0 0 0 0 0 
29 3 8 1 0 0 0 
108 0 0 0 0 0 0 
90 0 8 0 0 7 1 
41 0 1 0 0 0 0 
18 0 1 0 0 0 0 
12 0 0 14 1 0 0 

88 66 0 0 0 0 
6 111 1 0 0 0 
52 23 0 6 1 4 
39 71 0 0 0 0 
10 30 1 0 0 0 
107 1 0 0 0 0 
63 40 0 2 0 1 
31 10 0 1 0 0 
17 2 0 0 0 0 
25 1 1 0 0 0 

15 32 103 2 2 0 0 
76 8 16 15 0 3 0 
38 11 0 30 1 6 0 
21 89 0 0 0 0 0 
21 0 7 9 0 4 0 
0 24 0 84 0 0 0 
58 1 10 37 0 0 0 
1 4 7 29 1 0 0 
1 5 0 0 0 9 4 
14 9 2 1 0 1 0 

58 34 48 14 0 0 0 0 
99 2 0 0 17 0 0 0 
10 11 27 4 30 4 0 0 
45 30 0 0 30 2 3 0 
0 17 0 0 22 0 2 0 
67 1 1 3 34 0 2 0 
35 8 28 1 34 0 0 0 
22 2 0 2 14 0 0 2 
13 0 2 0 4 0 0 0 
0 3 0 0 24 0 0 0 

81 70 3 0 0 0 0 
46 0 0 72 0 0 0 
37 0 0 39 10 0 0 
93 10 0 2 5 0 0 
34 1 0 6 0 0 0 
41 2 26 39 0 0 0 
59 7 0 21 0 19 0 
8 0 0 34 0 0 0 
6 4 0 9 0 0 0 
1 0 0 22 0 0 4 

69 58 15 12 0 0 0 0 0 0 
12 69 0 1 35 1 0 0 0 0 
25 7 13 2 29 0 6 2 2 0 
0 109 0 0 0 0 0 1 0 0 
14 12 0 6 5 0 4 0 0 0 
34 31 2 0 41 0 0 0 0 0 
18 0 4 69 0 0 2 1 12 0 
15 21 0 0 6 0 0 0 0 0 
14 1 0 2 0 0 1 0 1 0 
26 0 0 0 0 0 0 0 0 1 

145 2 7 0 0 0 
9 17 60 32 0 0 
51 12 7 14 2 0 
13 0 80 17 0 0 
6 7 1 27 0 0 
88 0 11 0 9 0 
79 11 1 15 0 0 
27 13 1 1 0 0 
9 1 0 9 0 0 
1 19 6 0 0 1 

60 24 30 40 0 0 0 0 0 0 
1 115 2 0 0 0 0 0 0 0 
28 17 10 0 16 10 2 2 1 0 
1 0 2 101 6 0 0 0 0 0 
4 4 5 6 16 6 0 0 0 0 
31 4 8 0 65 0 0 0 0 0 
86 7 11 0 2 0 0 0 0 0 
0 15 19 0 7 0 0 0 0 1 
12 2 3 0 2 0 0 0 0 0 
1 1 0 0 25 0 0 0 0 0 

35 104 15 0 0 0 0 0 0 
15 20 54 15 10 4 0 0 0 
0 13 31 11 4 23 4 0 0 
0 9 59 30 10 0 2 0 0 
21 5 4 8 0 3 0 0 0 
0 84 9 1 4 6 0 4 0 
0 15 77 10 0 4 0 0 0 
0 24 1 3 0 14 0 0 0 
0 2 9 3 0 2 1 0 2 
0 1 2 19 0 5 0 0 0 

105 17 20 3 8 1 0 0 0 0 0 0 0 0 
44 0 20 0 0 1 53 0 0 0 0 0 0 0 
16 1 14 0 17 11 15 10 1 1 0 0 0 0 
4 0 105 0 1 0 0 0 0 0 0 0 0 0 
26 9 0 0 1 0 1 0 0 0 4 0 0 0 
74 3 3 0 10 10 0 0 0 0 0 8 0 0 
0 2 0 0 0 19 3 0 68 0 0 0 14 0 
1 0 0 0 0 0 39 0 0 0 0 2 0 0 
0 1 2 0 1 2 11 0 0 0 1 0 0 1 
0 7 0 0 0 0 20 0 0 0 0 0 0 0 

141 13 0 0 0 0 0 
16 0 102 0 0 0 0 
59 6 16 5 0 0 0 
99 0 11 0 0 0 0 
26 1 14 0 0 0 0 
37 19 20 32 0 0 0 
45 0 61 0 0 0 0 
21 0 12 1 8 0 0 
10 0 5 0 2 2 0 
2 1 23 0 0 0 1 

14 49 30 58 3 0 0 0 0 
42 0 0 1 70 5 0 0 0 
9 0 16 7 27 22 2 3 0 
0 0 20 20 32 38 0 0 0 
4 0 18 0 19 0 0 0 0 
0 0 7 92 9 0 0 0 0 
0 0 42 40 21 0 0 0 3 
14 0 2 20 6 0 0 0 0 
6 2 1 4 6 0 0 0 0 
0 0 24 0 3 0 0 0 0 

109 40 2 2 1 0 0 0 0 
10 11 0 51 3 43 0 0 0 
26 47 0 4 4 1 3 1 0 
0 0 108 0 2 0 0 0 0 
33 8 0 0 0 0 0 0 0 
25 61 3 0 17 0 0 0 2 
33 29 0 4 40 0 0 0 0 
15 24 0 2 0 0 0 0 1 
7 6 2 0 4 0 0 0 0 
24 2 1 0 0 0 0 0 0 

9 125 13 7 0 0 
15 85 0 17 1 0 
11 26 2 9 34 4 
0 8 0 87 15 0 
0 11 0 19 11 0 
14 7 0 70 17 0 
0 12 0 94 0 0 
5 35 0 2 0 0 
5 2 0 7 5 0 
0 1 0 0 26 0 

93 51 9 1 0 0 0 
44 0 71 0 3 0 0 
71 2 13 0 0 0 0 
104 0 4 0 2 0 0 
33 0 8 0 0 0 0 
92 0 15 0 1 0 0 
91 0 7 0 0 8 0 
16 4 22 0 0 0 0 
12 0 3 3 0 0 1 
22 0 0 0 0 5 0 

94 20 40 0 0 0 0 0 0 0 0 
0 0 47 39 4 24 4 0 0 0 0 
0 6 31 0 3 0 29 10 4 3 0 
0 0 42 0 19 0 49 0 0 0 0 
0 0 25 0 9 0 5 0 2 0 0 
0 0 93 0 3 0 1 9 0 2 0 
0 0 33 0 1 0 71 0 1 0 0 
0 0 2 0 0 0 39 1 0 0 0 
0 0 2 0 2 0 9 0 0 4 2 
0 0 22 0 0 0 4 0 0 1 0 

34 115 2 3 0 0 0 0 
23 0 3 18 4 67 3 0 
75 2 5 1 0 2 1 0 
10 0 0 37 0 0 63 0 
19 0 0 19 0 2 1 0 
95 0 7 0 0 5 0 1 
85 0 0 0 0 5 16 0 
17 7 2 0 2 13 1 0 
17 0 1 0 0 1 0 0 
17 0 9 0 1 0 0 0 

145 9 0 0 0 
113 2 1 2 0 
77 6 3 0 0 
60 50 0 0 0 
39 0 2 0 0 
107 0 1 0 0 
14 1 0 0 91 
42 0 0 0 0 
6 8 1 0 4 
21 0 6 0 0 

150 4 0 0 
102 5 11 0 
63 22 0 1 
110 0 0 0 
23 18 0 0 
92 16 0 0 
106 0 0 0 
15 27 0 0 
18 1 0 0 
7 20 0 0 

150 4 0 0 0 
118 0 0 0 0 
83 3 0 0 0 
110 0 0 0 0 
41 0 0 0 0 
31 29 43 5 0 
104 0 1 0 1 
37 0 5 0 0 
16 1 2 0 0 
11 0 16 0 0 

11 125 6 10 2 0 0 0 
0 115 1 1 0 1 0 0 
5 45 0 0 35 0 1 0 
0 73 0 0 37 0 0 0 
0 38 0 1 0 0 0 2 
8 61 0 0 39 0 0 0 
39 66 1 0 0 0 0 0 
0 42 0 0 0 0 0 0 
4 13 2 0 0 0 0 0 
0 14 1 12 0 0 0 0 

99 46 2 7 0 0 0 
19 99 0 0 0 0 0 
59 8 3 0 15 1 0 
15 45 0 23 27 0 0 
0 5 4 32 0 0 0 
65 8 8 18 0 0 9 
79 27 0 0 0 0 0 
33 9 0 0 0 0 0 
6 10 2 0 0 1 0 
14 2 5 6 0 0 0 

113 40 1 0 0 0 0 
10 8 100 0 0 0 0 
15 17 39 15 0 0 0 
0 81 29 0 0 0 0 
12 20 0 0 4 5 0 
0 53 53 2 0 0 0 
0 92 0 14 0 0 0 
38 3 0 1 0 0 0 
6 6 4 1 0 0 2 
15 4 8 0 0 0 0 

135 11 8 0 0 
117 0 1 0 0 
78 0 2 5 1 
87 0 23 0 0 
30 0 1 10 0 
107 0 1 0 0 
98 0 8 0 0 
19 3 19 1 0 
15 2 2 0 0 
25 0 2 0 0 

69 77 8 0 0 0 0 0 
72 23 23 0 0 0 0 0 
6 39 35 2 3 1 0 0 
2 88 12 0 8 0 0 0 
24 12 0 1 4 0 0 0 
0 79 24 5 0 0 0 0 
0 27 53 0 0 0 26 0 
0 24 0 0 0 0 16 2 
7 9 0 1 1 0 1 0 
0 6 0 0 21 0 0 0 

15 111 28 0 0 
4 77 0 37 0 
16 35 17 14 4 
72 38 0 0 0 
34 6 0 1 0 
15 43 0 50 0 
41 47 18 0 0 
21 13 0 6 2 
3 15 1 0 0 
8 14 5 0 0 

48 86 16 4 0 0 0 0 0 0 
85 0 0 0 33 0 0 0 0 0 
35 17 0 1 4 19 8 2 0 0 
110 0 0 0 0 0 0 0 0 0 
31 2 0 0 1 7 0 0 0 0 
100 1 0 0 0 6 0 0 1 0 
92 14 0 0 0 0 0 0 0 0 
8 5 0 1 0 0 20 8 0 0 
11 0 0 0 5 1 0 1 0 1 
27 0 0 0 0 0 0 0 0 0 

138 6 10 0 0 0 0 0 
97 0 19 2 0 0 0 0 
59 0 10 0 6 10 1 0 
0 0 1 0 0 0 0 109 
8 0 31 0 2 0 0 0 
74 0 9 10 4 0 11 0 
41 0 64 0 1 0 0 0 
0 0 39 1 2 0 0 0 
14 2 2 0 1 0 0 0 
27 0 0 0 0 0 0 0 

78 75 1 0 0 0 0 0 
53 51 13 1 0 0 0 0 
3 57 9 0 15 2 0 0 
1 53 56 0 0 0 0 0 
0 40 1 0 0 0 0 0 
0 99 9 0 0 0 0 0 
4 17 0 66 0 0 19 0 
0 28 0 0 0 1 11 2 
2 14 1 2 0 0 0 0 
2 1 24 0 0 0 0 0 

32 90 31 1 0 0 0 0 0 0 0 0 
1 7 0 7 103 0 0 0 0 0 0 0 
15 32 0 18 6 6 3 4 2 0 0 0 
0 60 0 18 0 0 0 0 0 32 0 0 
0 14 0 2 5 0 0 0 0 0 20 0 
77 23 0 0 7 0 0 0 0 0 0 1 
0 94 0 0 12 0 0 0 0 0 0 0 
1 22 0 0 0 0 0 0 0 0 0 19 
0 10 1 5 3 0 0 0 0 0 0 0 
0 8 0 1 1 0 0 17 0 0 0 0 

36 56 48 3 11 0 0 0 0 
1 0 85 30 0 1 1 0 0 
10 0 71 0 1 0 1 3 0 
0 0 5 105 0 0 0 0 0 
2 0 1 1 0 37 0 0 0 
0 0 34 28 44 2 0 0 0 
0 0 2 11 16 77 0 0 0 
0 24 2 4 0 2 1 9 0 
2 0 8 8 0 1 0 0 0 
0 0 1 22 0 0 0 0 4 

149 3 1 1 0 0 0 0 0 0 0 
24 0 43 0 39 12 0 0 0 0 0 
33 6 36 7 0 0 2 1 1 0 0 
18 0 11 0 76 0 0 0 0 5 0 
12 2 19 1 0 0 0 7 0 0 0 
94 0 4 0 0 0 10 0 0 0 0 
2 0 55 14 0 0 35 0 0 0 0 
3 24 7 6 0 0 0 2 0 0 0 
3 3 6 5 0 0 0 0 0 0 2 
2 9 4 12 0 0 0 0 0 0 0 

86 36 30 1 1 0 0 0 0 
24 0 47 0 0 15 32 0 0 
47 0 20 0 0 2 17 0 0 
4 0 15 0 0 0 44 47 0 
17 0 22 0 0 0 2 0 0 
85 0 1 9 0 0 7 0 6 
98 0 1 0 0 7 0 0 0 
22 0 20 0 0 0 0 0 0 
12 0 1 0 5 0 1 0 0 
0 0 0 0 0 0 27 0 0 

37 94 6 3 12 2 0 0 
31 86 0 0 1 0 0 0 
18 56 0 1 2 0 9 0 
2 102 0 0 0 0 0 6 
6 14 13 8 0 0 0 0 
35 33 0 31 9 0 0 0 
45 9 16 36 0 0 0 0 
23 11 0 5 3 0 0 0 
0 4 6 1 1 0 7 0 
6 1 0 7 13 0 0 0 

109 12 24 9 0 0 0 0 
20 1 1 3 93 0 0 0 
50 13 0 17 3 3 0 0 
0 110 0 0 0 0 0 0 
10 0 8 14 0 0 9 0 
86 3 3 16 0 0 0 0 
25 10 1 70 0 0 0 0 
0 2 27 11 2 0 0 0 
12 1 0 5 0 0 0 1 
0 0 0 27 0 0 0 0 

137 1 16 0 0 0 0 0 0 0 0 0 
40 0 0 24 3 44 5 2 0 0 0 0 
54 5 16 11 0 0 0 0 0 0 0 0 
8 22 0 80 0 0 0 0 0 0 0 0 
30 3 1 0 1 0 0 2 4 0 0 0 
38 28 1 1 39 0 0 0 0 1 0 0 
46 10 34 16 0 0 0 0 0 0 0 0 
15 5 0 13 1 0 0 0 7 0 1 0 
10 0 5 0 1 0 1 0 0 0 0 2 
0 18 0 9 0 0 0 0 0 0 0 0 

152 1 1 0 0 0 0 0 0 
16 66 13 21 1 1 0 0 0 
30 17 11 0 0 0 20 7 1 
5 16 3 0 0 85 1 0 0 
24 1 0 0 0 12 4 0 0 
100 0 0 0 2 3 3 0 0 
5 0 6 1 0 94 0 0 0 
15 16 6 1 0 0 4 0 0 
8 2 0 0 0 2 2 0 5 
5 1 0 0 18 0 3 0 0 

3 140 1 10 0 0 0 
0 117 0 0 1 0 0 
23 33 2 26 1 1 0 
13 26 0 38 0 33 0 
14 16 0 1 10 0 0 
0 77 0 31 0 0 0 
0 44 4 0 0 0 58 
0 32 0 0 10 0 0 
0 18 0 0 1 0 0 
0 18 0 9 0 0 0 

81 8 22 25 3 12 2 1 0 
112 6 0 0 0 0 0 0 0 
56 3 11 0 11 0 4 0 1 
104 0 0 0 0 6 0 0 0 
27 0 12 0 2 0 0 0 0 
57 0 10 0 0 31 0 0 10 
98 0 0 0 3 0 0 0 5 
42 0 0 0 0 0 0 0 0 
11 0 0 0 0 8 0 0 0 
12 0 6 0 9 0 0 0 0 

151 3 0 0 0 0 0 0 0 
45 22 21 27 3 0 0 0 0 
16 37 30 0 0 1 2 0 0 
0 0 110 0 0 0 0 0 0 
9 0 32 0 0 0 0 0 0 
51 1 56 0 0 0 0 0 0 
33 7 31 0 0 0 35 0 0 
0 2 11 20 0 0 0 1 8 
1 7 7 4 0 0 0 0 0 
0 0 2 25 0 0 0 0 0 

42 79 31 1 1 0 0 0 0 
17 62 0 30 0 9 0 0 0 
37 25 5 10 0 3 4 2 0 
20 25 0 3 0 0 62 0 0 
1 37 2 0 0 1 0 0 0 
6 9 21 12 26 34 0 0 0 
0 105 0 0 1 0 0 0 0 
1 15 26 0 0 0 0 0 0 
2 13 4 0 0 0 0 0 0 
0 25 0 0 0 0 0 0 2 

146 8 0 0 0 0 
118 0 0 0 0 0 
84 2 0 0 0 0 
110 0 0 0 0 0 
34 7 0 0 0 0 
108 0 0 0 0 0 
52 0 7 47 0 0 
42 0 0 0 0 0 
11 6 0 0 2 0 
8 0 0 0 0 19 

128 17 7 1 1 0 0 0 0 0 
93 10 6 0 0 3 6 0 0 0 
48 14 18 0 0 0 1 5 0 0 
0 0 60 0 0 0 0 50 0 0 
4 2 20 0 0 0 0 0 15 0 
96 0 2 0 10 0 0 0 0 0 
59 0 47 0 0 0 0 0 0 0 
14 0 22 0 0 3 0 2 1 0 
2 8 6 0 0 0 1 0 0 2 
24 2 0 0 1 0 0 0 0 0 

134 20 0 0 
90 28 0 0 
38 35 13 0 
81 29 0 0 
14 27 0 0 
43 22 39 4 
61 40 5 0 
35 7 0 0 
14 2 2 1 
25 2 0 0 

4 6 74 46 18 6 0 0 
10 13 84 11 0 0 0 0 
12 35 11 12 5 0 11 0 
7 5 1 97 0 0 0 0 
5 24 6 0 0 0 6 0 
85 7 4 11 0 1 0 0 
0 2 75 21 0 8 0 0 
10 13 0 15 0 4 0 0 
8 2 1 0 2 0 0 6 
7 1 1 18 0 0 0 0 

106 27 14 6 1 0 0 0 
1 46 8 5 0 58 0 0 
22 5 16 31 12 0 0 0 
102 2 2 2 2 0 0 0 
1 19 1 10 0 5 5 0 
0 6 0 102 0 0 0 0 
79 26 0 1 0 0 0 0 
32 0 0 1 8 0 0 1 
5 0 0 11 3 0 0 0 
0 19 0 0 8 0 0 0 

134 6 3 3 8 0 0 0 0 0 
56 6 56 0 0 0 0 0 0 0 
29 15 4 4 0 26 1 4 2 1 
14 18 0 0 0 77 0 1 0 0 
18 0 7 8 0 3 0 0 0 5 
26 3 0 8 0 0 0 71 0 0 
24 12 9 49 0 10 0 0 0 2 
3 11 0 28 0 0 0 0 0 0 
5 0 6 0 0 6 2 0 0 0 
1 21 1 3 0 1 0 0 0 0 

112 8 23 11 0 0 0 
0 0 0 118 0 0 0 
0 0 18 58 10 0 0 
14 0 0 95 1 0 0 
0 0 0 35 3 3 0 
1 32 7 53 15 0 0 
0 0 0 106 0 0 0 
0 0 4 22 13 0 3 
10 0 0 8 1 0 0 
0 0 0 27 0 0 0 

152 2 0 0 0 0 0 0 0 0 0 
85 1 15 17 0 0 0 0 0 0 0 
70 3 0 5 4 4 0 0 0 0 0 
68 0 0 10 0 0 32 0 0 0 0 
23 0 2 0 0 0 4 12 0 0 0 
75 7 0 0 0 0 10 0 16 0 0 
79 0 0 10 0 17 0 0 0 0 0 
41 0 0 1 0 0 0 0 0 0 0 
14 1 0 3 0 0 0 0 0 1 0 
16 3 0 0 0 0 0 0 0 0 8 

103 36 13 2 0 0 0 0 
82 4 0 6 26 0 0 0 
31 3 0 30 0 12 2 8 
96 2 0 12 0 0 0 0 
2 36 0 2 0 0 1 0 
12 6 0 53 0 0 37 0 
97 7 0 0 0 1 1 0 
20 0 0 22 0 0 0 0 
13 1 0 2 3 0 0 0 
4 0 0 6 9 6 0 2 

154 0 0 0 0 0 0 0 0 
108 10 0 0 0 0 0 0 0 
59 1 14 11 1 0 0 0 0 
110 0 0 0 0 0 0 0 0 
26 1 0 0 0 8 4 2 0 
96 0 1 0 0 0 11 0 0 
106 0 0 0 0 0 0 0 0 
25 0 14 3 0 0 0 0 0 
15 3 0 0 0 0 0 0 1 
25 2 0 0 0 0 0 0 0 

31 45 6 21 51 0 0 0 0 0 
25 17 1 10 36 23 4 2 0 0 
17 33 22 6 0 7 0 0 1 0 
92 0 0 8 0 0 0 2 0 8 
9 2 1 9 0 0 9 11 0 0 
3 81 10 0 0 6 0 8 0 0 
0 13 67 26 0 0 0 0 0 0 
31 3 0 5 2 0 0 0 0 1 
3 7 2 3 0 2 0 2 0 0 
0 1 0 5 1 0 0 20 0 0 

88 60 1 2 3 0 0 0 0 0 0 
39 0 45 0 0 19 15 0 0 0 0 
55 0 0 0 1 8 4 13 5 0 0 
5 1 0 84 0 0 0 20 0 0 0 
5 0 0 0 0 1 4 31 0 0 0 
55 0 0 0 1 0 32 0 0 2 18 
47 1 58 0 0 0 0 0 0 0 0 
42 0 0 0 0 0 0 0 0 0 0 
9 0 0 6 0 0 0 4 0 0 0 
20 0 0 0 0 0 0 0 0 0 7 

102 3 38 11 0 0 0 
33 0 57 28 0 0 0 
0 5 30 46 1 1 3 
1 0 96 13 0 0 0 
16 0 16 8 0 0 1 
45 0 48 15 0 0 0 
0 0 2 103 1 0 0 
0 0 21 16 0 5 0 
0 0 8 9 2 0 0 
27 0 0 0 0 0 0 

152 2 0 0 
39 79 0 0 
71 15 0 0 
103 7 0 0 
32 9 0 0 
24 84 0 0 
92 14 0 0 
33 7 2 0 
17 1 0 1 
24 0 3 0 

135 5 12 2 0 0 0 0 0 0 0 
2 37 17 0 62 0 0 0 0 0 0 
5 3 24 0 1 35 6 9 3 0 0 
9 41 25 0 16 1 0 0 0 18 0 
8 4 11 0 0 10 0 0 0 8 0 
1 5 73 0 0 28 0 0 0 0 1 
39 0 6 0 0 61 0 0 0 0 0 
16 0 16 0 1 9 0 0 0 0 0 
1 13 0 0 0 1 0 0 3 1 0 
9 0 10 0 0 0 0 0 3 5 0 

100 54 0 0 0 0 0 0 0 
67 17 30 4 0 0 0 0 0 
3 30 16 8 11 14 4 0 0 
0 90 19 0 0 0 1 0 0 
0 14 9 0 18 0 0 0 0 
17 6 5 1 14 0 0 64 1 
1 99 6 0 0 0 0 0 0 
2 11 29 0 0 0 0 0 0 
0 12 0 0 1 0 6 0 0 
0 6 0 1 12 0 8 0 0 

154 0 0 0 0 0 
59 4 54 1 0 0 
75 11 0 0 0 0 
110 0 0 0 0 0 
39 0 0 0 2 0 
37 38 5 0 0 28 
106 0 0 0 0 0 
42 0 0 0 0 0 
19 0 0 0 0 0 
26 0 0 1 0 0 

113 15 19 7 0 0 0 0 0 
11 7 100 0 0 0 0 0 0 
32 29 2 0 22 1 0 0 0 
49 6 4 0 46 0 5 0 0 
37 4 0 0 0 0 0 0 0 
31 12 5 0 1 0 0 51 8 
0 70 19 0 0 0 17 0 0 
18 7 0 0 0 0 8 9 0 
17 1 1 0 0 0 0 0 0 
17 10 0 0 0 0 0 0 0 

76 61 17 0 0 0 0 0 0 
3 0 22 43 6 44 0 0 0 
2 0 22 45 14 0 2 1 0 
0 0 0 0 0 0 2 0 108 
5 0 25 10 0 0 1 0 0 
4 0 33 43 3 5 20 0 0 
16 0 35 42 1 0 12 0 0 
0 0 34 7 0 1 0 0 0 
3 1 13 1 1 0 0 0 0 
0 0 1 0 3 23 0 0 0 

30 86 34 4 0 0 0 0 0 
59 43 13 0 3 0 0 0 0 
57 27 0 0 0 1 1 0 0 
22 84 0 0 0 0 4 0 0 
14 6 0 0 14 0 0 7 0 
26 67 5 0 10 0 0 0 0 
37 35 34 0 0 0 0 0 0 
10 29 0 0 3 0 0 0 0 
1 5 0 0 0 0 0 0 13 
12 0 10 0 5 0 0 0 0 

69 30 21 34 0 0 0 0 0 
44 73 0 1 0 0 0 0 0 
17 62 0 1 5 1 0 0 0 
54 50 0 0 6 0 0 0 0 
14 13 2 0 9 2 1 0 0 
14 82 0 4 0 0 0 8 0 
1 102 0 2 0 1 0 0 0 
12 27 0 0 1 0 0 0 2 
4 14 0 0 1 0 0 0 0 
27 0 0 0 0 0 0 0 0 

148 6 0 0 0 
108 10 0 0 0 
55 31 0 0 0 
110 0 0 0 0 
40 0 1 0 0 
84 0 24 0 0 
96 0 0 8 2 
40 0 2 0 0 
6 9 4 0 0 
26 1 0 0 0 

125 21 7 1 0 0 
8 109 0 1 0 0 
5 65 0 16 0 0 
2 12 0 96 0 0 
4 33 0 2 2 0 
0 108 0 0 0 0 
1 95 0 10 0 0 
5 30 0 0 0 7 
1 18 0 0 0 0 
3 23 1 0 0 0 

7 89 11 37 2 7 1 0 0 0 
0 6 29 47 9 10 2 15 0 0 
0 3 0 23 33 3 7 15 2 0 
0 0 0 0 0 44 43 0 0 23 
0 20 0 4 0 11 0 1 5 0 
0 0 2 45 28 0 33 0 0 0 
0 3 1 3 9 0 0 90 0 0 
0 1 0 31 0 4 4 1 1 0 
0 0 6 8 0 0 0 5 0 0 
0 0 0 9 9 1 4 4 0 0 

50 68 28 8 0 0 0 0 
13 33 15 0 5 48 4 0 
30 29 26 0 0 0 0 1 
0 1 18 0 0 91 0 0 
0 20 15 0 0 0 0 6 
13 27 68 0 0 0 0 0 
58 11 37 0 0 0 0 0 
11 28 1 0 0 0 0 2 
0 9 9 0 0 0 1 0 
9 3 14 1 0 0 0 0 

13 40 101 0 0 0 0 
9 97 12 0 0 0 0 
2 31 46 2 2 2 1 
1 67 42 0 0 0 0 
23 12 2 0 0 4 0 
4 43 28 9 0 24 0 
54 12 37 0 1 0 2 
22 2 18 0 0 0 0 
0 3 14 0 0 0 2 
0 14 13 0 0 0 0 

84 7 33 30 0 0 0 0 
100 0 10 8 0 0 0 0 
44 0 39 0 3 0 0 0 
56 0 1 53 0 0 0 0 
15 0 23 2 1 0 0 0 
48 0 0 44 1 4 11 0 
96 0 8 2 0 0 0 0 
26 0 9 2 0 0 2 3 
5 0 8 6 0 0 0 0 
7 0 20 0 0 0 0 0 

153 1 0 0 0 0 0 0 0 0 0 0 
35 76 7 0 0 0 0 0 0 0 0 0 
35 15 3 12 17 1 1 1 1 0 0 0 
2 108 0 0 0 0 0 0 0 0 0 0 
13 8 0 14 4 0 0 0 0 2 0 0 
1 60 1 44 2 0 0 0 0 0 0 0 
5 31 29 0 0 0 41 0 0 0 0 0 
4 1 7 0 0 5 0 0 0 0 25 0 
1 3 0 0 3 0 0 0 0 0 2 10 
14 0 10 3 0 0 0 0 0 0 0 0 

11 46 62 35 0 0 
0 80 31 0 7 0 
8 1 72 2 1 2 
0 4 106 0 0 0 
0 8 32 0 0 1 
0 82 21 5 0 0 
0 27 79 0 0 0 
8 3 31 0 0 0 
0 0 19 0 0 0 
1 0 18 0 0 8 

149 5 0 0 0 0 
16 0 101 1 0 0 
38 10 29 9 0 0 
21 0 89 0 0 0 
11 0 30 0 0 0 
39 0 24 45 0 0 
90 0 15 0 1 0 
11 10 20 1 0 0 
6 0 13 0 0 0 
14 0 12 0 0 1 

20 42 92 0 0 0 0 
0 0 104 13 1 0 0 
0 0 69 9 4 4 0 
0 0 109 0 1 0 0 
0 0 41 0 0 0 0 
0 0 106 0 0 0 2 
0 0 89 0 0 17 0 
8 0 23 7 0 0 4 
1 0 14 0 3 0 1 
0 0 16 0 0 11 0 

117 29 7 1 0 0 0 0 0 0 0 
10 1 3 104 0 0 0 0 0 0 0 
14 0 44 13 3 3 8 1 0 0 0 
12 0 94 4 0 0 0 0 0 0 0 
23 0 3 0 0 3 12 0 0 0 0 
0 0 13 18 0 77 0 0 0 0 0 
1 0 11 38 4 0 3 0 34 2 13 
1 1 26 8 3 3 0 0 0 0 0 
3 0 2 11 0 1 2 0 0 0 0 
9 1 1 3 13 0 0 0 0 0 0 

27 107 11 9 0 0 0 0 
46 51 16 0 5 0 0 0 
43 29 4 1 1 8 0 0 
34 75 0 0 0 1 0 0 
17 23 0 0 0 0 1 0 
54 31 22 0 0 0 1 0 
88 0 1 6 0 0 0 11 
12 0 6 0 0 24 0 0 
2 0 9 0 1 7 0 0 
19 5 0 0 2 1 0 0 

137 5 3 9 0 0 0 0 0 0 0 0 0 0 0 0 0 
1 0 0 2 104 6 3 2 0 0 0 0 0 0 0 0 0 
6 8 0 11 0 32 16 4 2 6 1 0 0 0 0 0 0 
0 0 0 0 0 66 37 0 2 0 0 5 0 0 0 0 0 
0 0 0 0 0 2 17 0 0 0 0 0 18 4 0 0 0 
0 0 6 0 0 16 76 0 0 2 2 1 0 0 5 0 0 
0 0 0 0 0 71 28 0 0 0 3 0 0 0 4 0 0 
0 15 1 0 0 18 1 0 2 0 3 0 2 0 0 0 0 
0 0 0 5 0 1 4 0 2 0 0 0 1 0 0 1 5 
20 0 0 2 0 0 1 0 0 0 0 0 4 0 0 0 0 

43 111 0 0 0 
55 45 18 0 0 
56 24 4 2 0 
6 74 30 0 0 
16 22 3 0 0 
45 10 2 38 13 
13 65 28 0 0 
33 9 0 0 0 
11 1 4 3 0 
1 2 24 0 0 

49 64 7 18 13 1 2 0 0 0 
8 59 0 0 0 0 27 23 1 0 
47 20 0 13 0 0 4 0 2 0 
16 44 21 0 0 0 29 0 0 0 
1 12 0 10 1 0 6 11 0 0 
46 0 5 48 0 0 0 0 0 9 
5 91 10 0 0 0 0 0 0 0 
3 7 0 0 7 0 1 0 0 24 
6 2 0 8 0 0 2 1 0 0 
15 0 0 0 0 0 0 12 0 0 

38 109 6 1 0 0 0 
0 7 22 89 0 0 0 
1 56 8 0 19 2 0 
0 22 87 1 0 0 0 
0 27 1 4 0 1 8 
0 76 19 13 0 0 0 
0 3 50 53 0 0 0 
0 35 5 2 0 0 0 
0 13 2 4 0 0 0 
0 0 0 27 0 0 0 

53 72 29 0 0 0 0 0 0 
11 14 69 24 0 0 0 0 0 
22 21 16 16 5 5 1 0 0 
1 0 94 0 10 0 0 5 0 
0 8 16 3 2 1 0 0 11 
1 67 27 9 2 0 1 1 0 
0 49 19 23 15 0 0 0 0 
0 13 29 0 0 0 0 0 0 
4 8 7 0 0 0 0 0 0 
0 26 1 0 0 0 0 0 0 

151 2 1 0 0 
3 59 29 27 0 
17 39 22 0 8 
0 107 0 3 0 
30 4 7 0 0 
29 55 18 2 4 
9 71 2 0 24 
20 2 16 0 4 
6 4 4 5 0 
0 27 0 0 0 

144 2 7 1 0 0 
116 0 2 0 0 0 
86 0 0 0 0 0 
71 0 0 10 29 0 
39 1 0 0 1 0 
64 23 0 12 0 9 
96 0 0 2 0 8 
10 2 1 29 0 0 
16 0 3 0 0 0 
25 2 0 0 0 0 

147 4 3 0 0 
1 0 117 0 0 
4 0 73 9 0 
0 0 110 0 0 
1 11 12 0 17 
0 13 95 0 0 
1 0 105 0 0 
3 20 19 0 0 
0 0 19 0 0 
0 0 27 0 0 

15 30 20 89 0 0 0 0 
2 29 0 87 0 0 0 0 
4 39 1 35 2 5 0 0 
21 9 27 53 0 0 0 0 
0 10 0 21 0 0 10 0 
1 9 2 71 0 11 0 14 
12 80 1 13 0 0 0 0 
0 33 0 9 0 0 0 0 
1 13 0 2 0 0 3 0 
0 4 14 0 0 0 2 7 

25 104 21 2 2 0 0 0 
0 48 25 2 3 40 0 0 
5 9 14 28 14 0 13 3 
7 0 8 95 0 0 0 0 
0 0 5 18 16 2 0 0 
10 6 13 76 3 0 0 0 
0 5 71 30 0 0 0 0 
0 28 3 10 1 0 0 0 
0 13 1 1 2 0 2 0 
0 13 10 4 0 0 0 0 

78 3 47 21 4 1 0 0 0 0 0 
43 0 13 25 1 34 2 0 0 0 0 
0 4 38 4 9 6 17 5 2 1 0 
0 19 0 17 19 4 50 0 0 0 1 
2 0 32 7 0 0 0 0 0 0 0 
0 0 71 0 8 0 7 0 0 0 22 
0 0 98 1 7 0 0 0 0 0 0 
1 0 36 4 1 0 0 0 0 0 0 
1 3 4 1 8 2 0 0 0 0 0 
0 0 16 0 0 9 0 0 0 2 0 

69 48 14 1 19 3 0 0 0 0 
0 60 0 13 38 0 7 0 0 0 
1 30 1 9 5 3 23 13 1 0 
0 27 80 3 0 0 0 0 0 0 
0 21 0 0 0 1 19 0 0 0 
0 64 0 0 0 0 34 0 0 10 
0 100 0 3 1 0 2 0 0 0 
1 28 1 0 0 6 1 0 5 0 
0 5 0 0 9 0 3 1 0 1 
0 24 0 0 0 0 0 3 0 0 

107 15 5 9 18 0 0 0 
0 3 0 115 0 0 0 0 
21 2 0 61 1 1 0 0 
5 1 0 80 24 0 0 0 
11 0 0 29 0 0 1 0 
0 8 1 52 21 26 0 0 
3 0 0 84 0 19 0 0 
0 1 6 35 0 0 0 0 
8 0 0 6 1 3 0 1 
1 0 0 26 0 0 0 0 

148 3 3 0 0 0 0 
87 2 0 21 6 2 0 
61 0 2 16 1 5 1 
105 0 0 0 0 5 0 
24 0 0 1 16 0 0 
59 0 0 20 3 26 0 
36 0 0 5 0 24 41 
42 0 0 0 0 0 0 
8 0 3 3 4 1 0 
27 0 0 0 0 0 0 

65 80 9 0 0 0 0 0 0 
0 98 20 0 0 0 0 0 0 
5 27 32 12 6 1 2 1 0 
0 92 4 0 13 0 0 0 1 
0 23 0 0 7 11 0 0 0 
0 98 1 0 6 3 0 0 0 
0 45 44 0 13 4 0 0 0 
0 26 7 0 5 4 0 0 0 
0 18 1 0 0 0 0 0 0 
0 3 15 0 9 0 0 0 0 

149 3 2 0 0 0 0 
78 7 33 0 0 0 0 
1 8 76 1 0 0 0 
0 0 110 0 0 0 0 
2 1 3 24 11 0 0 
6 3 79 20 0 0 0 
0 51 30 0 0 16 9 
0 38 4 0 0 0 0 
2 8 9 0 0 0 0 
5 1 19 0 0 2 0 

81 48 16 8 1 0 0 0 0 0 
0 114 0 0 0 4 0 0 0 0 
12 37 30 3 0 0 3 1 0 0 
0 37 53 0 0 0 19 0 1 0 
6 12 13 0 0 0 9 0 0 1 
10 66 1 0 0 0 31 0 0 0 
0 65 20 0 0 0 21 0 0 0 
1 25 14 0 0 0 0 0 0 2 
1 10 6 0 0 0 1 0 0 1 
0 18 0 0 0 0 9 0 0 0 

98 28 22 6 0 0 
76 8 2 31 1 0 
28 14 4 40 0 0 
20 31 14 45 0 0 
20 0 6 15 0 0 
91 14 2 1 0 0 
20 8 68 10 0 0 
24 1 4 13 0 0 
3 0 6 5 0 5 
18 0 0 9 0 0 

75 78 1 0 0 0 0 0 0 
0 62 0 6 14 35 1 0 0 
0 53 0 0 7 1 0 22 3 
0 92 0 0 8 2 0 0 8 
0 35 0 0 0 4 0 0 2 
0 46 0 0 62 0 0 0 0 
0 19 0 0 2 34 0 0 51 
0 28 0 0 7 7 0 0 0 
0 14 3 0 1 0 0 1 0 
0 27 0 0 0 0 0 0 0 

128 4 7 15 0 0 
4 114 0 0 0 0 
32 30 13 4 3 4 
2 96 0 0 0 12 
22 16 0 0 3 0 
2 32 10 1 0 63 
79 23 0 4 0 0 
26 1 15 0 0 0 
4 10 1 4 0 0 
25 0 0 0 0 2 

154 0 0 
116 2 0 
76 7 3 
1 109 0 
39 2 0 
86 21 1 
90 16 0 
38 4 0 
9 10 0 
26 1 0 

23 128 2 1 0 0 0 
11 105 0 0 2 0 0 
21 58 4 2 1 0 0 
68 20 0 0 0 22 0 
30 11 0 0 0 0 0 
3 93 12 0 0 0 0 
8 91 0 0 0 0 7 
6 10 0 26 0 0 0 
7 5 7 0 0 0 0 
0 27 0 0 0 0 0 

97 31 10 16 0 0 0 0 
50 0 57 3 7 1 0 0 
17 15 49 1 0 3 1 0 
52 0 58 0 0 0 0 0 
34 4 3 0 0 0 0 0 
94 0 13 1 0 0 0 0 
12 6 66 0 0 0 0 22 
29 3 3 7 0 0 0 0 
15 1 3 0 0 0 0 0 
2 0 9 16 0 0 0 0 

138 12 3 1 0 0 0 0 0 0 0 
0 21 83 13 1 0 0 0 0 0 0 
18 1 36 28 2 1 0 0 0 0 0 
6 0 0 0 9 0 84 9 2 0 0 
26 3 3 3 0 0 0 0 0 5 1 
7 52 33 5 7 0 0 0 0 0 4 
0 0 104 0 1 0 0 0 1 0 0 
0 0 14 26 0 0 0 0 2 0 0 
0 3 3 13 0 0 0 0 0 0 0 
4 0 23 0 0 0 0 0 0 0 0 

126 27 1 0 0 0 0 
0 76 0 42 0 0 0 
25 32 1 26 2 0 0 
17 92 1 0 0 0 0 
11 29 1 0 0 0 0 
0 16 0 91 0 1 0 
0 105 1 0 0 0 0 
7 34 0 1 0 0 0 
0 12 0 6 0 0 1 
1 7 6 13 0 0 0 

59 86 8 1 0 0 0 
74 32 10 2 0 0 0 
5 27 52 1 1 0 0 
12 7 90 1 0 0 0 
11 13 17 0 0 0 0 
0 28 18 62 0 0 0 
10 51 17 28 0 0 0 
10 26 3 0 0 3 0 
5 8 5 0 0 0 1 
12 8 7 0 0 0 0 

136 16 1 1 0 
110 2 0 0 6 
54 21 5 0 6 
51 59 0 0 0 
39 1 0 0 1 
97 0 7 0 4 
92 0 0 0 14 
16 0 0 0 26 
13 6 0 0 0 
27 0 0 0 0 

15 95 43 1 0 0 0 
28 0 61 0 25 3 1 
4 0 45 13 6 16 2 
0 0 110 0 0 0 0 
7 14 20 0 0 0 0 
2 27 24 0 55 0 0 
6 0 99 0 0 0 1 
0 0 23 0 11 0 8 
3 0 5 5 6 0 0 
0 0 21 4 2 0 0 

68 54 32 0 0 0 0 0 0 0 
3 0 36 37 17 18 3 4 0 0 
14 5 19 36 0 8 0 0 3 1 
1 80 0 29 0 0 0 0 0 0 
20 0 5 4 0 11 0 0 0 1 
3 29 14 4 0 55 2 0 1 0 
8 16 12 3 0 67 0 0 0 0 
2 24 14 1 0 1 0 0 0 0 
2 8 7 1 1 0 0 0 0 0 
0 7 2 3 0 14 0 1 0 0 

12 136 2 4 0 0 0 0 0 
76 0 5 16 2 19 0 0 0 
25 0 16 39 0 0 6 0 0 
0 0 0 107 0 3 0 0 0 
3 0 0 9 23 0 0 6 0 
18 0 8 73 0 0 0 0 9 
74 1 0 31 0 0 0 0 0 
32 0 0 10 0 0 0 0 0 
15 0 0 4 0 0 0 0 0 
2 0 0 10 0 15 0 0 0 

61 58 21 12 2 0 0 0 0 0 
18 17 28 34 14 7 0 0 0 0 
25 3 1 3 20 34 0 0 0 0 
0 13 0 18 6 73 0 0 0 0 
2 13 1 0 4 15 3 3 0 0 
1 0 2 3 101 0 1 0 0 0 
4 28 0 0 66 6 0 0 2 0 
2 10 0 0 14 16 0 0 0 0 
5 1 0 0 6 1 0 0 0 6 
0 0 0 0 14 13 0 0 0 0 

154 0 0 0 
100 9 3 6 
73 7 0 6 
86 1 0 23 
41 0 0 0 
104 4 0 0 
96 0 0 10 
35 2 0 5 
11 4 0 4 
27 0 0 0 

140 11 1 2 0 0 
1 51 17 30 19 0 
16 26 4 14 11 15 
0 13 0 97 0 0 
12 22 0 7 0 0 
35 47 0 23 0 3 
1 10 0 25 70 0 
35 3 0 0 4 0 
3 3 0 13 0 0 
1 0 0 0 26 0 

151 3 0 0 
96 22 0 0 
9 69 7 1 
2 93 0 15 
4 37 0 0 
33 75 0 0 
37 37 32 0 
0 35 7 0 
4 2 13 0 
6 18 0 3 

149 5 0 0 0 0 
15 8 21 74 0 0 
25 22 27 9 1 2 
20 0 90 0 0 0 
1 25 15 0 0 0 
28 62 0 17 1 0 
24 48 34 0 0 0 
1 0 22 16 3 0 
8 3 6 2 0 0 
0 1 26 0 0 0 

135 19 0 0 
61 57 0 0 
51 30 4 1 
47 63 0 0 
30 11 0 0 
32 76 0 0 
99 7 0 0 
36 6 0 0 
7 12 0 0 
24 3 0 0 

127 27 0 0 0 0 0 0 
56 14 22 26 0 0 0 0 
28 38 7 7 6 0 0 0 
27 0 12 0 0 71 0 0 
14 7 3 16 1 0 0 0 
15 79 0 9 0 0 5 0 
88 0 4 14 0 0 0 0 
22 0 5 15 0 0 0 0 
3 3 8 4 0 0 0 1 
10 0 6 2 9 0 0 0 

77 56 20 1 0 
29 2 1 86 0 
57 5 14 10 0 
103 1 6 0 0 
5 5 24 2 5 
84 18 6 0 0 
1 27 1 74 3 
0 19 7 16 0 
6 3 4 3 3 
0 25 2 0 0 

151 3 0 0 0 0 0 
94 7 17 0 0 0 0 
21 33 4 5 15 6 2 
16 15 79 0 0 0 0 
20 16 0 5 0 0 0 
77 31 0 0 0 0 0 
1 47 0 37 0 1 20 
20 7 14 0 1 0 0 
4 6 9 0 0 0 0 
15 12 0 0 0 0 0 

81 67 5 1 0 0 0 0 
79 0 3 35 1 0 0 0 
28 0 9 13 7 29 0 0 
20 0 9 2 0 79 0 0 
0 0 27 11 0 3 0 0 
8 0 45 50 0 3 2 0 
1 0 72 24 0 9 0 0 
15 0 22 5 0 0 0 0 
3 0 5 0 0 5 0 6 
2 0 9 0 0 16 0 0 

152 2 0 0 0 0 0 
54 0 37 27 0 0 0 
56 7 6 3 12 2 0 
42 0 41 0 25 2 0 
35 0 3 0 3 0 0 
16 0 11 44 37 0 0 
104 0 0 0 0 0 2 
20 0 21 0 1 0 0 
12 3 3 0 0 0 1 
27 0 0 0 0 0 0 

87 44 22 1 0 0 0 0 0 
0 19 91 6 2 0 0 0 0 
3 52 0 3 10 15 3 0 0 
0 17 5 0 21 67 0 0 0 
1 1 32 5 1 0 0 1 0 
0 15 1 48 2 0 42 0 0 
3 26 0 0 0 27 0 0 50 
0 10 0 25 0 7 0 0 0 
0 7 4 3 2 3 0 0 0 
0 0 2 16 9 0 0 0 0 

73 61 18 1 1 0 0 0 
11 28 79 0 0 0 0 0 
53 7 4 0 0 18 4 0 
63 19 0 0 28 0 0 0 
28 1 0 0 12 0 0 0 
65 1 31 0 0 9 0 2 
46 53 7 0 0 0 0 0 
32 5 0 0 5 0 0 0 
10 6 3 0 0 0 0 0 
24 3 0 0 0 0 0 0 

64 18 72 0 0 0 0 0 0 
97 14 7 0 0 0 0 0 0 
44 5 18 2 13 4 0 0 0 
53 0 47 10 0 0 0 0 0 
5 1 32 3 0 0 0 0 0 
45 44 18 0 0 0 1 0 0 
97 0 0 0 0 0 0 9 0 
5 13 22 0 0 0 0 0 2 
10 5 1 3 0 0 0 0 0 
23 1 3 0 0 0 0 0 0 

85 59 8 1 1 0 0 0 
74 8 13 13 0 10 0 0 
37 9 16 4 11 8 1 0 
0 9 10 0 0 0 91 0 
0 1 19 8 8 5 0 0 
54 28 6 18 1 1 0 0 
74 19 9 0 0 0 4 0 
0 0 2 34 3 1 2 0 
8 1 2 0 1 6 0 1 
0 14 5 0 8 0 0 0 

28 11 47 57 9 2 0 0 0 0 0 0 
44 0 1 0 3 0 52 9 9 0 0 0 
0 0 3 16 20 22 0 11 5 7 1 1 
0 0 0 48 13 12 0 0 37 0 0 0 
0 0 0 32 5 2 0 0 2 0 0 0 
0 0 13 52 17 2 0 22 2 0 0 0 
0 0 1 15 20 6 0 0 59 0 5 0 
23 0 1 1 0 17 0 0 0 0 0 0 
0 0 2 3 2 9 0 2 0 0 0 1 
0 0 0 0 23 0 0 0 4 0 0 0 

23 108 13 7 3 0 0 0 
20 76 0 6 0 16 0 0 
26 26 0 19 6 9 0 0 
110 0 0 0 0 0 0 0 
18 0 17 4 0 0 2 0 
53 45 1 9 0 0 0 0 
33 3 0 63 0 0 0 7 
14 0 0 26 0 2 0 0 
11 5 0 3 0 0 0 0 
27 0 0 0 0 0 0 0 

121 33 0 0 0 0 0 0 
69 3 46 0 0 0 0 0 
48 30 6 1 1 0 0 0 
106 4 0 0 0 0 0 0 
8 31 0 2 0 0 0 0 
34 40 0 0 0 10 23 1 
64 42 0 0 0 0 0 0 
8 26 0 8 0 0 0 0 
13 5 0 0 0 0 1 0 
24 2 0 0 1 0 0 0 

152 1 1 0 0 0 
39 24 40 13 2 0 
23 34 18 11 0 0 
4 0 99 1 6 0 
16 10 15 0 0 0 
2 0 106 0 0 0 
15 0 1 90 0 0 
5 2 15 20 0 0 
6 2 4 3 0 4 
10 0 16 1 0 0 

36 106 12 0 0 0 0 
94 0 6 10 8 0 0 
72 4 0 1 0 5 4 
96 0 0 0 0 14 0 
34 2 0 0 0 0 5 
59 0 0 0 49 0 0 
93 0 4 7 0 2 0 
34 0 0 8 0 0 0 
14 1 1 0 3 0 0 
27 0 0 0 0 0 0 

145 5 2 2 0 0 0 0 0 0 0 
0 0 6 83 4 11 14 0 0 0 0 
1 8 11 24 16 16 0 7 3 0 0 
0 0 24 1 0 0 0 0 85 0 0 
6 0 0 31 0 2 0 0 0 2 0 
20 0 3 11 8 13 0 0 50 0 3 
0 27 0 6 34 29 0 10 0 0 0 
3 0 25 5 2 6 0 0 0 1 0 
2 0 1 11 1 1 0 0 1 2 0 
2 0 0 2 0 5 0 0 0 0 18 

111 43 0 
16 102 0 
16 70 0 
59 51 0 
4 37 0 
50 58 0 
24 82 0 
0 42 0 
5 13 1 
0 27 0 

135 14 4 1 0 0 0 0 0 
91 0 0 27 0 0 0 0 0 
68 3 6 8 1 0 0 0 0 
74 0 0 0 0 36 0 0 0 
12 1 0 25 0 0 3 0 0 
107 0 0 0 0 0 0 1 0 
55 0 0 43 0 0 0 0 8 
40 0 1 0 0 0 0 0 1 
17 0 0 1 0 0 1 0 0 
14 0 0 13 0 0 0 0 0 

60 7 64 10 9 4 0 0 0 0 0 0 0 
0 4 98 0 0 0 16 0 0 0 0 0 0 
0 0 35 22 0 0 0 3 20 6 0 0 0 
0 0 77 8 0 0 0 12 0 13 0 0 0 
0 1 1 0 0 0 0 0 8 1 30 0 0 
0 1 48 18 0 0 0 0 0 30 0 6 5 
0 0 9 51 0 42 4 0 0 0 0 0 0 
0 0 42 0 0 0 0 0 0 0 0 0 0 
0 0 5 5 0 0 0 8 0 0 0 0 1 
0 0 24 1 0 0 0 2 0 0 0 0 0 

8 145 1 0 0 0 
15 44 0 59 0 0 
4 71 0 0 11 0 
4 106 0 0 0 0 
15 26 0 0 0 0 
2 106 0 0 0 0 
3 102 0 1 0 0 
11 27 0 0 0 4 
1 18 0 0 0 0 
0 27 0 0 0 0 

119 34 1 0 0 0 0 
73 45 0 0 0 0 0 
7 75 2 2 0 0 0 
7 103 0 0 0 0 0 
16 15 9 0 1 0 0 
51 55 0 0 0 2 0 
85 21 0 0 0 0 0 
6 8 0 0 0 28 0 
0 18 0 0 0 1 0 
4 3 0 0 0 0 20 

100 31 22 1 0 0 0 0 
8 0 83 0 19 8 0 0 
40 3 9 4 8 19 3 0 
84 1 22 0 3 0 0 0 
5 0 26 0 10 0 0 0 
45 0 22 0 4 37 0 0 
0 10 5 0 90 1 0 0 
17 2 15 0 8 0 0 0 
7 2 6 0 3 0 0 1 
20 1 0 0 6 0 0 0 

34 118 2 0 0 0 0 0 0 0 0 0 
17 14 0 72 13 2 0 0 0 0 0 0 
18 19 3 2 4 33 7 0 0 0 0 0 
24 0 0 0 75 0 0 10 1 0 0 0 
2 3 26 0 0 0 0 0 10 0 0 0 
0 65 1 0 0 2 0 0 0 26 11 3 
21 18 0 0 1 58 0 0 0 0 0 8 
10 16 0 0 6 0 0 1 5 0 0 4 
2 5 0 0 3 7 2 0 0 0 0 0 
1 6 0 0 8 3 0 0 9 0 0 0 

67 55 11 19 2 0 0 0 0 0 0 
7 0 36 0 0 64 9 2 0 0 0 
18 5 51 9 0 0 0 0 3 0 0 
0 4 94 12 0 0 0 0 0 0 0 
20 2 13 0 0 0 0 0 3 3 0 
15 0 8 0 0 0 0 10 0 15 60 
0 0 30 0 0 70 3 0 3 0 0 
4 0 25 0 0 0 0 0 13 0 0 
4 2 9 3 0 1 0 0 0 0 0 
0 0 3 0 0 0 1 0 23 0 0 

43 109 1 1 0 0 0 
1 117 0 0 0 0 0 
3 70 0 2 5 2 4 
88 4 0 18 0 0 0 
10 31 0 0 0 0 0 
39 69 0 0 0 0 0 
30 76 0 0 0 0 0 
14 20 0 0 0 8 0 
0 19 0 0 0 0 0 
13 14 0 0 0 0 0 

54 100 0 
0 117 1 
13 68 5 
14 96 0 
0 41 0 
0 108 0 
0 106 0 
0 42 0 
0 19 0 
2 25 0 

118 20 11 3 2 0 0 0 0 0 
1 61 56 0 0 0 0 0 0 0 
9 14 22 0 19 11 3 6 2 0 
0 0 46 64 0 0 0 0 0 0 
12 0 24 4 1 0 0 0 0 0 
15 57 2 27 0 0 0 0 7 0 
26 2 74 0 0 0 0 0 4 0 
2 6 6 0 9 9 0 0 0 10 
8 0 6 4 0 0 0 1 0 0 
26 0 1 0 0 0 0 0 0 0 

118 19 17 0 0 0 0 0 0 
0 35 46 37 0 0 0 0 0 
0 53 18 0 9 5 1 0 0 
0 15 88 0 0 0 0 7 0 
0 24 9 0 8 0 0 0 0 
0 108 0 0 0 0 0 0 0 
0 75 21 0 10 0 0 0 0 
0 20 16 2 4 0 0 0 0 
0 13 5 0 0 0 0 0 1 
0 15 12 0 0 0 0 0 0 

81 11 58 4 0 0 0 0 
99 0 15 1 3 0 0 0 
29 11 24 16 3 2 1 0 
26 44 37 3 0 0 0 0 
16 0 1 23 0 0 0 1 
28 0 53 22 0 5 0 0 
42 11 0 53 0 0 0 0 
3 0 39 0 0 0 0 0 
9 2 6 0 1 1 0 0 
2 0 24 1 0 0 0 0 

9 100 45 0 0 0 0 0 0 
1 0 65 52 0 0 0 0 0 
32 9 20 9 1 14 1 0 0 
0 10 38 42 0 20 0 0 0 
1 0 17 23 0 0 0 0 0 
0 8 29 47 0 24 0 0 0 
0 0 9 0 0 0 0 82 15 
0 18 19 1 0 4 0 0 0 
1 1 15 0 0 2 0 0 0 
22 0 5 0 0 0 0 0 0 

138 16 0 0 0 0 
46 2 70 0 0 0 
49 20 0 7 10 0 
62 48 0 0 0 0 
40 0 1 0 0 0 
60 48 0 0 0 0 
93 0 0 1 12 0 
35 0 0 0 7 0 
10 5 0 0 0 4 
22 0 5 0 0 0 

127 26 1 0 0 0 0 
66 4 0 38 10 0 0 
3 4 20 22 37 0 0 
1 0 0 85 2 22 0 
0 23 6 2 10 0 0 
72 18 17 0 1 0 0 
23 4 10 35 0 0 34 
14 0 19 0 9 0 0 
0 6 6 7 0 0 0 
3 0 22 1 0 0 1 

127 1 4 6 16 0 0 
42 0 1 69 6 0 0 
35 1 1 20 29 0 0 
2 0 0 108 0 0 0 
2 0 1 37 1 0 0 
62 0 9 6 31 0 0 
12 0 14 35 45 0 0 
5 0 0 21 4 12 0 
2 1 0 12 1 2 1 
1 1 0 25 0 0 0 

154 0 0 0 0 0 
65 27 26 0 0 0 
79 0 0 7 0 0 
110 0 0 0 0 0 
15 22 0 2 2 0 
85 23 0 0 0 0 
34 38 34 0 0 0 
33 3 0 4 0 2 
14 2 3 0 0 0 
26 0 0 1 0 0 

69 77 5 3 0 0 0 0 0 
41 0 3 0 73 1 0 0 0 
35 6 1 40 1 0 1 2 0 
0 0 20 0 67 0 0 0 23 
13 8 7 1 0 0 0 1 11 
74 0 12 6 0 0 16 0 0 
99 0 0 4 0 0 3 0 0 
30 0 1 4 0 0 0 7 0 
12 0 2 2 0 0 3 0 0 
3 0 1 6 15 2 0 0 0 

154 0 0 0 0 0 0 
62 55 1 0 0 0 0 
55 4 0 12 6 7 2 
109 1 0 0 0 0 0 
24 10 0 0 0 6 1 
25 56 0 0 0 7 20 
62 5 0 0 6 0 33 
23 0 1 0 17 0 1 
17 1 0 0 1 0 0 
26 0 0 0 0 0 1 

95 28 27 3 1 0 0 0 0 0 0 
55 1 0 0 0 35 25 2 0 0 0 
57 11 9 4 0 4 0 0 1 0 0 
87 0 0 22 0 0 0 1 0 0 0 
12 4 0 14 0 11 0 0 0 0 0 
24 0 60 13 10 0 0 0 0 1 0 
20 1 12 0 0 0 0 6 0 67 0 
38 0 0 3 0 0 0 0 0 0 1 
0 0 3 4 0 12 0 0 0 0 0 
22 0 2 1 0 0 2 0 0 0 0 

122 3 24 5 0 0 0 
0 1 57 0 60 0 0 
1 4 40 1 40 0 0 
0 13 59 0 38 0 0 
0 25 0 0 16 0 0 
30 3 68 0 6 1 0 
0 0 103 0 3 0 0 
0 21 1 0 2 0 18 
2 2 4 0 10 1 0 
0 15 9 0 2 0 1 

105 44 5 0 0 0 0 
79 24 0 15 0 0 0 
51 17 1 17 0 0 0 
87 21 0 0 2 0 0 
12 8 0 13 0 8 0 
60 0 6 22 0 0 20 
53 53 0 0 0 0 0 
15 26 0 0 1 0 0 
7 11 1 0 0 0 0 
20 5 2 0 0 0 0 

152 2 0 0 0 
75 43 0 0 0 
63 5 14 4 0 
81 29 0 0 0 
41 0 0 0 0 
16 2 89 0 1 
54 2 47 3 0 
23 0 19 0 0 
15 0 3 1 0 
16 0 11 0 0 

82 26 44 1 1 0 
101 17 0 0 0 0 
54 19 4 0 5 4 
90 4 16 0 0 0 
15 22 4 0 0 0 
40 37 0 0 31 0 
49 43 1 0 1 12 
18 9 0 0 15 0 
9 3 0 0 6 1 
8 8 0 0 11 0 

39 109 1 5 0 0 0 
0 93 0 20 5 0 0 
44 42 0 0 0 0 0 
0 108 0 0 0 2 0 
9 17 1 0 0 13 1 
18 88 0 2 0 0 0 
30 52 24 0 0 0 0 
17 23 1 0 1 0 0 
6 12 1 0 0 0 0 
0 23 0 4 0 0 0 

109 25 2 18 0 0 0 0 
44 8 0 0 66 0 0 0 
47 9 21 3 1 5 0 0 
34 6 22 29 0 0 19 0 
36 0 0 0 0 5 0 0 
70 15 21 0 1 0 0 1 
72 0 30 3 1 0 0 0 
1 26 7 0 8 0 0 0 
12 3 4 0 0 0 0 0 
22 4 1 0 0 0 0 0 

59 93 2 0 0 0 0 0 
1 88 24 5 0 0 0 0 
15 20 32 5 1 1 9 3 
4 29 77 0 0 0 0 0 
1 5 6 9 19 0 0 1 
28 74 0 0 6 0 0 0 
0 66 0 0 40 0 0 0 
0 41 0 0 1 0 0 0 
1 9 0 0 9 0 0 0 
24 2 0 0 0 0 1 0 

151 3 0 0 0 0 
77 2 39 0 0 0 
79 2 5 0 0 0 
96 0 14 0 0 0 
29 0 12 0 0 0 
96 0 1 11 0 0 
92 0 0 14 0 0 
31 1 0 10 0 0 
11 7 0 1 0 0 
18 0 0 0 8 1 

89 54 4 7 0 0 0 
105 7 0 6 0 0 0 
42 27 0 7 10 0 0 
10 43 29 28 0 0 0 
13 0 0 16 12 0 0 
40 49 0 0 13 6 0 
3 0 0 102 1 0 0 
1 16 0 4 19 0 2 
6 0 0 11 1 1 0 
4 18 0 5 0 0 0 

140 13 1 0 0 0 0 
44 0 36 37 1 0 0 
6 1 15 51 8 3 2 
5 0 0 86 0 19 0 
3 17 5 1 9 4 2 
60 0 0 3 5 40 0 
34 6 4 31 0 31 0 
4 0 4 33 0 1 0 
0 15 2 1 1 0 0 
2 14 0 0 0 11 0 

149 1 3 1 0 0 0 0 0 
13 0 21 0 84 0 0 0 0 
64 0 5 0 0 16 1 0 0 
91 0 18 0 1 0 0 0 0 
19 0 0 0 0 1 0 21 0 
93 0 2 0 0 10 3 0 0 
106 0 0 0 0 0 0 0 0 
35 0 0 0 0 7 0 0 0 
8 0 0 0 6 1 0 0 4 
27 0 0 0 0 0 0 0 0 

121 5 14 13 1 0 0 0 0 
0 2 111 0 0 5 0 0 0 
18 28 1 0 26 6 6 1 0 
59 43 8 0 0 0 0 0 0 
12 21 3 0 0 3 2 0 0 
18 10 9 0 0 69 2 0 0 
1 14 84 0 1 6 0 0 0 
7 2 14 0 9 0 5 1 4 
3 5 0 0 1 9 1 0 0 
1 4 5 0 0 17 0 0 0 

31 72 16 33 2 0 0 0 0 
0 30 42 45 0 1 0 0 0 
2 34 0 31 0 2 14 3 0 
0 25 0 44 0 6 35 0 0 
0 0 0 36 0 5 0 0 0 
10 24 0 72 0 0 0 0 2 
0 2 0 55 0 32 0 17 0 
0 0 4 16 0 22 0 0 0 
0 2 0 9 4 4 0 0 0 
0 0 0 17 0 3 7 0 0 

84 59 8 3 0 0 
10 108 0 0 0 0 
11 65 0 2 5 3 
0 110 0 0 0 0 
2 29 0 1 9 0 
0 108 0 0 0 0 
5 101 0 0 0 0 
15 26 0 0 1 0 
0 18 0 0 1 0 
0 27 0 0 0 0 

66 35 49 3 1 0 0 0 0 0 
20 0 8 0 2 88 0 0 0 0 
5 8 12 29 17 11 4 0 0 0 
0 0 6 1 0 103 0 0 0 0 
3 0 4 18 0 16 0 0 0 0 
0 2 7 0 0 94 0 5 0 0 
57 1 47 0 0 0 0 1 0 0 
7 0 0 0 4 0 0 27 4 0 
0 0 9 1 0 1 0 6 0 2 
0 0 26 0 1 0 0 0 0 0 

123 30 1 0 0 0 0 0 0 
34 0 27 42 15 0 0 0 0 
41 32 0 2 5 3 2 1 0 
11 98 0 0 1 0 0 0 0 
26 7 0 8 0 0 0 0 0 
105 0 0 0 0 1 0 0 2 
105 0 1 0 0 0 0 0 0 
9 9 0 14 10 0 0 0 0 
9 1 1 1 2 5 0 0 0 
24 3 0 0 0 0 0 0 0 

135 1 15 1 2 0 
13 13 10 21 58 3 
42 0 3 26 14 1 
0 53 19 9 29 0 
22 7 3 3 3 3 
1 6 1 35 25 40 
40 13 0 21 32 0 
5 0 1 1 35 0 
6 1 0 4 8 0 
1 0 20 2 4 0 

121 17 16 0 0 0 
87 13 18 0 0 0 
62 7 11 1 5 0 
80 3 27 0 0 0 
37 0 0 0 4 0 
73 30 0 3 1 1 
44 0 2 60 0 0 
25 8 1 0 8 0 
9 0 7 3 0 0 
27 0 0 0 0 0 

43 8 103 0 0 
0 0 118 0 0 
0 11 74 1 0 
0 0 91 0 19 
0 2 39 0 0 
0 10 14 5 79 
2 0 104 0 0 
0 16 26 0 0 
0 3 16 0 0 
1 1 23 0 2 

121 12 17 4 0 0 0 
11 47 50 10 0 0 0 
24 34 8 19 1 0 0 
80 7 1 22 0 0 0 
21 5 6 3 0 6 0 
3 13 71 4 0 12 5 
31 40 13 19 3 0 0 
15 27 0 0 0 0 0 
7 12 0 0 0 0 0 
13 0 3 0 0 7 4 

10 120 15 5 4 0 0 0 
0 0 11 3 25 79 0 0 
0 2 44 25 4 0 2 9 
26 0 3 1 27 0 0 53 
0 0 15 21 0 0 0 5 
1 0 34 46 27 0 0 0 
0 0 2 25 77 0 0 2 
0 1 4 14 23 0 0 0 
0 0 3 7 9 0 0 0 
0 1 0 25 0 0 0 1 

114 23 11 4 2 0 
47 2 68 1 0 0 
56 1 15 5 0 9 
108 0 2 0 0 0 
0 1 12 17 11 0 
17 1 64 26 0 0 
57 0 36 0 13 0 
17 4 0 0 8 13 
3 0 11 0 4 1 
14 0 11 2 0 0 

152 2 0 0 0 0 0 
116 0 1 1 0 0 0 
70 0 0 0 3 13 0 
3 0 0 0 0 0 107 
32 0 0 9 0 0 0 
75 2 0 31 0 0 0 
73 0 0 33 0 0 0 
42 0 0 0 0 0 0 
19 0 0 0 0 0 0 
27 0 0 0 0 0 0 

84 43 22 4 1 0 0 0 0 0 0 0 
106 1 4 0 0 6 1 0 0 0 0 0 
24 12 22 3 0 8 0 15 1 1 0 0 
93 4 0 0 0 0 0 0 0 0 13 0 
5 0 33 0 0 2 0 0 0 0 0 1 
6 0 52 0 0 20 0 0 30 0 0 0 
0 14 46 0 0 18 0 0 0 28 0 0 
2 1 0 0 26 7 0 0 6 0 0 0 
9 3 0 0 0 2 0 0 1 0 4 0 
15 0 0 0 0 12 0 0 0 0 0 0 

105 24 24 1 0 0 0 0 0 0 0 0 
57 2 41 16 2 0 0 0 0 0 0 0 
39 4 13 15 0 2 2 8 3 0 0 0 
5 0 20 36 0 0 0 0 0 45 4 0 
27 9 0 1 1 0 3 0 0 0 0 0 
5 2 0 0 62 0 1 38 0 0 0 0 
58 0 0 3 0 0 0 0 0 0 13 32 
0 15 10 17 0 0 0 0 0 0 0 0 
4 2 0 6 0 0 3 0 0 0 4 0 
7 0 0 20 0 0 0 0 0 0 0 0 

82 63 9 0 0 0 0 0 0 0 0 0 0 0 
86 1 0 31 0 0 0 0 0 0 0 0 0 0 
15 32 0 4 9 17 4 3 2 0 0 0 0 0 
18 92 0 0 0 0 0 0 0 0 0 0 0 0 
9 4 0 0 4 0 0 1 20 2 1 0 0 0 
2 12 0 23 0 2 2 58 0 1 0 2 6 0 
1 17 0 0 0 0 0 0 3 0 0 0 0 85 
2 23 0 2 0 12 0 0 0 0 3 0 0 0 
4 6 0 2 0 1 3 0 0 3 0 0 0 0 
1 5 0 9 0 0 12 0 0 0 0 0 0 0 

121 7 10 14 2 0 0 0 0 0 0 0 
0 32 9 21 28 28 0 0 0 0 0 0 
0 7 3 5 55 0 3 5 5 3 0 0 
0 0 5 0 27 77 0 1 0 0 0 0 
0 16 3 17 1 3 0 0 1 0 0 0 
0 0 6 0 2 16 0 0 0 84 0 0 
0 23 29 0 44 8 0 0 0 0 2 0 
0 8 0 17 0 0 0 16 0 0 0 1 
0 0 0 11 6 0 0 0 1 1 0 0 
0 1 0 20 6 0 0 0 0 0 0 0 

5 121 28 0 0 0 0 0 0 0 
0 118 0 0 0 0 0 0 0 0 
19 35 11 1 7 2 10 1 0 0 
0 110 0 0 0 0 0 0 0 0 
0 13 7 0 0 0 0 5 16 0 
0 50 56 0 0 0 0 2 0 0 
9 77 3 0 0 0 0 2 15 0 
2 4 11 15 0 0 0 10 0 0 
3 11 4 0 0 0 0 0 0 1 
0 4 20 0 0 0 3 0 0 0 

91 31 28 4 0 0 0 0 
50 0 23 0 45 0 0 0 
59 1 6 0 6 11 2 1 
54 0 56 0 0 0 0 0 
30 0 1 0 0 10 0 0 
59 0 20 0 0 29 0 0 
67 0 23 0 0 14 2 0 
8 0 13 10 5 0 0 6 
4 0 6 0 1 8 0 0 
25 0 0 0 0 2 0 0 

22 119 13 0 0 0 0 
0 49 68 1 0 0 0 
0 48 16 19 2 1 0 
0 109 1 0 0 0 0 
0 29 12 0 0 0 0 
0 63 39 6 0 0 0 
0 79 25 0 0 0 2 
0 20 19 3 0 0 0 
0 5 14 0 0 0 0 
0 4 11 0 0 12 0 

125 20 8 1 0 0 0 0 0 
22 76 0 0 2 18 0 0 0 
14 17 7 1 5 37 4 1 0 
0 108 0 0 1 1 0 0 0 
0 5 0 0 5 31 0 0 0 
60 9 1 0 0 36 2 0 0 
0 78 0 0 0 28 0 0 0 
6 1 0 0 0 25 0 3 7 
6 8 5 0 0 0 0 0 0 
0 1 11 0 0 15 0 0 0 

123 31 0 0 0 0 0 0 0 0 
98 0 15 5 0 0 0 0 0 0 
51 9 5 12 9 0 0 0 0 0 
42 31 20 4 13 0 0 0 0 0 
19 0 0 1 13 8 0 0 0 0 
9 17 0 81 0 0 1 0 0 0 
73 6 2 1 0 0 0 24 0 0 
24 0 0 13 0 0 0 5 0 0 
5 1 2 2 1 0 0 3 4 1 
0 15 0 0 5 7 0 0 0 0 

153 1 0 0 0 
96 10 12 0 0 
73 5 6 2 0 
79 0 31 0 0 
24 17 0 0 0 
90 18 0 0 0 
39 16 0 0 51 
37 0 1 0 4 
14 5 0 0 0 
14 13 0 0 0 

16 1 134 3 0 0 0 0 0 
1 0 6 11 96 4 0 0 0 
7 0 62 6 0 3 4 4 0 
0 0 5 6 0 0 0 99 0 
9 0 13 10 1 5 0 3 0 
0 0 26 70 0 0 0 12 0 
2 0 86 12 0 2 0 4 0 
2 0 12 12 1 0 0 2 13 
1 0 7 3 0 0 0 6 2 
0 0 4 0 0 23 0 0 0 

38 79 27 9 1 0 
0 89 0 29 0 0 
0 14 0 46 26 0 
0 19 0 91 0 0 
10 0 9 18 4 0 
0 2 51 55 0 0 
0 78 0 28 0 0 
2 2 0 8 30 0 
0 7 0 12 0 0 
0 0 0 18 6 3 

104 13 31 6 0 0 0 0 0 0 
21 0 0 96 1 0 0 0 0 0 
78 0 0 3 0 2 1 1 1 0 
110 0 0 0 0 0 0 0 0 0 
30 0 0 4 0 0 0 0 0 7 
108 0 0 0 0 0 0 0 0 0 
106 0 0 0 0 0 0 0 0 0 
9 0 17 16 0 0 0 0 0 0 
7 2 0 1 0 1 0 0 0 8 
27 0 0 0 0 0 0 0 0 0 

100 54 0 0 0 0 0 0 0 
57 0 53 3 5 0 0 0 0 
60 9 0 12 0 2 2 1 0 
4 101 0 1 0 0 4 0 0 
25 15 0 1 0 0 0 0 0 
84 17 0 6 0 0 0 0 1 
56 1 1 34 0 0 0 14 0 
32 0 5 2 0 2 0 1 0 
6 2 0 8 0 1 0 2 0 
0 0 0 1 0 6 0 18 2 

57 97 0 0 0 0 0 0 0 
85 0 32 1 0 0 0 0 0 
36 32 0 0 9 2 6 1 0 
72 0 0 0 21 17 0 0 0 
38 1 0 0 0 0 0 2 0 
54 17 0 1 34 0 2 0 0 
105 1 0 0 0 0 0 0 0 
15 7 0 0 8 0 12 0 0 
5 5 4 0 0 0 0 0 5 
7 0 0 20 0 0 0 0 0 

115 24 8 2 5 0 0 0 0 0 
0 56 2 10 0 50 0 0 0 0 
0 49 4 21 0 0 12 0 0 0 
1 24 0 85 0 0 0 0 0 0 
0 8 11 1 1 0 0 20 0 0 
0 70 7 0 20 0 0 0 11 0 
0 7 21 6 0 0 0 59 0 13 
0 25 6 0 0 0 0 0 11 0 
3 4 8 1 2 0 0 1 0 0 
0 18 1 2 6 0 0 0 0 0 

45 59 16 34 0 
16 84 7 6 5 
0 78 0 8 0 
1 107 2 0 0 
3 10 3 25 0 
0 85 0 23 0 
33 39 0 34 0 
0 25 1 16 0 
0 16 0 3 0 
0 27 0 0 0 

94 8 51 1 0 0 0 0 0 
95 0 10 1 8 4 0 0 0 
11 20 41 0 2 0 1 10 1 
84 16 2 0 8 0 0 0 0 
18 19 3 0 1 0 0 0 0 
11 23 14 0 55 0 0 0 5 
5 8 20 14 59 0 0 0 0 
4 10 26 1 1 0 0 0 0 
5 9 0 3 0 0 0 2 0 
0 24 1 0 2 0 0 0 0 

59 95 0 0 0 0 0 0 0 0 
0 89 27 2 0 0 0 0 0 0 
17 43 5 0 5 15 1 0 0 0 
20 37 53 0 0 0 0 0 0 0 
0 39 0 0 0 0 0 2 0 0 
0 94 14 0 0 0 0 0 0 0 
0 105 0 0 0 0 0 0 1 0 
0 20 8 0 4 0 10 0 0 0 
1 14 0 0 2 0 0 0 0 2 
0 27 0 0 0 0 0 0 0 0 

103 45 6 0 0 0 0 0 
34 59 1 23 1 0 0 0 
34 20 13 0 3 14 2 0 
54 7 36 9 4 0 0 0 
30 11 0 0 0 0 0 0 
79 1 1 0 5 0 0 22 
41 7 3 0 35 0 20 0 
10 0 1 17 4 10 0 0 
13 5 0 0 1 0 0 0 
18 0 6 0 3 0 0 0 

124 30 0 0 
65 53 0 0 
47 25 14 0 
110 0 0 0 
5 36 0 0 
69 39 0 0 
86 7 0 13 
21 10 0 11 
15 2 0 2 
7 20 0 0 

34 111 9 0 0 0 0 0 0 
65 33 6 11 2 1 0 0 0 
15 14 1 8 4 0 13 30 1 
100 0 0 8 2 0 0 0 0 
12 1 14 0 2 0 0 2 10 
66 5 13 12 7 0 0 0 5 
9 18 0 78 0 0 0 0 1 
10 25 0 0 0 0 1 0 6 
1 12 0 5 0 0 0 0 1 
0 3 0 0 0 0 0 4 20 

151 3 0 0 0 
71 47 0 0 0 
78 1 1 6 0 
68 0 42 0 0 
41 0 0 0 0 
42 66 0 0 0 
106 0 0 0 0 
16 20 0 0 6 
19 0 0 0 0 
25 2 0 0 0 

66 22 25 38 2 1 0 0 0 0 
0 16 18 10 0 56 18 0 0 0 
0 29 24 7 3 18 1 4 0 0 
71 0 0 2 0 36 1 0 0 0 
0 0 0 10 0 25 6 0 0 0 
0 0 1 3 16 11 77 0 0 0 
2 0 0 8 43 47 0 0 6 0 
0 1 0 7 0 24 0 1 9 0 
1 3 0 1 1 2 2 7 0 2 
0 22 0 4 1 0 0 0 0 0 

59 60 31 3 1 0 0 0 0 
0 76 0 0 35 7 0 0 0 
0 12 15 14 40 2 3 0 0 
0 60 30 0 19 1 0 0 0 
0 22 1 3 1 12 0 2 0 
0 21 3 0 50 34 0 0 0 
0 104 0 0 2 0 0 0 0 
0 12 3 0 26 1 0 0 0 
0 4 7 0 8 0 0 0 0 
0 25 0 0 0 1 0 0 1 

43 111 0 0 0 0 
10 108 0 0 0 0 
22 37 13 14 0 0 
4 79 0 9 18 0 
1 20 19 0 1 0 
96 6 0 0 0 6 
79 27 0 0 0 0 
40 1 1 0 0 0 
7 11 1 0 0 0 
5 22 0 0 0 0 

107 32 12 3 0 0 0 0 0 0 0 0 
75 5 0 38 0 0 0 0 0 0 0 0 
0 45 0 3 5 4 16 2 6 5 0 0 
9 70 0 0 2 16 0 0 0 0 13 0 
3 13 0 0 0 24 0 0 0 1 0 0 
3 11 0 70 0 0 1 9 0 14 0 0 
5 40 0 32 0 29 0 0 0 0 0 0 
0 3 0 1 0 36 0 2 0 0 0 0 
0 12 0 1 0 0 0 2 0 0 0 4 
1 10 0 16 0 0 0 0 0 0 0 0 

93 61 0 0 0 0 0 0 0 0 
96 6 6 2 5 3 0 0 0 0 
16 64 0 0 0 6 0 0 0 0 
44 63 0 0 0 0 3 0 0 0 
0 1 4 0 0 6 0 28 2 0 
0 59 29 0 0 0 0 0 0 20 
17 11 0 0 0 68 0 0 10 0 
5 12 7 2 12 4 0 0 0 0 
0 14 0 1 0 0 0 0 4 0 
24 2 0 0 0 1 0 0 0 0 

152 2 0 0 0 0 0 0 
31 0 87 0 0 0 0 0 
61 0 10 1 14 0 0 0 
110 0 0 0 0 0 0 0 
31 0 10 0 0 0 0 0 
104 0 0 0 2 2 0 0 
70 0 36 0 0 0 0 0 
35 0 7 0 0 0 0 0 
13 0 2 0 4 0 0 0 
16 0 1 0 0 2 1 7 

81 32 30 5 6 0 0 0 0 0 0 
0 35 34 0 1 48 0 0 0 0 0 
0 30 32 0 0 5 16 3 0 0 0 
0 0 67 0 0 43 0 0 0 0 0 
0 0 23 0 0 0 4 0 8 6 0 
0 0 12 0 0 16 0 16 0 64 0 
0 1 0 0 0 102 3 0 0 0 0 
0 2 2 0 0 21 0 0 9 0 8 
1 1 5 0 0 9 0 1 0 2 0 
0 1 26 0 0 0 0 0 0 0 0 

85 41 15 13 0 0 0 0 0 0 0 0 
0 62 56 0 0 0 0 0 0 0 0 0 
0 50 9 0 7 15 4 1 0 0 0 0 
0 110 0 0 0 0 0 0 0 0 0 0 
0 22 16 0 1 0 0 2 0 0 0 0 
0 74 0 0 33 0 1 0 0 0 0 0 
0 53 3 0 0 7 2 0 41 0 0 0 
0 34 0 0 8 0 0 0 0 0 0 0 
2 12 1 1 0 0 1 0 1 1 0 0 
0 5 3 0 0 0 0 0 0 0 18 1 

150 4 0 0 0 
110 0 6 2 0 
65 0 15 5 1 
39 0 22 49 0 
33 2 4 2 0 
61 0 12 35 0 
97 9 0 0 0 
37 0 4 0 1 
14 1 4 0 0 
27 0 0 0 0 

78 74 2 0 0 0 0 0 0 
19 27 8 10 54 0 0 0 0 
11 2 0 16 13 33 9 2 0 
50 47 2 4 0 0 6 1 0 
37 3 0 0 0 0 0 1 0 
34 10 0 0 52 0 1 11 0 
5 63 0 0 38 0 0 0 0 
4 2 0 5 12 1 15 0 3 
4 0 0 9 1 1 4 0 0 
17 6 0 0 0 1 0 3 0 

70 79 5 0 0 0 0 0 0 0 
23 20 2 50 6 10 7 0 0 0 
0 19 30 8 0 29 0 0 0 0 
23 80 0 6 0 0 0 1 0 0 
26 2 12 0 0 0 0 0 1 0 
4 46 40 12 0 3 0 0 0 3 
69 25 4 8 0 0 0 0 0 0 
0 6 34 1 0 1 0 0 0 0 
2 2 8 5 0 2 0 0 0 0 
13 0 0 0 13 1 0 0 0 0 

78 75 1 0 0 0 0 0 0 
0 74 41 3 0 0 0 0 0 
10 26 31 1 17 1 0 0 0 
0 103 7 0 0 0 0 0 0 
0 22 9 1 1 0 8 0 0 
13 33 48 8 0 0 1 5 0 
2 83 0 21 0 0 0 0 0 
0 0 40 0 2 0 0 0 0 
2 3 8 0 4 0 1 0 1 
0 2 3 0 6 0 16 0 0 

98 2 13 41 0 0 
0 0 33 84 1 0 
4 0 19 56 1 6 
23 0 63 24 0 0 
8 2 16 15 0 0 
0 0 41 67 0 0 
0 0 3 103 0 0 
0 0 38 4 0 0 
0 2 3 14 0 0 
0 0 0 27 0 0 

12 140 2 0 0 0 0 
0 34 56 6 22 0 0 
2 3 49 14 18 0 0 
6 17 67 0 20 0 0 
0 0 20 18 0 3 0 
45 1 28 34 0 0 0 
2 33 68 0 0 0 3 
3 35 4 0 0 0 0 
3 4 9 0 3 0 0 
0 0 27 0 0 0 0 

16 127 8 3 
0 70 48 0 
20 50 16 0 
0 7 103 0 
7 34 0 0 
8 24 76 0 
55 33 18 0 
14 28 0 0 
10 2 7 0 
19 8 0 0 

143 2 3 4 2 0 0 0 0 
21 24 2 44 13 4 8 2 0 
15 6 3 21 22 5 0 0 14 
58 0 0 32 20 0 0 0 0 
11 0 17 10 0 2 1 0 0 
38 3 27 27 7 0 0 6 0 
24 1 1 0 0 40 0 3 37 
2 11 0 0 23 0 0 5 1 
5 5 3 2 0 2 0 0 2 
0 0 1 2 22 0 0 0 2 

147 1 2 4 0 0 
0 0 1 114 3 0 
0 0 10 51 25 0 
0 0 5 105 0 0 
0 0 1 27 12 1 
0 0 0 106 2 0 
0 0 4 94 8 0 
0 0 0 36 6 0 
0 0 0 11 8 0 
0 0 0 24 0 3 

110 25 16 3 0 0 
0 60 1 29 28 0 
8 15 18 45 0 0 
0 24 85 1 0 0 
3 7 26 2 0 3 
15 0 89 4 0 0 
0 0 19 87 0 0 
0 8 21 13 0 0 
0 1 8 10 0 0 
0 9 1 17 0 0 

28 38 55 31 2 0 0 
29 17 2 70 0 0 0 
31 9 1 34 0 9 2 
2 108 0 0 0 0 0 
0 40 0 1 0 0 0 
62 6 1 37 0 2 0 
0 84 0 2 0 20 0 
3 35 0 3 1 0 0 
12 2 4 0 0 1 0 
0 10 0 17 0 0 0 

14 107 1 22 10 0 0 0 0 
1 97 0 19 0 1 0 0 0 
4 64 1 2 13 0 2 0 0 
3 107 0 0 0 0 0 0 0 
28 3 0 3 7 0 0 0 0 
0 35 0 16 0 56 0 1 0 
77 6 12 0 10 0 1 0 0 
0 9 0 0 33 0 0 0 0 
4 7 2 1 0 0 0 1 4 
2 1 1 7 0 0 16 0 0 

153 1 0 0 0 0 0 
75 0 41 2 0 0 0 
80 0 0 0 6 0 0 
110 0 0 0 0 0 0 
40 0 0 0 0 1 0 
104 2 0 0 0 2 0 
32 1 0 5 0 0 68 
42 0 0 0 0 0 0 
19 0 0 0 0 0 0 
22 3 0 2 0 0 0 

141 6 5 2 0 0 0 0 0 0 0 0 0 
21 2 65 0 30 0 0 0 0 0 0 0 0 
59 7 8 1 0 2 4 2 2 1 0 0 0 
50 23 0 0 0 0 0 10 0 0 27 0 0 
22 1 0 0 0 0 2 0 0 0 0 16 0 
89 1 0 0 0 3 13 0 0 2 0 0 0 
38 0 0 0 0 38 0 0 0 0 0 0 30 
33 4 0 0 0 1 4 0 0 0 0 0 0 
7 2 0 0 0 0 4 6 0 0 0 0 0 
2 0 0 0 13 0 12 0 0 0 0 0 0 

93 48 5 3 1 4 0 0 0 0 
41 1 0 60 0 4 8 4 0 0 
16 46 0 21 0 2 0 0 1 0 
47 49 0 13 1 0 0 0 0 0 
16 24 0 1 0 0 0 0 0 0 
19 58 0 12 0 0 0 19 0 0 
29 66 0 10 1 0 0 0 0 0 
14 22 0 2 0 0 0 1 0 3 
5 5 0 5 1 0 0 0 3 0 
6 21 0 0 0 0 0 0 0 0 

96 31 7 20 0 0 0 0 0 0 
56 6 0 10 14 15 9 8 0 0 
12 1 4 20 0 3 20 14 7 5 
104 0 2 3 0 0 1 0 0 0 
21 4 3 11 0 0 2 0 0 0 
7 0 0 87 0 4 6 4 0 0 
89 5 8 3 0 0 1 0 0 0 
19 0 3 18 0 0 0 2 0 0 
4 8 1 0 3 3 0 0 0 0 
25 0 2 0 0 0 0 0 0 0 

107 28 10 9 0 0 0 0 0 
44 0 37 28 9 0 0 0 0 
53 0 2 7 11 13 0 0 0 
4 100 6 0 0 0 0 0 0 
33 0 1 1 0 6 0 0 0 
11 0 0 10 0 30 40 17 0 
0 0 1 45 0 57 0 0 3 
35 0 0 0 7 0 0 0 0 
15 0 0 2 0 2 0 0 0 
12 0 10 0 0 0 0 0 5 

29 70 21 34 0 0 0 0 0 0 0 
0 0 0 0 65 1 45 7 0 0 0 
4 9 2 7 57 0 6 0 1 0 0 
21 0 0 0 0 0 13 0 0 76 0 
32 6 0 0 3 0 0 0 0 0 0 
0 67 0 1 38 0 2 0 0 0 0 
0 0 0 12 21 0 48 0 0 0 25 
0 0 0 9 29 0 4 0 0 0 0 
1 0 0 0 8 1 0 0 0 0 9 
0 18 0 1 0 0 3 0 5 0 0 

146 8 0 0 0 0 0 0 0 0 
19 0 30 65 4 0 0 0 0 0 
16 0 4 53 1 12 0 0 0 0 
6 0 1 103 0 0 0 0 0 0 
7 0 0 6 0 0 16 12 0 0 
5 3 0 100 0 0 0 0 0 0 
0 0 0 105 0 0 0 0 1 0 
27 0 2 1 0 0 0 0 0 12 
7 1 0 10 0 0 1 0 0 0 
2 0 0 25 0 0 0 0 0 0 

62 30 50 12 0 0 
43 9 15 49 2 0 
10 10 25 36 0 5 
1 11 74 9 0 15 
14 2 22 0 0 3 
5 0 101 1 0 1 
15 0 66 25 0 0 
0 0 34 8 0 0 
7 8 2 1 0 1 
0 3 24 0 0 0 

109 12 25 8 0 0 0 0 
118 0 0 0 0 0 0 0 
63 8 10 3 2 0 0 0 
49 29 0 2 30 0 0 0 
38 3 0 0 0 0 0 0 
32 16 0 55 0 5 0 0 
83 2 0 0 0 0 21 0 
12 5 13 0 0 0 2 10 
8 0 0 2 0 9 0 0 
26 0 0 0 0 1 0 0 

56 84 5 6 1 2 0 0 0 0 0 
0 49 0 40 14 2 12 1 0 0 0 
0 20 0 5 4 1 46 8 2 0 0 
0 9 0 48 0 0 0 0 45 8 0 
0 4 0 8 1 0 14 14 0 0 0 
0 0 0 18 7 10 8 65 0 0 0 
0 50 0 44 0 4 0 0 7 0 1 
0 6 0 3 1 0 1 30 0 0 1 
0 6 0 2 1 0 8 0 2 0 0 
0 13 0 0 1 0 6 1 6 0 0 

15 116 15 6 1 1 0 0 0 0 
0 3 0 76 0 5 34 0 0 0 
0 67 15 0 4 0 0 0 0 0 
0 28 1 1 80 0 0 0 0 0 
0 29 4 0 3 0 0 4 1 0 
0 82 7 0 0 0 0 0 0 19 
0 94 3 0 3 5 0 0 1 0 
0 11 20 0 7 0 1 0 3 0 
0 11 2 0 2 0 0 0 4 0 
0 0 1 0 26 0 0 0 0 0 

22 108 23 1 0 0 0 
21 18 64 0 15 0 0 
1 33 10 13 8 21 0 
5 1 104 0 0 0 0 
9 3 2 0 24 0 3 
0 29 79 0 0 0 0 
0 32 39 29 6 0 0 
4 36 1 0 1 0 0 
2 6 10 0 0 0 1 
10 5 12 0 0 0 0 

142 12 0 0 0 0 0 
54 6 52 6 0 0 0 
20 48 0 12 3 3 0 
4 0 43 0 63 0 0 
8 28 0 0 0 0 5 
15 35 0 46 3 7 2 
0 102 3 0 0 1 0 
2 33 0 7 0 0 0 
4 7 0 0 3 5 0 
10 0 8 8 0 1 0 

118 17 18 1 0 0 0 0 0 0 
28 4 44 35 6 1 0 0 0 0 
5 0 22 41 17 0 1 0 0 0 
52 1 0 8 0 0 43 6 0 0 
12 18 0 11 0 0 0 0 0 0 
0 0 80 14 5 0 0 0 8 1 
60 0 0 23 23 0 0 0 0 0 
33 0 1 0 0 7 0 0 1 0 
4 0 1 13 1 0 0 0 0 0 
1 1 0 23 2 0 0 0 0 0 

42 112 0 0 0 0 0 
88 0 4 20 6 0 0 
45 0 2 16 21 2 0 
75 0 0 8 4 3 20 
10 0 1 30 0 0 0 
81 0 3 0 24 0 0 
15 0 27 0 64 0 0 
29 0 0 4 9 0 0 
2 0 0 3 14 0 0 
10 0 0 16 1 0 0 

130 22 2 0 0 
73 0 8 37 0 
79 5 1 1 0 
108 2 0 0 0 
29 0 9 3 0 
90 0 17 1 0 
104 2 0 0 0 
23 6 3 0 10 
10 9 0 0 0 
27 0 0 0 0 

78 46 17 11 2 0 0 0 0 0 0 0 
3 28 19 23 0 44 1 0 0 0 0 0 
1 26 33 12 0 3 9 2 0 0 0 0 
23 33 0 4 0 35 0 0 15 0 0 0 
6 3 7 7 0 0 10 0 0 8 0 0 
16 39 6 15 0 0 0 0 0 0 32 0 
0 81 2 6 0 2 0 15 0 0 0 0 
12 4 20 1 0 0 0 5 0 0 0 0 
0 9 0 5 0 0 2 0 0 0 0 3 
0 0 27 0 0 0 0 0 0 0 0 0 

73 75 4 2 0 0 0 
12 12 93 1 0 0 0 
15 9 12 15 26 9 0 
59 0 9 31 11 0 0 
2 0 26 0 13 0 0 
27 48 25 8 0 0 0 
8 0 91 1 5 0 1 
4 0 16 20 2 0 0 
3 1 6 7 2 0 0 
15 0 12 0 0 0 0 

131 23 0 0 0 
92 22 4 0 0 
63 1 8 14 0 
103 7 0 0 0 
33 8 0 0 0 
86 22 0 0 0 
106 0 0 0 0 
36 5 1 0 0 
14 4 0 1 0 
19 1 1 0 6 

68 85 1 0 
55 63 0 0 
39 24 14 9 
25 85 0 0 
25 13 2 1 
83 4 21 0 
17 89 0 0 
29 13 0 0 
5 14 0 0 
19 4 0 4 

46 18 79 10 1 0 0 
39 14 19 46 0 0 0 
51 15 3 8 9 0 0 
1 51 0 0 26 32 0 
21 6 0 1 13 0 0 
39 0 2 19 4 4 40 
39 1 66 0 0 0 0 
5 33 0 0 3 1 0 
8 1 0 0 6 0 4 
27 0 0 0 0 0 0 

94 31 27 2 0 0 0 0 0 
18 91 2 0 7 0 0 0 0 
15 47 17 1 0 1 5 0 0 
1 109 0 0 0 0 0 0 0 
11 18 12 0 0 0 0 0 0 
1 3 99 4 0 0 0 1 0 
89 14 3 0 0 0 0 0 0 
6 5 0 0 2 28 0 0 1 
3 6 10 0 0 0 0 0 0 
1 8 18 0 0 0 0 0 0 

54 44 56 0 0 0 
4 1 113 0 0 0 
27 7 52 0 0 0 
17 23 70 0 0 0 
1 6 34 0 0 0 
16 2 90 0 0 0 
6 0 83 17 0 0 
2 0 39 0 1 0 
0 0 19 0 0 0 
2 2 20 0 0 3 

117 37 0 0 0 0 0 0 
78 7 20 13 0 0 0 0 
47 7 0 17 14 1 0 0 
21 0 0 1 0 0 88 0 
3 8 0 16 0 0 14 0 
96 11 0 0 1 0 0 0 
77 0 0 27 1 0 1 0 
40 2 0 0 0 0 0 0 
10 1 0 0 0 1 1 6 
17 10 0 0 0 0 0 0 

141 12 1 0 0 0 0 0 0 0 
8 7 0 3 81 19 0 0 0 0 
35 26 0 3 2 7 11 1 1 0 
93 17 0 0 0 0 0 0 0 0 
0 17 0 0 9 8 0 0 0 7 
64 19 0 0 16 9 0 0 0 0 
0 52 0 0 0 1 0 0 0 53 
16 3 0 22 0 1 0 0 0 0 
1 2 0 0 2 8 0 6 0 0 
12 0 0 1 5 9 0 0 0 0 

90 43 21 0 0 0 0 
42 54 0 22 0 0 0 
33 37 15 0 1 0 0 
18 92 0 0 0 0 0 
35 0 0 6 0 0 0 
100 0 0 0 0 8 0 
92 14 0 0 0 0 0 
12 9 0 0 0 21 0 
14 3 0 0 0 1 1 
26 1 0 0 0 0 0 

145 7 2 0 0 0 0 0 
2 114 0 2 0 0 0 0 
9 44 0 28 5 0 0 0 
76 7 0 27 0 0 0 0 
24 14 0 3 0 0 0 0 
40 68 0 0 0 0 0 0 
0 77 0 1 0 28 0 0 
30 2 0 5 0 0 5 0 
0 6 4 5 4 0 0 0 
0 10 0 16 0 0 0 1 

81 20 14 39 0 0 0 0 0 0 0 
58 3 0 10 27 20 0 0 0 0 0 
29 0 21 6 12 0 16 1 1 0 0 
100 2 4 1 0 0 0 0 3 0 0 
7 0 0 3 0 0 9 0 21 1 0 
72 3 19 0 0 0 0 14 0 0 0 
4 46 12 24 2 0 0 16 2 0 0 
7 1 2 0 3 0 0 4 11 14 0 
3 8 1 1 0 0 0 4 0 0 2 
16 0 0 0 0 0 0 0 11 0 0 

137 17 0 0 
101 0 17 0 
80 4 2 0 
37 0 73 0 
41 0 0 0 
108 0 0 0 
74 0 0 32 
42 0 0 0 
19 0 0 0 
27 0 0 0 

129 16 8 1 
87 0 31 0 
60 20 6 0 
110 0 0 0 
38 2 1 0 
108 0 0 0 
70 17 19 0 
39 0 3 0 
19 0 0 0 
27 0 0 0 

41 113 0 0 0 
50 2 65 1 0 
13 62 11 0 0 
0 103 0 7 0 
0 0 40 1 0 
61 2 45 0 0 
59 20 27 0 0 
0 2 40 0 0 
5 11 2 0 1 
10 4 10 0 3 

97 49 7 1 0 0 0 
98 20 0 0 0 0 0 
82 0 0 0 1 3 0 
110 0 0 0 0 0 0 
15 21 0 2 2 0 1 
104 4 0 0 0 0 0 
97 0 0 0 0 5 4 
37 0 0 5 0 0 0 
12 7 0 0 0 0 0 
12 12 0 0 0 0 3 

121 30 3 0 0 0 
30 72 13 3 0 0 
10 65 11 0 0 0 
10 3 97 0 0 0 
1 38 2 0 0 0 
27 81 0 0 0 0 
0 62 18 0 23 3 
1 41 0 0 0 0 
1 17 1 0 0 0 
1 26 0 0 0 0 

120 21 5 1 7 0 0 0 
4 18 12 0 0 84 0 0 
24 29 15 0 13 2 3 0 
30 0 9 0 0 71 0 0 
20 18 3 0 0 0 0 0 
48 38 0 0 11 11 0 0 
34 60 12 0 0 0 0 0 
5 11 0 0 11 0 0 15 
10 3 0 0 0 6 0 0 
12 7 4 0 4 0 0 0 

26 46 77 5 0 0 0 0 0 
6 5 5 10 92 0 0 0 0 
10 55 0 0 19 2 0 0 0 
1 33 3 27 1 0 45 0 0 
13 24 0 0 3 0 0 1 0 
14 87 7 0 0 0 0 0 0 
17 74 14 0 1 0 0 0 0 
0 33 8 0 1 0 0 0 0 
0 18 0 0 1 0 0 0 0 
4 6 4 0 0 0 10 0 3 

134 2 18 0 0 0 0 0 0 0 0 0 
0 0 8 78 30 2 0 0 0 0 0 0 
0 8 43 28 0 0 1 2 4 0 0 0 
0 0 82 0 0 0 0 0 6 19 3 0 
0 2 31 7 0 0 0 0 0 0 0 1 
3 0 104 1 0 0 0 0 0 0 0 0 
0 5 6 80 0 0 0 0 15 0 0 0 
0 0 30 2 0 0 0 10 0 0 0 0 
0 4 12 1 0 0 0 0 2 0 0 0 
0 0 4 23 0 0 0 0 0 0 0 0 

135 11 8 0 0 
40 72 6 0 0 
63 4 17 2 0 
84 0 0 0 26 
6 27 8 0 0 
100 4 2 2 0 
103 1 2 0 0 
27 15 0 0 0 
14 2 3 0 0 
15 12 0 0 0 

154 0 0 0 0 0 
115 3 0 0 0 0 
63 0 22 1 0 0 
110 0 0 0 0 0 
36 0 1 0 4 0 
65 0 0 43 0 0 
93 0 7 1 0 5 
39 0 3 0 0 0 
16 0 1 0 0 2 
27 0 0 0 0 0 

36 72 12 21 11 1 1 0 0 
33 6 2 0 8 0 69 0 0 
38 5 4 0 0 0 0 39 0 
52 0 0 0 0 12 46 0 0 
8 1 14 0 1 0 2 15 0 
20 49 0 0 33 0 0 6 0 
0 28 0 0 0 0 5 72 1 
0 36 0 0 1 0 0 5 0 
5 0 0 13 0 1 0 0 0 
0 0 0 0 0 10 0 17 0 

4 69 51 30 0 0 0 0 0 
28 0 44 41 5 0 0 0 0 
18 47 6 5 3 5 2 0 0 
23 39 0 12 36 0 0 0 0 
0 9 29 3 0 0 0 0 0 
20 2 51 29 0 0 0 6 0 
53 19 0 11 23 0 0 0 0 
2 10 0 24 0 0 0 0 6 
3 4 0 12 0 0 0 0 0 
0 21 5 0 1 0 0 0 0 

30 83 4 23 14 
84 18 16 0 0 
5 26 48 4 3 
33 35 26 6 10 
17 2 10 1 11 
18 4 75 6 5 
15 0 58 33 0 
4 5 30 3 0 
8 4 5 1 1 
1 25 1 0 0 

113 6 1 13 11 10 0 0 0 0 0 0 
0 4 8 2 43 21 40 0 0 0 0 0 
0 11 8 4 1 41 8 6 1 6 0 0 
0 20 0 0 0 53 0 0 0 0 37 0 
7 0 0 0 1 33 0 0 0 0 0 0 
1 63 0 2 0 1 40 0 0 0 0 1 
7 1 15 0 0 73 10 0 0 0 0 0 
10 4 1 0 6 19 2 0 0 0 0 0 
0 0 0 0 11 3 0 5 0 0 0 0 
0 1 6 0 0 19 0 0 0 1 0 0 

50 85 14 5 0 0 0 0 
0 47 29 0 42 0 0 0 
0 69 4 2 8 2 1 0 
0 105 1 0 3 0 0 1 
0 2 2 0 31 6 0 0 
0 4 96 0 8 0 0 0 
7 23 3 0 39 0 0 34 
0 15 11 0 10 0 6 0 
0 8 7 0 4 0 0 0 
0 4 21 0 2 0 0 0 

8 146 0 0 0 0 0 
46 61 10 1 0 0 0 
13 35 12 0 6 10 10 
110 0 0 0 0 0 0 
1 28 0 0 12 0 0 
0 71 0 14 0 0 23 
10 59 15 0 0 0 22 
12 30 0 0 0 0 0 
3 13 0 0 0 0 3 
0 21 0 0 6 0 0 

43 77 33 1 0 0 0 0 
3 2 83 7 19 4 0 0 
26 8 16 19 15 0 2 0 
63 0 3 44 0 0 0 0 
1 12 25 0 0 3 0 0 
1 61 45 0 1 0 0 0 
10 24 24 36 12 0 0 0 
1 4 6 30 1 0 0 0 
6 0 5 4 2 0 1 1 
5 11 0 10 1 0 0 0 

125 24 4 1 0 0 0 0 
85 0 33 0 0 0 0 0 
40 7 33 1 2 2 1 0 
3 0 0 0 0 0 0 107 
27 0 9 0 0 3 0 2 
88 20 0 0 0 0 0 0 
103 0 2 0 0 1 0 0 
25 2 9 0 0 0 6 0 
16 0 2 0 0 0 1 0 
15 0 0 0 0 0 0 12 

18 27 106 3 0 0 0 
0 91 10 7 10 0 0 
6 12 33 11 2 22 0 
4 0 32 51 23 0 0 
1 20 20 0 0 0 0 
4 7 45 9 40 0 3 
0 10 95 1 0 0 0 
0 4 33 0 4 0 1 
2 3 10 4 0 0 0 
1 2 24 0 0 0 0 

154 0 0 0 0 0 
78 20 20 0 0 0 
18 30 30 4 4 0 
20 0 90 0 0 0 
20 4 17 0 0 0 
56 0 8 0 0 44 
56 21 29 0 0 0 
7 10 25 0 0 0 
9 1 9 0 0 0 
14 0 13 0 0 0 

151 3 0 0 0 0 
91 0 5 17 5 0 
34 0 32 0 17 3 
101 0 9 0 0 0 
24 0 17 0 0 0 
41 0 67 0 0 0 
72 0 34 0 0 0 
17 0 7 0 18 0 
5 0 8 0 6 0 
27 0 0 0 0 0 

90 37 20 4 3 0 0 0 0 0 0 
86 21 0 11 0 0 0 0 0 0 0 
7 27 9 41 0 2 0 0 0 0 0 
94 9 0 7 0 0 0 0 0 0 0 
3 5 0 5 0 0 28 0 0 0 0 
0 54 0 7 0 0 0 46 1 0 0 
97 9 0 0 0 0 0 0 0 0 0 
7 8 0 23 0 0 0 0 2 2 0 
2 12 2 0 0 1 0 0 0 0 2 
0 19 0 8 0 0 0 0 0 0 0 

98 56 0 0 0 0 0 0 0 
11 107 0 0 0 0 0 0 0 
14 42 17 12 1 0 0 0 0 
41 69 0 0 0 0 0 0 0 
10 13 0 18 0 0 0 0 0 
19 6 0 16 65 2 0 0 0 
86 6 0 14 0 0 0 0 0 
16 15 6 5 0 0 0 0 0 
2 10 0 4 0 0 1 1 1 
27 0 0 0 0 0 0 0 0 

106 7 38 3 0 0 0 0 0 
9 4 1 103 1 0 0 0 0 
10 26 4 31 9 6 0 0 0 
0 0 0 109 0 1 0 0 0 
7 22 0 2 9 0 1 0 0 
45 0 0 39 0 13 0 11 0 
17 48 8 16 12 5 0 0 0 
0 15 19 8 0 0 0 0 0 
0 1 0 10 6 0 0 2 0 
6 0 10 0 5 0 0 0 6 

11 136 7 0 0 0 0 
22 92 3 1 0 0 0 
20 29 32 0 5 0 0 
3 37 69 1 0 0 0 
1 0 39 1 0 0 0 
24 33 50 0 0 1 0 
7 58 41 0 0 0 0 
1 38 0 0 0 0 3 
6 5 8 0 0 0 0 
22 5 0 0 0 0 0 

132 21 1 0 0 0 0 0 0 0 
113 5 0 0 0 0 0 0 0 0 
27 4 7 24 16 1 5 2 0 0 
0 0 0 0 2 0 0 0 108 0 
9 0 0 1 20 0 2 9 0 0 
46 0 25 3 34 0 0 0 0 0 
21 0 52 0 9 0 19 0 0 5 
12 0 13 0 0 17 0 0 0 0 
6 0 0 6 5 0 2 0 0 0 
25 0 0 0 0 0 1 1 0 0 

87 21 46 0 0 0 0 0 
77 0 20 21 0 0 0 0 
35 0 15 34 2 0 0 0 
0 8 33 16 0 53 0 0 
2 0 23 16 0 0 0 0 
54 7 4 30 0 5 8 0 
10 2 29 55 10 0 0 0 
30 0 3 9 0 0 0 0 
5 1 0 1 4 0 0 8 
0 1 0 24 2 0 0 0 

99 33 13 2 7 0 0 
53 0 59 0 0 6 0 
41 8 29 0 0 0 8 
108 0 2 0 0 0 0 
31 0 9 0 1 0 0 
103 0 3 0 0 2 0 
74 0 32 0 0 0 0 
25 0 15 0 0 2 0 
17 0 2 0 0 0 0 
27 0 0 0 0 0 0 

83 58 3 9 1 0 0 0 0 
46 39 0 25 0 8 0 0 0 
0 67 1 0 3 15 0 0 0 
79 0 0 1 0 2 28 0 0 
0 31 9 0 0 0 0 1 0 
56 44 0 0 1 7 0 0 0 
1 39 0 59 0 2 2 0 3 
15 26 0 0 0 1 0 0 0 
6 8 0 4 0 1 0 0 0 
12 0 0 14 0 1 0 0 0 

152 2 0 0 0 
75 20 23 0 0 
52 22 3 9 0 
13 96 1 0 0 
11 14 16 0 0 
63 45 0 0 0 
106 0 0 0 0 
39 2 0 1 0 
5 6 0 6 2 
12 13 2 0 0 

153 1 0 0 
114 0 4 0 
66 20 0 0 
99 0 0 11 
41 0 0 0 
87 21 0 0 
104 2 0 0 
35 0 0 7 
11 8 0 0 
18 9 0 0 

50 18 86 0 0 0 
47 63 6 2 0 0 
35 27 18 0 6 0 
0 106 4 0 0 0 
7 8 12 0 0 14 
0 94 14 0 0 0 
3 78 13 0 0 12 
23 3 16 0 0 0 
1 18 0 0 0 0 
22 0 3 0 2 0 

109 42 3 0 0 0 0 0 
24 62 24 8 0 0 0 0 
17 17 14 29 9 0 0 0 
32 5 61 12 0 0 0 0 
14 22 5 0 0 0 0 0 
3 0 93 10 2 0 0 0 
11 21 4 35 0 20 15 0 
0 0 0 1 38 0 0 3 
2 0 2 15 0 0 0 0 
1 0 23 2 1 0 0 0 

54 76 20 4 0 0 
26 0 92 0 0 0 
12 4 62 3 5 0 
0 0 110 0 0 0 
16 1 19 0 5 0 
0 55 53 0 0 0 
31 71 4 0 0 0 
0 5 37 0 0 0 
3 0 16 0 0 0 
0 11 15 0 0 1 

65 50 39 0 0 0 0 0 
20 98 0 0 0 0 0 0 
3 37 9 16 18 1 2 0 
0 4 3 0 103 0 0 0 
27 8 2 0 3 0 0 1 
12 59 1 0 36 0 0 0 
0 29 0 38 39 0 0 0 
6 21 4 0 11 0 0 0 
0 10 1 0 8 0 0 0 
0 23 0 0 4 0 0 0 

74 53 14 5 8 0 0 0 
0 0 29 3 36 39 11 0 
12 21 13 2 32 0 5 1 
0 6 22 0 62 0 20 0 
0 0 35 1 5 0 0 0 
50 0 1 0 55 2 0 0 
38 39 0 0 29 0 0 0 
10 6 0 0 25 1 0 0 
2 12 0 0 2 0 2 1 
0 0 26 0 1 0 0 0 

135 15 4 0 0 0 0 0 
112 0 4 1 1 0 0 0 
22 0 5 2 43 10 4 0 
79 0 1 0 30 0 0 0 
25 0 5 0 8 3 0 0 
20 16 0 2 0 0 0 70 
2 0 103 1 0 0 0 0 
37 0 0 0 5 0 0 0 
12 0 1 2 4 0 0 0 
4 0 22 1 0 0 0 0 

28 43 40 19 9 7 5 2 1 0 0 0 0 0 
0 53 0 10 1 21 12 0 0 21 0 0 0 0 
16 3 1 13 3 7 3 0 10 2 27 1 0 0 
4 0 14 0 0 0 0 0 0 61 27 0 3 1 
0 0 1 0 0 0 39 0 0 0 0 0 0 1 
0 1 2 0 1 3 0 0 3 0 81 0 0 17 
0 0 0 0 0 29 11 0 0 0 14 0 19 33 
4 0 14 0 9 2 1 0 12 0 0 0 0 0 
3 0 0 1 7 7 0 0 0 0 0 0 0 1 
0 15 12 0 0 0 0 0 0 0 0 0 0 0 

53 40 57 1 3 0 
60 53 2 2 1 0 
9 40 16 18 2 1 
1 109 0 0 0 0 
0 28 0 5 8 0 
35 1 72 0 0 0 
14 92 0 0 0 0 
6 32 4 0 0 0 
3 10 6 0 0 0 
0 24 1 0 2 0 

131 15 8 0 0 0 0 0 
113 0 2 3 0 0 0 0 
24 0 21 29 9 3 0 0 
74 0 0 31 2 0 3 0 
21 0 8 12 0 0 0 0 
85 14 6 0 3 0 0 0 
3 0 70 19 14 0 0 0 
24 0 16 0 2 0 0 0 
11 0 0 1 5 0 0 2 
5 0 18 4 0 0 0 0 

136 18 0 0 0 0 0 0 
107 6 5 0 0 0 0 0 
70 14 0 1 1 0 0 0 
110 0 0 0 0 0 0 0 
35 2 1 0 2 1 0 0 
92 9 0 0 0 0 7 0 
89 2 15 0 0 0 0 0 
37 2 0 0 0 0 0 3 
12 5 1 0 0 0 1 0 
19 0 0 0 8 0 0 0 

16 136 2 0 0 
0 88 0 30 0 
0 57 21 8 0 
67 40 3 0 0 
2 28 0 11 0 
70 29 1 8 0 
0 0 18 56 32 
0 42 0 0 0 
1 5 4 6 3 
0 15 0 12 0 

18 6 32 77 20 1 0 0 0 0 0 
71 15 3 3 1 22 3 0 0 0 0 
7 12 15 27 18 1 0 5 1 0 0 
0 1 0 109 0 0 0 0 0 0 0 
3 0 4 22 12 0 0 0 0 0 0 
0 1 47 4 0 0 2 3 0 12 39 
0 0 1 5 1 0 0 67 0 0 32 
0 0 32 9 0 1 0 0 0 0 0 
2 1 3 4 2 7 0 0 0 0 0 
1 0 2 13 11 0 0 0 0 0 0 

26 126 1 1 0 0 0 0 0 0 0 0 0 0 0 
42 0 24 6 8 38 0 0 0 0 0 0 0 0 0 
19 10 17 1 5 12 6 16 0 0 0 0 0 0 0 
92 12 0 0 0 0 0 6 0 0 0 0 0 0 0 
8 7 2 0 0 0 0 5 19 0 0 0 0 0 0 
2 7 68 1 0 14 0 0 0 12 2 2 0 0 0 
6 13 25 0 0 6 0 0 0 0 0 0 35 21 0 
0 6 10 0 0 10 0 15 0 1 0 0 0 0 0 
0 6 4 0 0 5 0 0 0 0 0 0 0 0 4 
5 20 0 0 0 0 0 0 2 0 0 0 0 0 0 

141 8 5 0 0 0 0 0 0 0 
81 0 0 36 1 0 0 0 0 0 
56 1 14 0 0 2 11 1 1 0 
26 0 1 0 2 0 0 81 0 0 
9 0 0 1 7 0 0 0 0 24 
47 2 38 0 0 0 0 0 19 2 
60 0 31 0 0 0 0 0 0 15 
14 1 17 0 0 0 0 0 0 10 
11 0 7 0 0 0 0 0 1 0 
27 0 0 0 0 0 0 0 0 0 

136 6 1 9 1 1 0 0 0 0 
1 8 0 15 37 4 37 16 0 0 
6 6 34 15 1 7 0 10 7 0 
0 0 103 1 0 1 0 5 0 0 
36 0 5 0 0 0 0 0 0 0 
0 3 1 29 47 0 0 21 7 0 
33 0 1 65 5 0 0 2 0 0 
0 0 22 0 4 6 0 10 0 0 
0 3 8 4 3 1 0 0 0 0 
3 0 0 14 0 2 0 0 0 8 

8 119 23 1 3 0 0 
7 1 4 61 0 9 36 
7 27 0 35 15 1 1 
0 105 3 0 0 0 2 
36 2 0 3 0 0 0 
22 5 44 36 1 0 0 
16 0 10 12 3 0 65 
27 9 0 1 1 0 4 
0 6 0 7 3 0 3 
11 6 0 7 0 0 3 

53 79 15 7 0 0 0 0 0 
0 4 27 0 19 52 16 0 0 
1 24 35 0 2 22 2 0 0 
28 20 62 0 0 0 0 0 0 
0 26 11 0 1 0 0 3 0 
11 49 35 5 4 0 0 3 1 
96 1 9 0 0 0 0 0 0 
14 28 0 0 0 0 0 0 0 
2 1 16 0 0 0 0 0 0 
0 0 1 0 0 0 26 0 0 

122 26 6 0 0 0 
92 15 0 11 0 0 
43 38 0 4 1 0 
26 19 0 51 0 14 
35 6 0 0 0 0 
31 43 0 34 0 0 
27 77 0 2 0 0 
22 20 0 0 0 0 
7 4 1 6 1 0 
20 6 0 1 0 0 

91 15 16 32 0 0 0 0 0 
82 16 0 20 0 0 0 0 0 
26 32 0 14 1 12 1 0 0 
25 84 0 1 0 0 0 0 0 
26 5 0 6 0 0 0 3 1 
49 29 1 29 0 0 0 0 0 
67 24 0 8 0 7 0 0 0 
1 7 0 34 0 0 0 0 0 
10 4 0 5 0 0 0 0 0 
2 0 0 25 0 0 0 0 0 

61 32 8 27 17 7 1 1 0 0 
31 73 0 2 4 0 0 8 0 0 
28 38 0 6 5 0 0 0 9 0 
0 110 0 0 0 0 0 0 0 0 
0 36 0 0 0 5 0 0 0 0 
106 2 0 0 0 0 0 0 0 0 
3 102 0 1 0 0 0 0 0 0 
38 2 0 1 0 0 0 1 0 0 
7 11 0 1 0 0 0 0 0 0 
0 9 0 0 0 0 0 0 0 18 

124 18 8 1 2 1 0 0 0 0 0 
2 29 79 0 0 0 4 4 0 0 0 
33 22 1 19 2 0 3 0 5 1 0 
1 46 2 0 61 0 0 0 0 0 0 
5 9 11 8 7 0 1 0 0 0 0 
28 49 7 0 21 0 0 1 0 0 2 
23 45 2 0 29 0 0 7 0 0 0 
21 5 6 3 0 0 7 0 0 0 0 
8 1 1 0 8 0 1 0 0 0 0 
23 3 1 0 0 0 0 0 0 0 0 

88 65 1 0 0 0 
80 30 0 8 0 0 
24 36 10 0 16 0 
1 109 0 0 0 0 
21 17 0 0 0 3 
59 23 7 15 0 4 
93 13 0 0 0 0 
2 27 13 0 0 0 
12 7 0 0 0 0 
6 21 0 0 0 0 

154 0 0 0 
58 57 3 0 
83 3 0 0 
108 2 0 0 
31 0 10 0 
108 0 0 0 
102 4 0 0 
8 1 14 19 
17 2 0 0 
15 0 12 0 

112 42 0 0 0 0 
83 0 35 0 0 0 
54 9 18 4 1 0 
101 0 9 0 0 0 
41 0 0 0 0 0 
97 0 11 0 0 0 
24 16 66 0 0 0 
17 3 22 0 0 0 
17 0 1 0 0 1 
26 0 1 0 0 0 

93 53 8 0 0 0 0 0 0 
0 89 10 17 2 0 0 0 0 
0 19 37 6 7 11 1 5 0 
0 13 97 0 0 0 0 0 0 
0 16 11 0 13 1 0 0 0 
0 59 18 2 28 0 0 0 1 
0 49 55 0 0 2 0 0 0 
0 11 26 0 4 1 0 0 0 
1 11 4 0 1 1 0 0 1 
0 27 0 0 0 0 0 0 0 

61 90 2 1 0 0 0 0 0 0 
9 24 0 0 83 1 1 0 0 0 
1 24 0 24 25 12 0 0 0 0 
0 107 0 0 3 0 0 0 0 0 
15 4 0 18 0 0 0 4 0 0 
43 31 0 0 25 0 9 0 0 0 
48 14 0 0 24 18 0 0 2 0 
31 0 0 10 0 0 0 0 0 1 
3 8 0 2 6 0 0 0 0 0 
5 18 0 3 0 0 0 0 0 1 

122 32 0 0 0 0 0 0 
69 43 4 2 0 0 0 0 
47 32 5 1 1 0 0 0 
85 7 0 18 0 0 0 0 
31 7 1 0 0 2 0 0 
15 71 0 17 0 0 5 0 
106 0 0 0 0 0 0 0 
28 5 0 0 0 0 0 9 
3 14 2 0 0 0 0 0 
7 19 0 1 0 0 0 0 

39 73 28 14 0 0 
86 0 9 23 0 0 
12 27 29 18 0 0 
95 0 15 0 0 0 
19 0 2 13 7 0 
21 38 0 49 0 0 
6 0 13 86 0 1 
14 0 27 1 0 0 
9 0 8 1 0 1 
11 1 0 15 0 0 

124 30 0 0 0 0 
17 101 0 0 0 0 
39 34 8 5 0 0 
110 0 0 0 0 0 
34 7 0 0 0 0 
31 28 49 0 0 0 
50 0 0 0 56 0 
32 10 0 0 0 0 
8 6 0 2 0 3 
9 18 0 0 0 0 

72 82 0 0 0 0 0 0 0 
13 17 76 9 3 0 0 0 0 
47 9 6 0 7 12 5 0 0 
0 1 0 0 109 0 0 0 0 
14 25 0 2 0 0 0 0 0 
40 5 24 0 24 0 15 0 0 
19 1 0 0 0 19 0 66 1 
2 37 3 0 0 0 0 0 0 
1 7 11 0 0 0 0 0 0 
19 7 0 0 0 0 0 0 1 

58 57 35 4 0 
0 4 83 24 7 
10 0 43 30 3 
0 0 87 0 23 
0 22 11 8 0 
2 19 69 18 0 
39 10 3 54 0 
7 2 16 11 6 
4 0 7 8 0 
0 1 26 0 0 

68 38 42 6 0 0 0 0 0 0 
57 57 0 2 2 0 0 0 0 0 
18 17 2 22 2 17 1 6 1 0 
0 0 0 14 0 0 0 0 96 0 
0 21 0 1 0 0 19 0 0 0 
6 89 3 10 0 0 0 0 0 0 
61 39 3 3 0 0 0 0 0 0 
15 1 9 14 2 0 0 0 0 1 
0 12 0 4 0 0 0 1 0 2 
0 27 0 0 0 0 0 0 0 0 

49 81 18 6 0 0 0 
0 32 53 33 0 0 0 
3 18 17 24 19 5 0 
11 2 83 2 12 0 0 
0 0 13 0 28 0 0 
0 0 99 5 4 0 0 
0 64 34 7 0 0 1 
0 4 25 13 0 0 0 
0 10 5 2 1 1 0 
1 20 1 5 0 0 0 

118 27 6 1 2 0 0 0 0 0 
8 32 0 65 2 10 1 0 0 0 
34 14 16 16 4 0 1 1 0 0 
0 107 0 3 0 0 0 0 0 0 
0 0 41 0 0 0 0 0 0 0 
33 0 1 3 0 0 0 0 71 0 
11 0 77 0 18 0 0 0 0 0 
0 0 0 11 13 0 0 13 5 0 
1 0 8 6 2 0 0 0 0 2 
2 0 25 0 0 0 0 0 0 0 

39 81 34 0 0 0 0 0 0 0 
8 66 29 15 0 0 0 0 0 0 
4 37 35 0 8 2 0 0 0 0 
0 34 44 0 0 0 32 0 0 0 
0 23 16 1 0 0 0 1 0 0 
9 26 72 0 0 0 0 0 1 0 
0 72 1 33 0 0 0 0 0 0 
1 22 13 5 1 0 0 0 0 0 
1 0 18 0 0 0 0 0 0 0 
0 8 12 3 0 0 0 0 0 4 

113 40 1 0 0 0 0 0 0 0 
14 88 0 16 0 0 0 0 0 0 
6 36 0 1 24 13 2 4 0 0 
0 61 0 0 46 0 0 3 0 0 
0 24 0 4 0 0 0 13 0 0 
0 38 0 6 0 0 0 0 64 0 
32 74 0 0 0 0 0 0 0 0 
0 35 0 7 0 0 0 0 0 0 
2 16 0 1 0 0 0 0 0 0 
0 9 0 0 13 0 0 0 0 5 

62 86 5 1 0 0 0 0 0 
50 39 0 0 12 17 0 0 0 
41 24 8 0 0 10 2 1 0 
0 107 3 0 0 0 0 0 0 
26 0 10 0 0 4 0 1 0 
22 38 0 0 0 45 0 3 0 
7 12 0 0 5 20 0 22 40 
10 15 0 0 0 11 0 6 0 
0 18 1 0 0 0 0 0 0 
5 22 0 0 0 0 0 0 0 

123 13 6 6 2 4 0 0 0 0 0 0 0 0 0 
0 1 0 43 0 28 31 5 1 2 3 4 0 0 0 
3 28 29 3 0 1 0 0 3 7 10 0 2 0 0 
0 65 0 0 0 0 0 0 0 43 0 0 0 2 0 
7 2 0 0 0 3 0 0 0 0 29 0 0 0 0 
1 45 0 0 0 0 0 7 0 0 2 0 51 0 2 
1 17 15 1 0 3 0 0 0 69 0 0 0 0 0 
10 23 0 0 0 0 0 8 0 1 0 0 0 0 0 
0 3 0 2 0 0 2 5 0 0 4 0 0 3 0 
0 22 1 0 0 0 0 0 0 4 0 0 0 0 0 

47 58 49 0 0 0 0 0 0 
0 31 83 4 0 0 0 0 0 
5 16 30 0 9 22 2 2 0 
0 91 0 0 0 19 0 0 0 
0 30 2 0 0 5 0 4 0 
0 50 9 0 28 19 0 2 0 
0 89 17 0 0 0 0 0 0 
0 28 0 0 0 0 7 7 0 
0 12 7 0 0 0 0 0 0 
0 2 18 0 0 0 0 0 7 

36 71 41 6 0 
56 41 0 21 0 
32 33 11 7 3 
110 0 0 0 0 
36 4 1 0 0 
25 80 1 0 2 
102 4 0 0 0 
39 1 2 0 0 
6 6 3 3 1 
26 1 0 0 0 

37 5 95 17 
0 16 100 2 
0 27 59 0 
0 0 110 0 
0 13 28 0 
0 64 44 0 
0 95 11 0 
0 17 24 1 
0 9 10 0 
0 7 3 17 

41 106 5 1 1 0 0 0 0 0 
1 50 47 19 1 0 0 0 0 0 
49 20 2 5 10 0 0 0 0 0 
0 97 0 0 11 2 0 0 0 0 
14 19 2 0 6 0 0 0 0 0 
1 9 73 20 1 0 2 2 0 0 
57 35 14 0 0 0 0 0 0 0 
4 3 5 7 1 16 1 0 5 0 
4 1 1 0 0 1 12 0 0 0 
16 0 0 0 8 0 0 0 0 3 

15 123 8 8 0 0 0 0 
12 32 0 0 67 7 0 0 
16 37 8 0 0 2 21 2 
39 71 0 0 0 0 0 0 
29 4 8 0 0 0 0 0 
108 0 0 0 0 0 0 0 
39 67 0 0 0 0 0 0 
7 21 3 1 0 0 10 0 
2 16 0 0 0 1 0 0 
5 22 0 0 0 0 0 0 

24 114 6 8 2 0 0 0 0 
35 9 66 0 0 8 0 0 0 
18 42 20 3 0 0 3 0 0 
0 12 15 49 30 0 0 4 0 
1 36 2 0 0 0 0 0 2 
10 13 15 2 68 0 0 0 0 
7 95 4 0 0 0 0 0 0 
22 6 6 8 0 0 0 0 0 
1 11 4 3 0 0 0 0 0 
5 22 0 0 0 0 0 0 0 

148 6 0 0 0 0 0 0 0 0 0 0 0 
52 1 7 20 36 2 0 0 0 0 0 0 0 
38 8 5 7 0 5 18 5 0 0 0 0 0 
6 20 77 0 0 0 0 2 5 0 0 0 0 
9 12 8 0 0 6 0 1 0 5 0 0 0 
6 0 47 15 0 0 0 0 15 0 18 1 6 
2 32 41 4 0 0 0 2 0 25 0 0 0 
20 0 7 0 0 2 0 3 10 0 0 0 0 
3 2 3 6 0 0 0 5 0 0 0 0 0 
1 0 4 22 0 0 0 0 0 0 0 0 0 

151 1 2 0 0 0 0 0 0 
100 0 0 17 1 0 0 0 0 
36 43 1 0 0 5 1 0 0 
89 21 0 0 0 0 0 0 0 
9 0 0 0 22 10 0 0 0 
36 1 0 0 2 21 0 48 0 
76 15 0 1 13 0 1 0 0 
8 0 0 2 0 0 31 0 1 
10 0 0 3 1 3 2 0 0 
3 0 0 0 24 0 0 0 0 

144 4 4 2 0 0 0 0 
50 34 0 29 5 0 0 0 
27 20 4 28 0 6 1 0 
1 57 0 52 0 0 0 0 
23 4 0 14 0 0 0 0 
36 7 0 51 14 0 0 0 
17 82 0 2 5 0 0 0 
1 33 0 2 6 0 0 0 
2 5 1 6 5 0 0 0 
19 0 0 3 0 0 0 5 

50 69 20 13 2 0 0 0 
44 9 6 51 7 1 0 0 
32 21 10 7 12 0 3 1 
101 8 0 0 0 0 1 0 
0 19 11 0 5 6 0 0 
49 38 11 0 2 0 8 0 
92 5 0 1 0 0 8 0 
35 0 5 0 1 0 1 0 
1 18 0 0 0 0 0 0 
1 0 21 0 5 0 0 0 

149 5 0 0 0 0 0 0 0 0 0 
115 0 2 1 0 0 0 0 0 0 0 
63 0 8 2 2 5 4 1 1 0 0 
109 0 1 0 0 0 0 0 0 0 0 
12 1 0 2 0 0 0 0 15 11 0 
60 19 0 0 0 0 0 0 0 10 19 
106 0 0 0 0 0 0 0 0 0 0 
6 3 4 0 29 0 0 0 0 0 0 
14 0 0 1 0 0 0 2 2 0 0 
23 0 1 0 0 0 0 0 3 0 0 

137 17 0 0 0 0 
103 15 0 0 0 0 
62 19 3 2 0 0 
109 0 0 0 1 0 
34 2 0 1 4 0 
101 0 0 0 0 7 
66 6 34 0 0 0 
39 3 0 0 0 0 
10 9 0 0 0 0 
25 2 0 0 0 0 

63 31 58 2 0 0 0 0 0 0 0 
37 68 4 0 5 3 1 0 0 0 0 
13 40 18 3 0 2 0 8 1 1 0 
3 106 1 0 0 0 0 0 0 0 0 
3 8 30 0 0 0 0 0 0 0 0 
15 15 77 0 0 0 0 0 0 0 1 
25 80 1 0 0 0 0 0 0 0 0 
6 8 5 0 0 23 0 0 0 0 0 
1 9 8 1 0 0 0 0 0 0 0 
7 0 18 1 0 0 0 1 0 0 0 

73 74 7 0 0 0 0 
9 68 41 0 0 0 0 
34 37 0 15 0 0 0 
75 34 0 0 1 0 0 
8 33 0 0 0 0 0 
17 80 0 0 0 11 0 
19 71 0 1 5 0 10 
22 20 0 0 0 0 0 
1 5 8 3 0 2 0 
27 0 0 0 0 0 0 

99 43 3 9 0 0 0 0 0 0 0 
45 0 0 4 61 6 2 0 0 0 0 
39 0 0 4 25 9 0 5 4 0 0 
60 4 0 0 46 0 0 0 0 0 0 
17 0 3 0 14 0 0 1 0 6 0 
44 0 60 0 3 0 0 0 0 0 1 
37 0 0 0 59 0 10 0 0 0 0 
36 0 0 0 5 0 0 1 0 0 0 
9 0 0 6 1 0 0 0 0 0 3 
23 0 0 0 0 4 0 0 0 0 0 

39 115 0 0 0 0 
118 0 0 0 0 0 
52 32 2 0 0 0 
93 17 0 0 0 0 
10 10 0 19 2 0 
68 38 0 0 1 1 
68 36 2 0 0 0 
37 0 5 0 0 0 
14 3 2 0 0 0 
27 0 0 0 0 0 

83 42 29 0 0 0 
32 1 81 4 0 0 
45 0 39 0 1 1 
109 0 0 0 1 0 
26 3 12 0 0 0 
32 1 68 0 7 0 
48 0 58 0 0 0 
4 10 24 0 4 0 
14 3 2 0 0 0 
25 2 0 0 0 0 

129 24 1 0 0 0 
59 0 11 48 0 0 
30 2 1 31 9 13 
57 0 0 53 0 0 
34 0 0 5 1 1 
39 0 64 4 1 0 
56 0 25 0 0 25 
30 0 1 11 0 0 
15 0 3 1 0 0 
0 12 0 15 0 0 

77 73 4 0 0 
0 113 2 3 0 
12 40 32 1 1 
0 99 11 0 0 
14 27 0 0 0 
0 98 1 9 0 
8 98 0 0 0 
0 40 2 0 0 
0 19 0 0 0 
0 27 0 0 0 

141 13 0 0 0 0 0 
0 2 115 1 0 0 0 
32 23 6 4 21 0 0 
19 0 0 52 19 20 0 
7 15 0 0 19 0 0 
106 0 0 0 2 0 0 
15 8 0 76 6 1 0 
36 3 0 0 3 0 0 
0 6 0 0 8 5 0 
0 0 0 0 26 0 1 

145 4 5 0 0 0 0 
54 36 28 0 0 0 0 
22 35 29 0 0 0 0 
100 1 8 1 0 0 0 
29 7 3 0 2 0 0 
1 88 18 0 0 1 0 
0 55 23 0 0 0 28 
0 34 6 0 0 0 2 
7 11 0 0 1 0 0 
9 0 18 0 0 0 0 

28 100 13 9 1 3 0 0 0 
14 1 40 49 0 0 13 1 0 
10 7 12 47 0 0 6 4 0 
43 0 0 1 37 0 29 0 0 
11 0 24 0 0 0 6 0 0 
20 0 15 31 0 0 16 16 10 
100 0 5 1 0 0 0 0 0 
0 0 3 14 0 0 25 0 0 
5 0 8 1 0 0 5 0 0 
11 0 1 12 0 0 3 0 0 

112 42 0 0 0 0 0 
0 52 48 15 2 1 0 
9 51 17 0 0 9 0 
0 110 0 0 0 0 0 
10 4 0 0 0 27 0 
7 57 44 0 0 0 0 
11 17 0 0 0 78 0 
27 9 6 0 0 0 0 
3 3 4 3 0 5 1 
26 1 0 0 0 0 0 

132 16 1 5 0 0 0 0 0 0 
7 0 102 9 0 0 0 0 0 0 
20 1 4 47 2 4 7 1 0 0 
7 0 99 0 0 0 4 0 0 0 
0 0 20 2 0 0 19 0 0 0 
102 0 1 0 0 2 3 0 0 0 
23 0 58 0 0 0 2 0 23 0 
26 2 10 0 0 0 0 2 0 2 
9 1 6 3 0 0 0 0 0 0 
0 19 1 7 0 0 0 0 0 0 

54 50 47 1 2 0 0 0 0 0 0 0 
68 0 11 4 6 7 18 3 1 0 0 0 
16 0 37 1 7 0 1 0 0 21 3 0 
52 0 2 0 54 0 0 0 0 2 0 0 
1 0 13 25 2 0 0 0 0 0 0 0 
74 0 27 0 0 0 0 0 1 3 0 3 
7 0 43 0 55 0 1 0 0 0 0 0 
28 0 10 4 0 0 0 0 0 0 0 0 
6 0 2 0 7 0 0 0 2 2 0 0 
0 0 17 10 0 0 0 0 0 0 0 0 

22 126 1 5 0 0 0 
11 68 0 0 28 11 0 
16 42 27 1 0 0 0 
4 24 0 82 0 0 0 
0 32 7 0 1 1 0 
12 73 6 0 15 2 0 
105 0 1 0 0 0 0 
7 34 0 0 0 0 1 
2 16 0 0 1 0 0 
23 0 2 0 0 0 2 

119 23 3 2 6 1 
47 67 0 1 3 0 
36 24 0 18 8 0 
5 0 0 0 97 8 
22 0 0 19 0 0 
63 0 0 16 29 0 
3 28 2 60 13 0 
30 0 0 8 4 0 
16 0 0 3 0 0 
19 0 0 8 0 0 

138 12 3 1 0 0 0 0 0 0 0 
28 0 3 2 84 1 0 0 0 0 0 
48 11 0 0 9 3 2 9 4 0 0 
109 1 0 0 0 0 0 0 0 0 0 
3 0 35 0 1 0 0 0 0 2 0 
83 0 0 0 8 17 0 0 0 0 0 
23 0 21 51 0 0 0 4 7 0 0 
23 13 0 0 6 0 0 0 0 0 0 
7 0 2 0 8 0 0 2 0 0 0 
3 1 0 0 0 3 0 0 0 0 20 

64 6 70 5 9 0 
1 0 102 0 5 10 
16 0 67 0 3 0 
40 0 70 0 0 0 
0 8 32 1 0 0 
75 0 32 0 0 1 
11 0 46 28 21 0 
7 3 32 0 0 0 
6 4 1 0 0 8 
4 0 18 0 5 0 

37 54 63 0 0 0 0 0 
8 3 88 19 0 0 0 0 
8 21 25 6 22 4 0 0 
2 27 1 24 0 56 0 0 
27 7 6 0 0 1 0 0 
8 57 18 0 0 0 25 0 
2 9 12 0 0 0 0 83 
0 16 3 10 13 0 0 0 
8 3 8 0 0 0 0 0 
0 14 5 0 8 0 0 0 

53 75 4 14 8 0 
5 113 0 0 0 0 
0 57 0 0 20 9 
50 60 0 0 0 0 
3 37 0 0 0 1 
6 97 0 0 5 0 
0 17 0 0 89 0 
2 40 0 0 0 0 
3 13 0 0 2 1 
0 27 0 0 0 0 

12 140 2 0 0 0 0 0 0 0 
6 0 0 90 3 17 2 0 0 0 
33 0 3 24 2 9 6 9 0 0 
61 19 0 20 8 1 0 0 1 0 
31 0 1 3 3 3 0 0 0 0 
15 0 19 62 9 0 0 3 0 0 
4 0 37 0 1 64 0 0 0 0 
39 0 0 3 0 0 0 0 0 0 
8 0 3 3 2 0 2 0 0 1 
23 0 0 0 0 4 0 0 0 0 

137 8 5 4 0 0 0 0 
82 0 0 33 3 0 0 0 
32 0 32 2 9 11 0 0 
19 0 1 0 0 21 69 0 
8 0 3 30 0 0 0 0 
28 0 0 0 15 3 12 50 
62 0 33 7 0 0 1 3 
11 0 9 18 4 0 0 0 
0 2 8 3 0 0 6 0 
27 0 0 0 0 0 0 0 

154 0 0 0 0 0 0 0 
4 32 47 26 9 0 0 0 
40 1 27 4 5 9 0 0 
110 0 0 0 0 0 0 0 
8 17 16 0 0 0 0 0 
15 0 1 86 0 6 0 0 
105 0 0 0 0 0 1 0 
17 1 5 2 0 0 2 15 
8 1 1 7 2 0 0 0 
23 0 3 0 0 0 1 0 

123 31 0 0 0 0 0 0 
85 27 6 0 0 0 0 0 
57 2 0 17 7 1 2 0 
51 0 57 0 0 2 0 0 
41 0 0 0 0 0 0 0 
89 9 0 5 0 5 0 0 
103 0 3 0 0 0 0 0 
7 0 0 13 0 18 0 4 
7 0 1 0 2 1 0 8 
26 0 1 0 0 0 0 0 

64 56 24 10 0 0 0 
22 94 0 0 2 0 0 
15 40 3 15 4 3 6 
11 99 0 0 0 0 0 
3 24 1 4 9 0 0 
17 2 0 0 32 49 8 
10 38 57 1 0 0 0 
5 25 1 0 6 5 0 
0 2 7 0 10 0 0 
1 10 0 0 0 0 16 

56 97 1 0 0 0 
31 7 72 8 0 0 
68 11 0 0 7 0 
103 1 6 0 0 0 
38 0 1 0 2 0 
75 14 4 0 15 0 
83 0 0 23 0 0 
22 10 1 1 3 5 
10 5 4 0 0 0 
0 0 15 4 8 0 

57 32 63 2 0 0 0 
8 35 0 74 1 0 0 
13 21 0 22 1 26 3 
12 15 0 7 0 76 0 
4 32 0 4 0 0 1 
0 75 0 2 0 0 31 
4 12 0 0 90 0 0 
5 2 0 1 0 19 15 
3 3 0 7 0 2 4 
0 1 0 6 2 18 0 

38 71 45 0 0 
88 28 2 0 0 
35 47 0 2 2 
0 106 0 4 0 
3 14 14 10 0 
44 51 1 12 0 
0 106 0 0 0 
21 20 1 0 0 
9 8 0 2 0 
2 21 4 0 0 

3 151 0 0 0 
6 111 1 0 0 
6 72 4 4 0 
24 5 0 81 0 
0 18 7 0 16 
14 94 0 0 0 
0 88 5 0 13 
3 15 24 0 0 
8 7 2 2 0 
0 27 0 0 0 

145 1 4 1 3 0 0 0 0 0 
28 56 31 0 2 1 0 0 0 0 
19 2 32 1 10 0 22 0 0 0 
45 4 61 0 0 0 0 0 0 0 
7 0 2 0 0 0 0 15 17 0 
45 0 9 0 44 0 0 0 0 10 
48 1 25 0 32 0 0 0 0 0 
11 0 24 0 5 2 0 0 0 0 
10 4 1 0 1 3 0 0 0 0 
3 0 24 0 0 0 0 0 0 0 

66 85 2 1 0 0 
89 29 0 0 0 0 
48 25 0 1 12 0 
47 63 0 0 0 0 
31 10 0 0 0 0 
98 5 0 0 5 0 
71 27 0 8 0 0 
41 1 0 0 0 0 
4 14 0 1 0 0 
21 0 0 2 0 4 

84 8 62 0 0 0 0 
95 19 4 0 0 0 0 
21 21 38 6 0 0 0 
110 0 0 0 0 0 0 
25 0 1 0 15 0 0 
96 8 1 0 0 3 0 
48 0 58 0 0 0 0 
32 3 2 5 0 0 0 
10 0 5 3 0 0 1 
3 24 0 0 0 0 0 

112 42 0 0 0 0 0 0 
10 108 0 0 0 0 0 0 
3 62 6 6 8 1 0 0 
0 40 0 0 70 0 0 0 
0 37 3 0 0 0 1 0 
0 108 0 0 0 0 0 0 
0 20 21 0 65 0 0 0 
3 26 0 0 13 0 0 0 
3 15 0 0 0 1 0 0 
0 24 0 0 0 0 0 3 

102 52 0 0 0 
37 11 70 0 0 
32 2 25 27 0 
49 61 0 0 0 
41 0 0 0 0 
68 37 1 0 2 
97 9 0 0 0 
32 0 0 10 0 
14 0 1 4 0 
8 1 0 18 0 

125 29 0 0 0 
75 43 0 0 0 
75 11 0 0 0 
94 16 0 0 0 
14 26 1 0 0 
45 0 0 63 0 
59 26 0 0 21 
3 35 4 0 0 
19 0 0 0 0 
11 0 0 16 0 

55 21 37 29 8 3 1 0 0 
0 0 37 30 0 51 0 0 0 
2 1 12 14 41 14 2 0 0 
0 0 0 0 110 0 0 0 0 
2 7 11 14 0 7 0 0 0 
6 5 57 30 0 6 4 0 0 
22 0 54 7 20 0 0 3 0 
13 0 0 19 0 5 0 3 2 
0 0 6 1 8 0 0 4 0 
0 0 6 0 19 2 0 0 0 

58 95 1 0 0 0 
111 6 0 1 0 0 
42 33 0 11 0 0 
26 78 5 0 1 0 
5 25 0 8 2 1 
66 42 0 0 0 0 
27 79 0 0 0 0 
32 8 0 2 0 0 
1 18 0 0 0 0 
7 7 0 13 0 0 

118 24 10 2 0 0 0 0 0 0 
86 10 0 0 12 10 0 0 0 0 
42 16 8 6 13 0 1 0 0 0 
109 0 0 0 1 0 0 0 0 0 
32 0 0 1 8 0 0 0 0 0 
68 0 1 12 27 0 0 0 0 0 
60 5 0 1 4 0 0 28 8 0 
37 1 0 4 0 0 0 0 0 0 
10 1 0 0 8 0 0 0 0 0 
23 1 0 0 0 0 0 0 0 3 

85 63 6 0 0 
15 0 0 101 2 
75 6 0 5 0 
12 0 0 98 0 
32 9 0 0 0 
101 1 0 6 0 
21 84 0 1 0 
13 0 17 12 0 
12 3 0 4 0 
18 0 7 2 0 

78 76 0 0 0 
97 21 0 0 0 
29 54 2 1 0 
0 110 0 0 0 
2 28 0 0 11 
0 88 0 0 20 
26 61 19 0 0 
23 17 0 0 2 
5 10 4 0 0 
0 27 0 0 0 

105 23 19 5 2 0 0 0 
24 0 5 42 0 47 0 0 
5 5 13 26 10 15 7 5 
29 0 0 52 21 0 8 0 
1 0 11 7 0 0 22 0 
0 0 17 51 0 40 0 0 
0 0 94 3 0 0 9 0 
8 18 0 15 0 0 1 0 
0 4 0 6 0 8 0 1 
0 4 8 15 0 0 0 0 

75 77 2 0 
3 115 0 0 
13 70 3 0 
33 77 0 0 
19 21 1 0 
37 71 0 0 
2 102 2 0 
0 42 0 0 
2 17 0 0 
0 2 0 25 

108 29 17 
31 0 87 
12 9 65 
4 84 22 
5 0 36 
8 82 18 
26 25 55 
4 26 12 
3 0 16 
10 1 16 

12 130 5 2 5 0 0 0 0 0 
0 66 16 24 0 12 0 0 0 0 
9 35 6 19 6 0 7 3 1 0 
13 0 0 0 0 0 26 71 0 0 
0 2 12 0 1 0 26 0 0 0 
10 0 53 0 0 0 45 0 0 0 
4 0 75 0 16 0 10 0 0 1 
16 26 0 0 0 0 0 0 0 0 
10 2 3 1 0 0 3 0 0 0 
6 9 1 11 0 0 0 0 0 0 

125 23 5 1 0 0 0 
39 4 0 0 32 43 0 
44 0 0 17 18 6 1 
94 0 0 0 16 0 0 
36 0 0 0 0 0 5 
104 0 0 0 4 0 0 
106 0 0 0 0 0 0 
20 5 0 1 15 0 1 
19 0 0 0 0 0 0 
27 0 0 0 0 0 0 

103 47 4 0 0 0 0 
61 52 2 3 0 0 0 
32 40 2 1 10 1 0 
19 91 0 0 0 0 0 
38 3 0 0 0 0 0 
58 50 0 0 0 0 0 
74 29 0 0 3 0 0 
34 8 0 0 0 0 0 
8 2 0 0 0 7 2 
0 13 0 0 4 10 0 

77 77 0 0 0 0 0 0 
0 55 29 34 0 0 0 0 
46 18 15 0 5 2 0 0 
73 32 2 3 0 0 0 0 
13 20 5 0 0 0 3 0 
78 9 1 0 0 0 0 20 
22 12 30 0 0 42 0 0 
6 11 25 0 0 0 0 0 
11 1 6 0 0 0 1 0 
0 0 27 0 0 0 0 0 

102 32 13 6 1 0 0 
0 9 0 35 74 0 0 
3 39 0 10 8 21 5 
0 0 0 86 18 6 0 
1 0 0 8 32 0 0 
0 3 0 26 79 0 0 
52 21 0 31 2 0 0 
3 0 0 39 0 0 0 
4 0 0 3 6 0 6 
0 0 0 21 3 0 3 

12 142 0 0 
7 72 39 0 
27 25 2 32 
110 0 0 0 
22 19 0 0 
9 78 21 0 
89 13 4 0 
31 11 0 0 
10 9 0 0 
26 1 0 0 

35 69 50 0 0 0 0 0 0 0 0 
0 62 53 3 0 0 0 0 0 0 0 
20 57 3 1 3 2 0 0 0 0 0 
0 104 4 0 0 0 1 1 0 0 0 
4 31 1 2 0 0 0 0 2 1 0 
54 31 20 0 0 0 0 0 0 3 0 
12 57 37 0 0 0 0 0 0 0 0 
0 41 0 0 0 0 0 0 0 0 1 
5 14 0 0 0 0 0 0 0 0 0 
0 3 0 0 0 0 0 0 24 0 0 

117 31 1 3 2 0 0 0 0 0 
3 0 3 27 0 81 4 0 0 0 
34 0 12 7 6 3 23 1 0 0 
2 0 63 0 0 5 0 40 0 0 
24 0 2 0 0 0 15 0 0 0 
29 1 76 0 0 2 0 0 0 0 
0 0 17 0 1 0 80 0 6 2 
29 0 0 9 0 0 4 0 0 0 
11 0 3 0 0 2 2 1 0 0 
22 0 5 0 0 0 0 0 0 0 

101 46 3 4 0 0 0 
7 34 68 9 0 0 0 
13 35 20 16 1 1 0 
41 2 62 4 1 0 0 
0 7 27 7 0 0 0 
0 78 1 1 0 0 28 
10 88 1 7 0 0 0 
2 7 4 7 1 0 21 
0 11 2 1 0 0 5 
0 26 0 1 0 0 0 

86 47 14 4 1 2 0 0 0 0 0 0 0 
25 0 17 76 0 0 0 0 0 0 0 0 0 
10 0 13 13 0 0 30 16 3 1 0 0 0 
81 0 2 27 0 0 0 0 0 0 0 0 0 
11 1 2 23 0 0 4 0 0 0 0 0 0 
59 0 14 24 0 0 0 0 0 0 11 0 0 
39 4 0 37 0 0 0 0 0 0 1 24 1 
4 0 2 14 8 0 4 2 1 3 4 0 0 
14 0 0 4 0 0 0 1 0 0 0 0 0 
1 1 10 10 0 0 2 0 0 0 3 0 0 

124 21 9 0 0 
0 0 118 0 0 
43 0 42 1 0 
44 0 66 0 0 
33 2 3 0 3 
32 0 9 0 67 
25 6 47 0 28 
24 2 16 0 0 
4 0 13 0 2 
17 5 5 0 0 

107 46 1 0 0 0 0 
53 0 7 57 1 0 0 
57 1 1 5 0 22 0 
107 0 0 0 0 3 0 
37 0 0 4 0 0 0 
107 0 0 1 0 0 0 
16 67 0 0 0 23 0 
35 0 0 0 0 0 7 
18 0 1 0 0 0 0 
27 0 0 0 0 0 0 

70 84 0 0 0 0 0 
100 2 15 1 0 0 0 
38 26 0 6 16 0 0 
91 0 0 6 0 13 0 
24 1 0 15 1 0 0 
76 10 0 1 21 0 0 
106 0 0 0 0 0 0 
9 7 0 13 13 0 0 
6 0 0 13 0 0 0 
0 1 0 17 0 0 9 

94 49 10 1 0 0 0 0 0 
43 0 7 68 0 0 0 0 0 
45 27 10 1 3 0 0 0 0 
4 69 0 3 0 28 6 0 0 
8 10 3 0 12 0 0 8 0 
0 55 0 1 0 3 0 49 0 
8 74 0 21 0 0 0 0 3 
2 40 0 0 0 0 0 0 0 
13 5 0 1 0 0 0 0 0 
1 11 13 0 0 0 0 2 0 

153 1 0 0 0 0 
112 6 0 0 0 0 
70 12 1 2 1 0 
109 1 0 0 0 0 
35 0 0 0 0 6 
85 22 0 0 0 1 
106 0 0 0 0 0 
40 1 0 0 1 0 
14 3 2 0 0 0 
14 0 0 0 0 13 

116 37 1 0 0 
81 31 0 6 0 
44 29 1 0 12 
31 16 63 0 0 
36 3 0 2 0 
17 91 0 0 0 
102 3 0 1 0 
28 2 0 3 9 
10 8 1 0 0 
2 18 0 7 0 

128 25 1 0 0 0 0 0 
0 9 97 8 4 0 0 0 
7 12 15 48 4 0 0 0 
4 1 0 0 105 0 0 0 
7 32 2 0 0 0 0 0 
4 71 28 0 4 1 0 0 
15 64 0 0 0 0 27 0 
20 11 10 0 1 0 0 0 
4 7 0 0 4 0 0 4 
20 5 0 0 2 0 0 0 

98 56 0 0 
81 36 1 0 
50 36 0 0 
103 7 0 0 
17 23 0 1 
96 12 0 0 
60 46 0 0 
4 38 0 0 
9 10 0 0 
16 11 0 0 

100 40 11 3 0 0 
97 0 0 21 0 0 
59 0 0 27 0 0 
1 0 1 107 1 0 
9 21 0 3 5 3 
101 6 0 1 0 0 
40 0 0 55 11 0 
16 3 0 5 18 0 
9 0 6 4 0 0 
9 0 18 0 0 0 

121 12 11 4 6 0 0 0 
40 77 1 0 0 0 0 0 
14 36 7 0 0 29 0 0 
0 45 0 0 0 0 57 8 
3 38 0 0 0 0 0 0 
74 33 1 0 0 0 0 0 
4 101 1 0 0 0 0 0 
17 5 20 0 0 0 0 0 
10 8 1 0 0 0 0 0 
0 27 0 0 0 0 0 0 

38 59 13 8 36 0 0 0 
51 39 7 21 0 0 0 0 
30 31 14 8 0 3 0 0 
0 100 7 3 0 0 0 0 
1 23 7 9 0 0 1 0 
46 23 39 0 0 0 0 0 
51 0 26 0 0 0 29 0 
39 0 2 0 0 0 0 1 
11 2 1 0 0 0 5 0 
19 7 1 0 0 0 0 0 

111 19 24 0 0 
40 4 74 0 0 
18 3 44 18 3 
3 0 107 0 0 
6 2 12 0 21 
38 0 65 5 0 
24 0 18 64 0 
10 25 7 0 0 
5 5 6 3 0 
22 0 5 0 0 

12 142 0 0 0 0 
13 71 34 0 0 0 
56 29 0 1 0 0 
54 52 4 0 0 0 
7 32 1 1 0 0 
0 108 0 0 0 0 
1 2 10 0 93 0 
8 32 0 1 0 1 
4 12 3 0 0 0 
0 3 24 0 0 0 

140 10 4 0 0 
115 0 1 2 0 
51 0 29 6 0 
108 0 0 2 0 
27 0 4 10 0 
108 0 0 0 0 
106 0 0 0 0 
22 14 1 5 0 
16 0 2 1 0 
7 0 19 0 1 

118 36 0 0 0 0 0 0 0 0 0 
9 0 39 67 2 1 0 0 0 0 0 
36 0 25 0 13 2 10 0 0 0 0 
16 0 38 0 42 14 0 0 0 0 0 
24 0 2 0 0 0 14 1 0 0 0 
46 0 0 0 40 16 0 4 2 0 0 
1 0 22 0 0 0 13 0 0 55 15 
23 0 1 0 11 1 1 0 0 5 0 
12 0 1 0 1 0 2 3 0 0 0 
12 0 0 0 3 0 0 0 0 1 11 

143 11 0 0 0 0 0 0 0 0 
115 1 1 1 0 0 0 0 0 0 
40 26 0 0 11 8 1 0 0 0 
110 0 0 0 0 0 0 0 0 0 
18 0 0 0 0 22 0 1 0 0 
90 0 0 0 1 5 0 0 12 0 
39 0 0 0 1 66 0 0 0 0 
21 8 0 0 2 11 0 0 0 0 
15 3 0 0 0 1 0 0 0 0 
11 0 0 0 0 15 0 0 0 1 

11 22 121 0 
0 108 10 0 
5 13 68 0 
24 5 81 0 
7 6 28 0 
0 14 82 12 
41 28 37 0 
19 4 19 0 
0 3 16 0 
0 0 27 0 

151 3 0 0 0 
118 0 0 0 0 
60 24 2 0 0 
110 0 0 0 0 
32 0 1 8 0 
107 0 1 0 0 
8 76 0 22 0 
42 0 0 0 0 
10 2 0 4 3 
22 5 0 0 0 

39 64 38 10 3 0 0 
0 17 26 75 0 0 0 
3 37 5 31 4 5 1 
0 86 0 0 0 24 0 
0 6 13 7 15 0 0 
0 7 32 0 45 0 24 
0 78 0 0 27 0 1 
0 9 0 0 0 0 33 
2 4 10 0 1 0 2 
0 27 0 0 0 0 0 

121 11 19 3 0 0 0 0 0 0 
67 0 25 3 8 12 3 0 0 0 
6 0 34 12 5 18 10 1 0 0 
0 0 12 88 9 1 0 0 0 0 
5 0 24 0 0 4 0 0 8 0 
0 0 70 29 0 3 6 0 0 0 
26 4 38 4 0 0 34 0 0 0 
20 1 2 7 12 0 0 0 0 0 
1 0 12 5 1 0 0 0 0 0 
0 0 1 0 0 0 25 0 0 1 

54 95 5 
5 103 10 
9 73 4 
16 94 0 
13 28 0 
48 60 0 
62 44 0 
20 22 0 
3 16 0 
1 26 0 

63 89 2 0 0 0 0 0 
1 117 0 0 0 0 0 0 
22 10 2 31 7 8 4 2 
53 0 4 53 0 0 0 0 
29 12 0 0 0 0 0 0 
24 39 35 10 0 0 0 0 
106 0 0 0 0 0 0 0 
3 3 0 34 2 0 0 0 
8 2 0 6 0 3 0 0 
17 0 0 0 10 0 0 0 

118 34 2 0 0 0 0 0 
104 7 0 6 1 0 0 0 
3 8 0 47 22 6 0 0 
0 98 0 12 0 0 0 0 
1 0 0 8 30 1 1 0 
63 18 0 4 22 0 0 1 
54 33 0 16 1 2 0 0 
2 6 0 10 24 0 0 0 
3 2 0 3 2 7 0 2 
13 0 0 0 14 0 0 0 

135 2 17 0 0 0 
114 1 3 0 0 0 
20 12 54 0 0 0 
96 1 0 13 0 0 
3 11 27 0 0 0 
98 1 0 7 2 0 
51 11 40 4 0 0 
7 32 2 1 0 0 
7 6 5 1 0 0 
24 0 1 0 0 2 

44 39 60 7 4 0 0 0 0 
18 11 89 0 0 0 0 0 0 
11 0 41 27 0 7 0 0 0 
7 0 8 0 95 0 0 0 0 
3 0 9 10 0 0 13 6 0 
0 0 107 1 0 0 0 0 0 
9 0 48 49 0 0 0 0 0 
19 0 7 15 0 0 0 0 1 
2 0 15 2 0 0 0 0 0 
22 0 2 0 0 3 0 0 0 

146 5 3 0 0 0 
74 0 2 30 12 0 
37 30 19 0 0 0 
81 29 0 0 0 0 
11 21 9 0 0 0 
66 0 30 0 1 11 
13 0 91 0 0 2 
12 0 3 0 27 0 
14 3 2 0 0 0 
8 17 2 0 0 0 

4 38 62 38 7 3 1 1 0 0 0 
64 49 2 0 0 0 0 0 3 0 0 
31 7 16 0 19 0 2 2 0 9 0 
51 0 8 0 51 0 0 0 0 0 0 
0 12 3 2 22 0 0 2 0 0 0 
24 11 11 0 62 0 0 0 0 0 0 
0 104 0 0 0 0 0 2 0 0 0 
0 14 9 0 18 0 0 0 0 0 1 
3 2 14 0 0 0 0 0 0 0 0 
6 1 0 0 19 0 0 1 0 0 0 

60 94 0 0 0 
46 62 10 0 0 
39 39 0 3 5 
107 3 0 0 0 
25 16 0 0 0 
62 45 1 0 0 
86 17 0 0 3 
39 3 0 0 0 
18 1 0 0 0 
12 15 0 0 0 

150 3 1 0 0 
15 0 0 103 0 
70 0 8 8 0 
85 0 18 7 0 
21 0 0 20 0 
56 0 49 3 0 
105 0 0 1 0 
5 0 0 37 0 
13 0 0 4 2 
5 0 0 22 0 

151 3 0 
118 0 0 
64 8 14 
106 0 4 
41 0 0 
63 8 37 
100 6 0 
38 4 0 
12 3 4 
25 2 0 

65 88 1 0 0 0 0 0 0 0 0 0 0 
76 6 36 0 0 0 0 0 0 0 0 0 0 
62 9 0 1 5 4 2 1 2 0 0 0 0 
69 0 8 0 0 0 0 0 33 0 0 0 0 
6 0 32 3 0 0 0 0 0 0 0 0 0 
95 0 11 0 0 2 0 0 0 0 0 0 0 
44 1 60 0 0 0 0 0 0 1 0 0 0 
10 0 27 0 0 0 0 0 1 0 4 0 0 
4 0 1 0 0 0 1 0 8 1 0 4 0 
17 0 0 0 0 0 4 0 1 0 0 0 5 

58 4 8 75 9 0 0 0 0 0 0 0 
0 0 100 0 0 17 1 0 0 0 0 0 
0 9 18 46 0 0 6 6 1 0 0 0 
0 1 7 37 0 0 65 0 0 0 0 0 
0 1 39 1 0 0 0 0 0 0 0 0 
0 0 19 69 0 0 3 0 0 17 0 0 
0 2 12 92 0 0 0 0 0 0 0 0 
0 5 22 0 4 0 3 0 0 0 3 5 
0 0 2 8 3 0 1 5 0 0 0 0 
0 9 17 1 0 0 0 0 0 0 0 0 

110 14 29 1 0 0 0 0 
1 44 64 9 0 0 0 0 
24 22 10 22 8 0 0 0 
4 80 18 8 0 0 0 0 
2 12 10 17 0 0 0 0 
2 14 69 0 0 23 0 0 
38 0 30 38 0 0 0 0 
9 0 15 0 0 0 18 0 
4 12 2 0 0 0 0 1 
5 14 0 0 0 0 8 0 

85 52 17 0 0 0 0 0 
115 0 3 0 0 0 0 0 
57 0 17 10 1 1 0 0 
108 0 2 0 0 0 0 0 
21 0 17 0 0 3 0 0 
90 0 0 0 0 0 18 0 
104 0 0 0 0 0 1 1 
31 0 11 0 0 0 0 0 
18 0 1 0 0 0 0 0 
27 0 0 0 0 0 0 0 

16 138 0 0 0 0 
47 29 42 0 0 0 
58 20 4 4 0 0 
0 16 29 0 65 0 
18 0 4 7 0 12 
69 35 4 0 0 0 
73 11 22 0 0 0 
8 17 16 0 1 0 
4 6 9 0 0 0 
23 3 0 1 0 0 

142 2 10 0 0 0 0 0 0 0 0 
34 54 22 8 0 0 0 0 0 0 0 
57 1 15 0 6 7 0 0 0 0 0 
46 0 54 10 0 0 0 0 0 0 0 
1 1 2 0 35 0 2 0 0 0 0 
0 1 78 0 1 20 0 2 6 0 0 
4 0 0 0 59 1 0 0 0 42 0 
17 1 8 15 0 1 0 0 0 0 0 
12 0 3 0 1 0 0 0 0 0 3 
17 0 2 0 8 0 0 0 0 0 0 

124 30 0 0 0 
118 0 0 0 0 
75 0 6 5 0 
110 0 0 0 0 
14 27 0 0 0 
107 1 0 0 0 
91 15 0 0 0 
42 0 0 0 0 
18 0 1 0 0 
24 1 1 0 1 

70 66 12 2 4 0 0 0 0 0 
0 15 2 0 0 73 16 9 1 2 
10 5 16 0 0 5 36 14 0 0 
0 79 0 0 0 0 31 0 0 0 
0 34 4 0 0 0 3 0 0 0 
0 84 15 0 0 0 1 8 0 0 
0 26 0 0 0 7 65 8 0 0 
0 4 1 0 0 11 24 0 0 2 
5 0 2 0 2 3 1 3 0 3 
0 0 24 0 0 0 3 0 0 0 

62 90 2 0 0 0 0 0 
117 0 0 1 0 0 0 0 
64 19 0 0 3 0 0 0 
88 22 0 0 0 0 0 0 
31 10 0 0 0 0 0 0 
54 29 1 0 1 23 0 0 
98 7 0 0 0 0 1 0 
34 2 0 0 6 0 0 0 
17 0 0 0 1 0 0 1 
7 20 0 0 0 0 0 0 

66 87 1 0 0 0 0 0 0 0 0 0 
2 6 98 6 6 0 0 0 0 0 0 0 
0 6 34 7 13 19 2 3 1 1 0 0 
35 0 37 0 0 0 1 0 0 4 33 0 
1 1 8 0 20 0 4 0 0 7 0 0 
2 11 40 43 0 0 0 0 0 0 0 12 
43 59 3 0 1 0 0 0 0 0 0 0 
1 4 21 16 0 0 0 0 0 0 0 0 
1 2 8 2 6 0 0 0 0 0 0 0 
0 13 13 0 0 1 0 0 0 0 0 0 

67 45 42 0 0 0 0 0 0 
1 20 0 93 3 1 0 0 0 
18 38 7 2 0 4 11 4 2 
9 73 20 8 0 0 0 0 0 
3 36 2 0 0 0 0 0 0 
0 103 0 0 0 5 0 0 0 
14 92 0 0 0 0 0 0 0 
19 22 0 0 0 1 0 0 0 
6 6 0 0 3 4 0 0 0 
6 1 0 0 20 0 0 0 0 

123 25 5 1 0 0 0 
24 11 10 54 16 1 2 
30 16 0 33 4 0 3 
99 0 0 11 0 0 0 
36 4 0 1 0 0 0 
15 0 0 51 41 0 1 
8 95 0 3 0 0 0 
32 3 0 4 0 0 3 
4 1 1 11 0 0 2 
19 5 0 2 0 0 1 

109 38 4 1 2 0 0 
93 0 0 11 14 0 0 
41 0 11 17 4 12 1 
94 16 0 0 0 0 0 
29 9 0 0 3 0 0 
54 1 18 0 35 0 0 
94 0 10 2 0 0 0 
33 0 9 0 0 0 0 
6 0 8 4 1 0 0 
8 0 0 0 19 0 0 

103 27 19 5 0 0 0 0 0 
1 14 90 0 6 7 0 0 0 
22 4 40 0 0 14 5 1 0 
15 90 0 0 5 0 0 0 0 
15 0 26 0 0 0 0 0 0 
102 3 3 0 0 0 0 0 0 
70 2 33 0 0 0 0 1 0 
6 0 1 0 22 0 0 0 13 
1 0 0 12 0 1 0 5 0 
0 0 17 0 0 0 0 10 0 

81 52 21 0 0 0 
40 23 6 49 0 0 
72 0 3 2 9 0 
59 23 4 24 0 0 
19 17 0 5 0 0 
80 17 0 1 0 10 
17 0 0 89 0 0 
27 0 7 8 0 0 
14 3 0 2 0 0 
7 9 4 7 0 0 

28 13 77 23 11 2 0 0 
0 1 26 0 91 0 0 0 
0 10 23 2 16 2 10 23 
0 0 2 62 38 6 2 0 
0 10 5 9 2 0 0 15 
0 6 91 2 1 0 0 8 
29 0 0 2 19 4 0 52 
9 25 2 0 5 0 0 1 
1 4 7 4 3 0 0 0 
9 2 2 6 8 0 0 0 

153 1 0 0 0 0 
118 0 0 0 0 0 
21 29 14 22 0 0 
42 68 0 0 0 0 
29 0 0 0 12 0 
57 25 0 1 0 25 
50 2 0 54 0 0 
15 27 0 0 0 0 
14 5 0 0 0 0 
9 18 0 0 0 0 

56 76 15 4 3 0 0 0 0 
8 0 37 26 0 47 0 0 0 
7 29 19 7 4 0 12 4 4 
0 0 4 0 15 0 0 0 91 
0 0 10 10 5 0 2 11 3 
40 2 36 0 10 0 0 0 20 
0 5 4 0 0 0 94 3 0 
19 15 0 4 0 0 0 1 3 
2 1 2 0 0 0 14 0 0 
0 4 3 0 17 0 0 3 0 

135 19 
4 114 
65 21 
15 95 
31 10 
19 89 
10 96 
2 40 
14 5 
16 11 

36 20 55 43 0 0 0 0 0 0 0 0 0 
49 0 0 7 51 5 3 3 0 0 0 0 0 
13 0 1 53 8 0 1 2 3 2 3 0 0 
17 0 0 44 1 0 0 0 8 0 0 40 0 
2 4 31 0 4 0 0 0 0 0 0 0 0 
10 0 35 2 4 0 0 55 2 0 0 0 0 
0 0 0 94 1 0 0 1 0 0 0 10 0 
3 0 0 21 17 0 0 0 0 0 0 0 1 
6 0 0 2 4 0 1 0 0 1 3 0 2 
0 11 0 5 7 0 0 4 0 0 0 0 0 

130 24 0 0 0 0 0 
17 89 12 0 0 0 0 
50 28 0 7 1 0 0 
110 0 0 0 0 0 0 
40 0 0 1 0 0 0 
14 47 12 1 0 34 0 
79 23 0 0 0 0 4 
42 0 0 0 0 0 0 
12 7 0 0 0 0 0 
27 0 0 0 0 0 0 

148 6 0 0 0 0 0 0 0 
57 59 2 0 0 0 0 0 0 
20 19 19 26 1 1 0 0 0 
110 0 0 0 0 0 0 0 0 
27 1 0 11 0 0 2 0 0 
81 3 6 18 0 0 0 0 0 
27 66 0 13 0 0 0 0 0 
13 29 0 0 0 0 0 0 0 
5 0 3 2 0 0 0 6 3 
1 1 0 25 0 0 0 0 0 

153 1 0 0 0 0 0 
45 0 73 0 0 0 0 
68 0 16 2 0 0 0 
51 0 0 0 59 0 0 
33 0 1 0 0 3 4 
89 0 10 0 0 3 6 
106 0 0 0 0 0 0 
18 0 24 0 0 0 0 
13 0 3 0 3 0 0 
26 0 1 0 0 0 0 

45 103 5 1 0 0 0 0 0 0 0 
41 63 0 0 4 10 0 0 0 0 0 
35 19 5 0 11 13 3 0 0 0 0 
81 4 12 0 0 0 0 13 0 0 0 
5 5 19 0 0 4 0 3 5 0 0 
87 0 5 4 0 0 0 0 0 12 0 
27 0 7 0 0 0 0 1 59 0 12 
8 30 0 0 0 2 0 0 0 0 2 
5 3 5 1 0 5 0 0 0 0 0 
20 6 1 0 0 0 0 0 0 0 0 

114 40 0 0 0 0 0 
112 5 1 0 0 0 0 
54 10 0 7 15 0 0 
6 78 0 3 23 0 0 
39 2 0 0 0 0 0 
50 45 0 0 5 8 0 
93 0 0 0 0 0 13 
2 0 0 0 40 0 0 
10 0 0 0 9 0 0 
19 8 0 0 0 0 0 

6 148 0 
26 92 0 
0 81 5 
0 109 1 
0 37 4 
0 108 0 
0 99 7 
0 42 0 
0 19 0 
0 21 6 

140 8 6 0 0 0 0 0 0 0 
74 0 1 38 5 0 0 0 0 0 
50 24 2 1 0 5 4 0 0 0 
92 0 0 18 0 0 0 0 0 0 
4 0 4 1 0 18 1 12 1 0 
91 15 0 0 0 2 0 0 0 0 
101 0 5 0 0 0 0 0 0 0 
24 0 0 0 0 12 0 0 0 6 
10 0 0 0 0 2 6 0 0 1 
0 0 0 0 0 0 24 0 0 3 

11 107 36 0 0 0 
1 73 2 42 0 0 
19 33 7 3 24 0 
0 44 14 51 0 1 
17 2 3 3 14 2 
51 51 6 0 0 0 
45 0 29 1 0 31 
14 4 24 0 0 0 
5 5 9 0 0 0 
1 0 26 0 0 0 

27 126 1 0 0 0 0 0 0 0 
0 112 0 6 0 0 0 0 0 0 
9 57 1 0 14 4 1 0 0 0 
2 107 0 0 0 0 0 1 0 0 
4 37 0 0 0 0 0 0 0 0 
0 108 0 0 0 0 0 0 0 0 
0 59 11 0 36 0 0 0 0 0 
2 35 0 0 0 0 0 0 5 0 
7 11 1 0 0 0 0 0 0 0 
0 25 0 1 0 0 0 0 0 1 

139 10 5 0 0 0 0 0 0 
0 71 0 46 1 0 0 0 0 
50 2 15 12 7 0 0 0 0 
0 0 0 86 24 0 0 0 0 
20 1 9 8 0 3 0 0 0 
3 11 38 0 25 0 25 6 0 
0 33 0 23 2 48 0 0 0 
12 3 0 0 14 1 3 0 9 
3 1 0 1 4 3 7 0 0 
0 2 6 0 0 4 15 0 0 

154 0 0 0 
46 72 0 0 
68 10 7 1 
104 6 0 0 
39 1 0 1 
98 10 0 0 
91 15 0 0 
40 2 0 0 
12 7 0 0 
5 22 0 0 

80 8 23 10 24 9 0 0 0 0 
4 16 71 0 1 3 23 0 0 0 
23 13 0 3 11 1 25 10 0 0 
35 75 0 0 0 0 0 0 0 0 
2 10 0 0 16 0 13 0 0 0 
2 42 0 0 0 62 0 0 2 0 
38 25 0 0 22 19 2 0 0 0 
11 19 0 0 0 0 11 0 1 0 
4 2 0 3 4 1 3 1 0 1 
23 0 0 2 0 0 2 0 0 0 

48 83 22 1 0 0 0 0 0 
37 0 11 0 58 12 0 0 0 
57 10 4 5 2 0 7 1 0 
61 0 0 0 49 0 0 0 0 
12 1 28 0 0 0 0 0 0 
38 0 0 0 3 1 66 0 0 
83 0 2 0 0 0 21 0 0 
20 12 1 0 0 2 6 0 1 
13 0 1 0 1 2 2 0 0 
26 0 0 1 0 0 0 0 0 

71 79 4 0 0 0 0 0 0 0 
33 64 2 19 0 0 0 0 0 0 
40 17 14 0 12 3 0 0 0 0 
0 110 0 0 0 0 0 0 0 0 
21 0 0 0 18 0 2 0 0 0 
74 21 3 0 0 0 0 10 0 0 
20 47 39 0 0 0 0 0 0 0 
2 21 18 0 0 1 0 0 0 0 
7 3 8 0 1 0 0 0 0 0 
2 15 0 0 1 0 0 0 6 3 

144 2 8 0 0 0 
111 4 3 0 0 0 
56 4 12 12 2 0 
61 0 49 0 0 0 
18 5 7 0 11 0 
92 12 4 0 0 0 
96 10 0 0 0 0 
25 1 6 0 10 0 
19 0 0 0 0 0 
7 1 16 0 0 3 

106 48 0 0 0 0 0 
104 0 14 0 0 0 0 
20 12 23 29 2 0 0 
80 30 0 0 0 0 0 
35 5 1 0 0 0 0 
5 70 31 0 0 2 0 
56 2 48 0 0 0 0 
12 13 0 14 3 0 0 
13 3 2 0 0 0 1 
9 3 0 15 0 0 0 

130 24 0 0 0 0 0 
100 18 0 0 0 0 0 
39 38 2 7 0 0 0 
95 15 0 0 0 0 0 
32 9 0 0 0 0 0 
59 4 0 0 45 0 0 
11 61 0 1 24 9 0 
2 8 0 8 0 0 24 
14 3 0 1 0 1 0 
17 10 0 0 0 0 0 

154 0 0 0 
108 10 0 0 
86 0 0 0 
110 0 0 0 
41 0 0 0 
39 0 69 0 
86 0 20 0 
42 0 0 0 
18 0 0 1 
27 0 0 0 

151 1 1 1 0 0 0 
87 23 0 3 5 0 0 
15 13 13 34 0 2 9 
57 9 0 44 0 0 0 
8 11 10 12 0 0 0 
28 0 0 12 0 68 0 
27 0 0 79 0 0 0 
27 0 0 15 0 0 0 
4 0 0 15 0 0 0 
2 0 0 8 0 0 17 

102 48 3 1 0 0 0 
93 21 0 2 2 0 0 
59 12 0 6 0 9 0 
45 47 0 18 0 0 0 
12 2 7 19 0 1 0 
88 0 5 3 7 0 5 
106 0 0 0 0 0 0 
39 1 0 2 0 0 0 
10 3 0 6 0 0 0 
27 0 0 0 0 0 0 

66 82 4 2 0 0 0 0 
69 0 27 1 8 13 0 0 
15 5 20 4 3 0 39 0 
92 0 2 0 0 0 16 0 
15 4 14 2 5 1 0 0 
0 0 19 82 0 0 0 7 
41 0 43 22 0 0 0 0 
10 11 14 7 0 0 0 0 
6 0 4 8 0 0 0 1 
27 0 0 0 0 0 0 0 

71 66 15 2 0 0 0 0 0 
8 77 0 4 26 3 0 0 0 
17 49 14 0 0 0 2 4 0 
1 60 49 0 0 0 0 0 0 
10 21 1 9 0 0 0 0 0 
0 99 5 0 0 0 4 0 0 
45 43 0 18 0 0 0 0 0 
16 6 1 0 0 0 16 0 3 
2 11 1 0 5 0 0 0 0 
12 14 0 0 0 0 1 0 0 

132 22 0 0 0 0 0 0 0 
0 73 30 11 2 2 0 0 0 
7 3 51 0 6 14 4 1 0 
15 11 0 0 2 82 0 0 0 
20 7 1 0 0 8 0 3 2 
3 7 0 0 8 70 0 20 0 
0 11 24 0 40 30 1 0 0 
21 15 3 0 0 0 0 0 3 
9 4 0 0 5 1 0 0 0 
3 3 0 0 17 4 0 0 0 

34 55 39 13 13 0 0 0 0 0 
35 0 3 7 58 9 6 0 0 0 
17 0 20 11 22 0 12 3 1 0 
0 0 0 15 16 0 18 61 0 0 
0 0 0 30 3 0 4 4 0 0 
0 0 56 1 37 0 5 0 0 9 
0 0 93 0 3 0 10 0 0 0 
0 0 0 4 2 6 26 0 4 0 
0 0 2 2 5 2 4 0 3 1 
0 0 0 0 0 0 0 27 0 0 

122 23 6 1 2 0 0 0 0 0 0 0 
15 0 84 2 0 12 5 0 0 0 0 0 
27 0 3 25 8 3 2 8 9 1 0 0 
85 0 7 18 0 0 0 0 0 0 0 0 
20 0 9 0 0 0 12 0 0 0 0 0 
87 0 0 1 1 0 7 0 7 5 0 0 
2 0 97 5 0 0 0 0 0 2 0 0 
18 0 17 3 0 0 1 0 0 1 2 0 
4 0 3 2 0 0 0 0 10 0 0 0 
0 0 12 11 0 0 0 0 0 0 0 4 

70 44 25 14 1 0 0 0 0 0 
102 0 4 0 0 3 9 0 0 0 
34 16 26 1 1 6 1 1 0 0 
50 29 31 0 0 0 0 0 0 0 
15 15 6 2 0 2 0 1 0 0 
65 6 1 15 17 4 0 0 0 0 
1 2 39 47 0 4 0 0 6 7 
5 8 11 6 0 12 0 0 0 0 
4 0 2 0 0 0 0 13 0 0 
25 0 2 0 0 0 0 0 0 0 

118 29 4 3 0 0 
60 6 25 27 0 0 
26 30 4 19 7 0 
80 30 0 0 0 0 
1 40 0 0 0 0 
0 12 44 50 2 0 
56 46 0 0 4 0 
0 9 0 33 0 0 
3 11 3 2 0 0 
12 3 0 0 0 12 

107 42 5 0 
52 64 0 2 
41 30 10 5 
7 98 5 0 
33 2 6 0 
62 4 42 0 
48 49 9 0 
14 27 0 1 
10 5 4 0 
2 15 10 0 

21 79 50 3 1 0 0 0 0 
0 91 0 1 4 19 3 0 0 
5 49 0 8 12 3 3 5 1 
0 4 0 0 0 106 0 0 0 
0 30 0 0 0 0 11 0 0 
1 75 0 0 31 1 0 0 0 
0 34 0 0 0 0 72 0 0 
0 34 0 0 4 0 4 0 0 
2 7 0 3 0 0 7 0 0 
0 27 0 0 0 0 0 0 0 

84 31 38 1 0 
58 55 5 0 0 
29 1 53 3 0 
23 6 81 0 0 
15 9 8 9 0 
28 0 80 0 0 
29 0 75 0 2 
27 8 7 0 0 
3 1 13 2 0 
23 0 1 0 3 

136 18 0 0 0 0 
94 23 1 0 0 0 
67 12 7 0 0 0 
110 0 0 0 0 0 
12 11 0 18 0 0 
107 0 0 1 0 0 
45 60 0 0 1 0 
39 0 0 0 0 3 
8 5 6 0 0 0 
27 0 0 0 0 0 

113 12 28 1 0 0 0 0 0 0 
53 10 1 10 42 2 0 0 0 0 
36 4 6 15 0 17 7 1 0 0 
86 2 11 8 0 0 0 0 3 0 
8 15 1 0 1 7 0 0 0 9 
16 30 1 58 0 0 0 3 0 0 
0 50 24 0 32 0 0 0 0 0 
28 3 0 10 0 0 1 0 0 0 
3 3 4 0 0 0 0 1 8 0 
10 5 12 0 0 0 0 0 0 0 

54 28 72 0 0 
51 60 0 5 2 
14 31 22 5 14 
5 51 54 0 0 
41 0 0 0 0 
49 59 0 0 0 
74 28 1 3 0 
35 7 0 0 0 
7 11 0 1 0 
2 23 2 0 0 

95 15 40 3 1 0 0 0 
64 0 0 50 4 0 0 0 
43 10 0 28 5 0 0 0 
1 109 0 0 0 0 0 0 
5 7 0 15 6 7 1 0 
46 4 0 50 3 0 0 5 
75 11 0 20 0 0 0 0 
10 0 0 18 7 7 0 0 
7 2 0 10 0 0 0 0 
5 0 0 6 0 0 16 0 

148 3 3 0 0 0 0 0 
3 16 7 92 0 0 0 0 
74 0 1 6 3 2 0 0 
109 0 1 0 0 0 0 0 
9 0 0 23 0 0 9 0 
94 0 0 0 14 0 0 0 
98 0 0 0 0 0 0 8 
33 0 0 8 1 0 0 0 
6 5 0 8 0 0 0 0 
13 0 0 14 0 0 0 0 

151 2 1 0 0 
89 0 6 23 0 
60 0 5 15 6 
81 9 0 8 12 
25 0 1 14 1 
63 0 13 5 27 
101 0 0 5 0 
27 0 0 7 8 
1 0 5 11 2 
6 0 18 3 0 

42 49 41 22 0 0 0 
1 28 48 39 2 0 0 
20 4 36 25 0 1 0 
0 0 9 101 0 0 0 
18 0 0 23 0 0 0 
0 21 70 17 0 0 0 
1 0 13 37 0 0 55 
0 0 29 13 0 0 0 
5 4 4 6 0 0 0 
0 6 18 3 0 0 0 

16 117 21 0 0 
57 53 8 0 0 
30 43 13 0 0 
0 72 38 0 0 
5 36 0 0 0 
17 34 57 0 0 
12 80 0 14 0 
11 31 0 0 0 
3 14 0 0 2 
4 23 0 0 0 

147 6 1 0 0 0 0 
101 16 0 1 0 0 0 
34 23 27 0 2 0 0 
104 2 0 0 4 0 0 
27 14 0 0 0 0 0 
86 6 16 0 0 0 0 
103 0 1 0 0 2 0 
35 4 0 0 0 0 3 
14 4 1 0 0 0 0 
0 0 27 0 0 0 0 

79 57 18 0 0 0 0 
41 11 0 66 0 0 0 
5 53 14 6 8 0 0 
0 27 49 31 3 0 0 
3 4 16 0 0 17 1 
38 49 21 0 0 0 0 
4 99 2 0 0 1 0 
0 37 5 0 0 0 0 
1 12 6 0 0 0 0 
9 1 17 0 0 0 0 

96 25 11 22 0 0 0 0 0 0 0 
33 0 10 59 9 7 0 0 0 0 0 
9 4 1 57 0 5 9 1 0 0 0 
27 0 64 19 0 0 0 0 0 0 0 
2 11 0 20 0 0 0 0 2 6 0 
37 7 52 12 0 0 0 0 0 0 0 
2 0 0 23 71 0 0 0 0 0 10 
1 0 17 24 0 0 0 0 0 0 0 
1 5 1 12 0 0 0 0 0 0 0 
0 0 0 27 0 0 0 0 0 0 0 

93 32 8 18 3 0 0 
109 2 0 2 0 5 0 
60 2 2 8 1 3 10 
98 0 0 0 12 0 0 
31 0 0 0 10 0 0 
91 0 0 0 17 0 0 
99 0 0 0 7 0 0 
31 0 4 0 7 0 0 
6 0 0 0 12 1 0 
26 1 0 0 0 0 0 

53 97 1 3 0 0 0 0 
37 0 18 61 2 0 0 0 
58 0 0 17 3 7 1 0 
60 0 0 16 0 34 0 0 
4 0 0 5 4 25 0 3 
30 29 27 11 2 0 9 0 
35 0 0 68 3 0 0 0 
17 0 0 17 8 0 0 0 
8 0 0 10 0 1 0 0 
0 0 0 27 0 0 0 0 

22 30 37 63 2 0 0 
19 0 56 4 0 39 0 
13 4 46 22 1 0 0 
0 7 102 0 1 0 0 
0 7 0 12 11 11 0 
47 0 35 4 22 0 0 
16 19 15 0 0 56 0 
32 0 9 1 0 0 0 
5 0 9 2 3 0 0 
1 15 10 0 0 0 1 

144 10 0 0 0 
6 8 100 4 0 
56 15 2 13 0 
110 0 0 0 0 
11 23 0 0 7 
76 12 1 0 19 
73 16 9 0 8 
15 25 0 0 2 
13 6 0 0 0 
4 23 0 0 0 

89 62 1 2 0 0 0 0 0 0 0 0 0 
21 63 6 0 17 11 0 0 0 0 0 0 0 
12 14 0 28 5 1 18 8 0 0 0 0 0 
0 1 0 0 0 0 0 108 1 0 0 0 0 
0 28 0 5 0 0 0 6 0 2 0 0 0 
0 7 1 0 0 0 21 79 0 0 0 0 0 
1 79 0 0 0 0 0 1 25 0 0 0 0 
0 10 0 0 0 0 22 6 0 0 4 0 0 
0 9 3 1 0 0 3 1 0 0 0 1 1 
0 2 1 4 0 0 0 19 0 0 0 1 0 

61 74 19 0 0 0 0 
99 18 0 1 0 0 0 
1 62 18 0 4 1 0 
43 1 66 0 0 0 0 
10 19 4 0 0 0 8 
66 6 13 6 12 0 5 
50 25 2 0 18 0 11 
13 6 0 0 22 0 1 
0 11 8 0 0 0 0 
0 27 0 0 0 0 0 

143 4 4 1 2 0 0 0 0 0 
53 3 0 0 6 19 36 1 0 0 
10 16 0 0 28 8 13 3 6 2 
6 2 0 97 2 0 3 0 0 0 
2 16 0 0 13 10 0 0 0 0 
69 33 0 0 6 0 0 0 0 0 
35 35 0 0 0 10 14 0 0 12 
28 9 0 0 0 0 4 1 0 0 
8 2 0 0 4 2 2 0 0 1 
12 6 0 0 1 8 0 0 0 0 

8 142 2 2 0 0 0 
0 20 27 63 8 0 0 
24 18 5 39 0 0 0 
0 7 11 92 0 0 0 
1 4 3 11 22 0 0 
0 0 0 107 0 1 0 
0 3 4 99 0 0 0 
2 0 1 39 0 0 0 
3 5 3 7 0 0 1 
0 0 3 14 1 0 9 

8 69 66 11 0 0 0 0 0 
0 16 2 63 34 3 0 0 0 
5 16 13 49 1 0 1 1 0 
0 72 0 3 0 35 0 0 0 
13 1 0 26 0 0 1 0 0 
0 0 9 99 0 0 0 0 0 
83 0 3 7 0 6 7 0 0 
0 0 0 39 0 3 0 0 0 
2 2 2 9 4 0 0 0 0 
11 0 0 14 0 0 0 0 2 

120 30 4 0 0 0 0 
15 22 81 0 0 0 0 
16 45 12 7 6 0 0 
21 55 24 10 0 0 0 
0 29 12 0 0 0 0 
19 66 23 0 0 0 0 
0 22 84 0 0 0 0 
3 14 5 0 0 20 0 
4 10 2 0 2 0 1 
0 7 20 0 0 0 0 

89 62 3 0 
117 0 0 1 
60 0 0 26 
110 0 0 0 
35 0 0 6 
91 0 0 17 
100 0 0 6 
39 0 0 3 
8 0 0 11 
27 0 0 0 

62 83 5 3 1 0 0 
88 29 0 0 1 0 0 
50 5 6 0 0 7 18 
9 0 92 1 0 0 8 
5 32 1 0 0 1 2 
27 58 1 0 0 21 1 
26 1 56 0 0 0 23 
12 30 0 0 0 0 0 
9 9 0 0 0 1 0 
27 0 0 0 0 0 0 

124 10 7 13 0 0 0 0 0 
10 18 30 1 54 5 0 0 0 
1 30 11 2 2 20 16 3 1 
2 56 52 0 0 0 0 0 0 
0 5 3 16 0 17 0 0 0 
49 3 0 5 0 51 0 0 0 
3 2 15 10 0 76 0 0 0 
0 0 11 24 0 7 0 0 0 
0 4 3 9 1 2 0 0 0 
1 11 5 0 0 0 10 0 0 

53 73 27 1 0 0 0 
39 23 56 0 0 0 0 
54 24 2 0 6 0 0 
24 86 0 0 0 0 0 
32 4 0 0 0 5 0 
88 12 0 0 0 0 8 
17 59 4 0 0 0 26 
11 24 1 0 0 4 2 
13 6 0 0 0 0 0 
14 2 0 0 0 0 11 

105 38 2 9 0 0 0 0 0 0 0 0 0 0 
4 0 0 0 108 2 4 0 0 0 0 0 0 0 
48 0 0 4 6 0 1 12 4 8 3 0 0 0 
3 0 0 0 14 0 0 0 0 63 26 4 0 0 
25 0 0 0 6 0 0 8 0 2 0 0 0 0 
61 0 4 0 41 0 0 0 0 0 0 0 2 0 
0 0 8 0 65 0 0 32 0 0 0 0 0 1 
9 0 1 2 19 0 1 0 0 1 4 1 0 4 
16 0 0 0 0 0 0 0 0 2 1 0 0 0 
13 0 0 0 0 0 0 1 0 0 13 0 0 0 

46 64 17 4 22 1 0 0 
1 9 61 47 0 0 0 0 
17 2 5 25 2 0 32 3 
0 69 2 30 5 0 4 0 
24 0 0 13 0 0 4 0 
0 12 0 71 25 0 0 0 
79 23 3 0 1 0 0 0 
15 11 9 5 2 0 0 0 
0 8 6 1 0 0 4 0 
0 3 9 6 9 0 0 0 

128 17 9 0 0 0 0 
0 0 90 27 1 0 0 
0 9 63 7 1 6 0 
0 0 110 0 0 0 0 
7 0 27 4 3 0 0 
0 59 47 0 0 0 2 
0 102 1 0 3 0 0 
0 0 33 4 0 0 5 
0 5 3 11 0 0 0 
0 4 23 0 0 0 0 

16 37 99 1 1 0 0 0 0 0 0 
0 2 1 0 0 111 4 0 0 0 0 
0 2 0 4 1 62 0 12 2 3 0 
0 5 0 7 0 98 0 0 0 0 0 
0 0 0 0 0 34 0 2 0 5 0 
0 0 0 37 0 68 0 0 0 0 3 
0 1 0 0 0 89 0 0 0 0 16 
0 0 9 4 0 29 0 0 0 0 0 
0 0 7 0 0 10 0 2 0 0 0 
0 0 1 0 0 26 0 0 0 0 0 

145 7 1 1 0 0 0 
42 2 0 28 46 0 0 
54 0 19 1 3 5 4 
19 0 0 0 91 0 0 
33 0 2 1 5 0 0 
8 0 0 40 19 0 41 
61 0 0 7 20 0 18 
18 1 0 0 20 0 3 
9 4 1 1 3 0 1 
27 0 0 0 0 0 0 

139 15 0 0 0 0 0 0 0 
21 97 0 0 0 0 0 0 0 
21 53 8 2 2 0 0 0 0 
18 92 0 0 0 0 0 0 0 
14 24 0 3 0 0 0 0 0 
50 56 1 0 0 1 0 0 0 
31 56 0 0 0 0 15 4 0 
16 22 0 0 0 0 0 0 4 
6 1 6 0 0 0 6 0 0 
0 0 27 0 0 0 0 0 0 

127 1 15 9 2 0 0 0 
115 3 0 0 0 0 0 0 
52 20 1 1 0 10 1 1 
28 82 0 0 0 0 0 0 
17 17 0 7 0 0 0 0 
89 4 14 0 0 1 0 0 
6 6 0 0 94 0 0 0 
22 0 0 0 20 0 0 0 
16 0 2 0 0 1 0 0 
6 16 3 0 0 2 0 0 

48 44 20 41 1 0 0 0 0 0 0 
66 36 0 8 0 8 0 0 0 0 0 
11 15 6 18 14 17 5 0 0 0 0 
71 31 0 1 0 0 0 7 0 0 0 
32 3 0 1 5 0 0 0 0 0 0 
99 5 0 0 0 0 0 0 4 0 0 
20 64 19 3 0 0 0 0 0 0 0 
9 0 7 11 14 0 0 0 0 1 0 
2 10 1 3 0 2 0 0 0 0 1 
5 19 0 3 0 0 0 0 0 0 0 

92 62 0 0 0 0 0 0 0 0 
29 41 33 5 10 0 0 0 0 0 
18 19 0 5 42 2 0 0 0 0 
0 63 0 6 0 0 41 0 0 0 
3 10 0 0 21 0 7 0 0 0 
15 85 0 2 6 0 0 0 0 0 
0 0 0 76 16 12 0 2 0 0 
9 9 0 2 22 0 0 0 0 0 
0 6 0 1 5 0 0 0 4 3 
0 26 0 0 1 0 0 0 0 0 

107 33 6 8 0 0 0 0 0 
5 54 0 48 3 7 1 0 0 
53 25 0 0 0 6 1 1 0 
9 87 0 0 0 0 0 0 14 
1 16 0 0 0 2 3 19 0 
89 14 0 1 0 1 3 0 0 
10 44 0 0 15 20 4 13 0 
1 31 0 6 0 4 0 0 0 
6 6 0 5 0 1 1 0 0 
0 0 0 0 0 7 0 20 0 

144 6 4 0 0 0 0 
4 0 0 73 36 5 0 
3 0 11 4 68 0 0 
0 0 0 10 100 0 0 
0 0 0 12 29 0 0 
0 37 0 0 57 14 0 
1 3 0 0 101 1 0 
0 2 1 0 13 0 26 
0 0 2 0 17 0 0 
0 0 0 0 26 0 1 

80 24 20 30 0 0 0 0 0 
6 1 1 48 27 26 9 0 0 
18 9 1 29 0 6 1 12 10 
98 0 0 0 0 3 0 9 0 
22 0 5 14 0 0 0 0 0 
34 0 0 74 0 0 0 0 0 
40 0 1 65 0 0 0 0 0 
14 3 2 11 0 1 11 0 0 
15 0 0 4 0 0 0 0 0 
1 0 0 17 0 0 4 0 5 

153 1 0 0 0 0 0 
76 32 9 1 0 0 0 
77 5 4 0 0 0 0 
39 0 10 0 61 0 0 
35 4 0 0 0 2 0 
23 63 22 0 0 0 0 
16 21 69 0 0 0 0 
33 4 5 0 0 0 0 
12 2 0 0 0 0 5 
19 5 0 0 3 0 0 

154 0 0 0 
115 3 0 0 
79 0 4 3 
110 0 0 0 
41 0 0 0 
108 0 0 0 
106 0 0 0 
41 0 1 0 
19 0 0 0 
20 0 0 7 

56 36 58 1 3 0 
0 0 69 1 48 0 
13 17 43 1 12 0 
13 0 90 0 7 0 
0 0 21 1 19 0 
20 3 80 0 5 0 
6 1 97 0 2 0 
4 0 33 0 5 0 
0 0 9 3 4 3 
17 0 10 0 0 0 

125 29 0 0 0 0 
111 0 7 0 0 0 
81 3 2 0 0 0 
107 3 0 0 0 0 
25 0 0 16 0 0 
108 0 0 0 0 0 
105 1 0 0 0 0 
35 0 6 0 1 0 
18 0 0 1 0 0 
12 0 0 0 0 15 

106 17 21 10 0 0 0 
0 0 38 56 24 0 0 
0 4 16 66 0 0 0 
0 0 3 107 0 0 0 
31 0 6 2 1 1 0 
3 4 58 43 0 0 0 
0 1 62 43 0 0 0 
0 0 18 23 0 0 1 
0 0 11 8 0 0 0 
1 0 23 3 0 0 0 

148 5 1 0 0 0 0 0 0 
65 0 0 50 2 1 0 0 0 
46 4 6 0 0 21 6 3 0 
110 0 0 0 0 0 0 0 0 
35 1 0 0 0 5 0 0 0 
94 0 4 0 0 0 0 10 0 
28 7 21 0 0 1 14 0 35 
40 0 0 2 0 0 0 0 0 
17 1 1 0 0 0 0 0 0 
11 3 5 0 0 8 0 0 0 

51 76 27 0 0 0 0 0 
113 4 0 1 0 0 0 0 
28 43 6 2 1 3 1 2 
5 105 0 0 0 0 0 0 
28 13 0 0 0 0 0 0 
105 3 0 0 0 0 0 0 
48 58 0 0 0 0 0 0 
34 8 0 0 0 0 0 0 
7 6 0 4 0 2 0 0 
3 5 0 19 0 0 0 0 

126 19 9 0 0 0 0 
18 12 55 33 0 0 0 
20 30 17 11 8 0 0 
3 15 46 46 0 0 0 
15 1 18 7 0 0 0 
31 13 0 64 0 0 0 
69 2 15 1 0 19 0 
3 11 1 27 0 0 0 
0 1 14 2 1 0 1 
19 0 0 0 8 0 0 

154 0 0 0 
114 4 0 0 
67 19 0 0 
110 0 0 0 
34 6 1 0 
105 3 0 0 
106 0 0 0 
35 0 0 7 
13 6 0 0 
1 0 26 0 

127 6 14 7 0 0 0 
0 3 85 30 0 0 0 
0 17 41 9 8 6 5 
0 94 10 0 0 6 0 
0 18 6 0 0 17 0 
3 23 25 1 0 54 2 
0 83 0 11 0 0 12 
0 13 25 4 0 0 0 
2 7 10 0 0 0 0 
23 0 4 0 0 0 0 

95 50 9 0 0 0 0 0 
70 14 0 34 0 0 0 0 
36 18 0 4 23 2 3 0 
79 27 4 0 0 0 0 0 
19 22 0 0 0 0 0 0 
57 51 0 0 0 0 0 0 
59 6 0 28 0 0 13 0 
21 4 0 0 0 0 1 16 
14 2 0 1 0 0 0 2 
15 2 0 0 0 0 0 10 

20 87 46 1 0 0 0 
31 43 0 33 9 2 0 
31 17 4 28 0 3 3 
28 0 0 65 0 17 0 
3 11 0 4 0 0 23 
67 12 0 25 1 3 0 
39 0 0 46 0 21 0 
25 11 0 6 0 0 0 
7 12 0 0 0 0 0 
9 6 0 0 0 12 0 

103 23 18 10 0 0 
3 0 0 113 2 0 
9 0 27 47 3 0 
46 0 0 64 0 0 
21 2 1 16 1 0 
5 0 0 99 3 1 
6 0 0 42 56 2 
11 0 0 31 0 0 
4 0 0 15 0 0 
0 0 0 25 2 0 

54 72 28 0 0 0 0 0 
40 0 7 70 1 0 0 0 
27 12 4 13 5 24 1 0 
110 0 0 0 0 0 0 0 
3 13 0 4 5 16 0 0 
2 14 8 0 2 82 0 0 
33 31 0 9 15 5 0 13 
17 17 0 2 4 1 1 0 
1 10 0 4 4 0 0 0 
0 0 0 3 18 6 0 0 

154 0 0 0 0 0 0 
60 1 57 0 0 0 0 
53 0 18 3 8 4 0 
110 0 0 0 0 0 0 
35 0 6 0 0 0 0 
89 0 0 5 0 0 14 
19 0 0 86 1 0 0 
10 0 20 12 0 0 0 
7 0 4 7 0 0 1 
21 0 6 0 0 0 0 

121 33 0 0 0 0 0 0 
12 93 12 1 0 0 0 0 
9 60 0 0 9 8 0 0 
91 19 0 0 0 0 0 0 
3 27 0 0 0 0 11 0 
14 92 0 0 0 0 0 2 
8 98 0 0 0 0 0 0 
2 40 0 0 0 0 0 0 
1 13 0 0 1 4 0 0 
0 3 1 0 0 23 0 0 

8 23 19 92 8 3 1 0 0 0 0 0 0 0 0 
0 0 11 85 0 0 0 22 0 0 0 0 0 0 0 
1 0 0 54 3 3 1 5 6 4 1 8 0 0 0 
82 0 0 21 0 7 0 0 0 0 0 0 0 0 0 
1 0 0 12 2 0 12 1 0 0 0 1 12 0 0 
0 21 0 30 0 0 26 30 0 0 0 0 0 1 0 
1 0 0 89 0 11 1 0 0 0 0 0 4 0 0 
0 0 0 22 0 0 0 20 0 0 0 0 0 0 0 
0 0 0 6 0 9 3 1 0 0 0 0 0 0 0 
17 0 1 1 0 3 0 2 0 0 0 0 0 0 3 

125 15 12 1 1 0 0 0 0 0 0 0 0 
97 0 6 7 0 8 0 0 0 0 0 0 0 
20 27 0 2 29 3 3 1 1 0 0 0 0 
34 5 0 6 1 0 0 0 61 3 0 0 0 
3 0 0 0 26 0 0 0 0 0 10 2 0 
10 4 45 7 9 0 0 6 2 0 0 25 0 
12 0 5 9 14 5 0 0 0 61 0 0 0 
19 0 0 2 1 5 0 0 0 0 15 0 0 
15 0 0 2 1 1 0 0 0 0 0 0 0 
5 0 0 0 10 0 1 0 7 0 0 0 4 

128 12 7 4 3 0 0 0 0 0 
12 11 4 91 0 0 0 0 0 0 
43 10 17 8 5 2 1 0 0 0 
24 14 72 0 0 0 0 0 0 0 
2 11 7 5 0 0 0 14 2 0 
2 89 14 3 0 0 0 0 0 0 
47 0 7 41 0 0 4 0 0 7 
0 17 21 4 0 0 0 0 0 0 
5 0 0 6 7 0 0 1 0 0 
0 23 0 4 0 0 0 0 0 0 

97 57 0 0 0 0 0 
65 0 53 0 0 0 0 
32 30 8 9 7 0 0 
109 0 0 1 0 0 0 
3 0 35 1 0 2 0 
39 0 56 10 0 0 3 
90 0 15 1 0 0 0 
11 24 6 1 0 0 0 
17 0 0 2 0 0 0 
27 0 0 0 0 0 0 

22 100 23 7 2 0 0 0 0 0 0 
6 0 4 0 0 108 0 0 0 0 0 
32 17 1 0 34 0 2 0 0 0 0 
90 0 0 0 3 0 0 17 0 0 0 
7 5 0 0 26 0 0 3 0 0 0 
50 28 0 0 30 0 0 0 0 0 0 
60 6 0 0 3 0 2 0 30 5 0 
25 13 0 0 0 0 0 0 0 0 4 
6 6 4 0 3 0 0 0 0 0 0 
27 0 0 0 0 0 0 0 0 0 0 

135 11 8 0 0 0 0 0 
58 0 4 42 14 0 0 0 
27 1 16 0 1 32 8 1 
11 0 28 0 71 0 0 0 
4 9 20 0 0 1 3 4 
16 0 92 0 0 0 0 0 
37 5 4 50 0 0 7 3 
28 2 6 2 0 0 4 0 
0 0 8 0 1 4 6 0 
16 0 3 1 4 0 3 0 

143 10 1 0 0 0 
106 11 0 1 0 0 
58 27 1 0 0 0 
102 4 2 0 2 0 
41 0 0 0 0 0 
90 0 8 0 9 1 
98 8 0 0 0 0 
6 3 0 32 0 1 
17 1 0 0 1 0 
26 1 0 0 0 0 

147 6 1 0 0 
54 25 0 39 0 
85 1 0 0 0 
45 65 0 0 0 
18 21 2 0 0 
108 0 0 0 0 
105 0 0 0 1 
42 0 0 0 0 
18 0 1 0 0 
27 0 0 0 0 

69 51 18 16 0 0 0 0 0 0 0 
49 37 28 4 0 0 0 0 0 0 0 
35 11 1 18 5 15 1 0 0 0 0 
0 35 66 0 9 0 0 0 0 0 0 
21 0 3 16 0 0 0 1 0 0 0 
36 1 1 2 1 0 0 0 61 6 0 
1 3 0 77 0 0 0 20 0 0 5 
28 0 1 7 6 0 0 0 0 0 0 
11 6 0 2 0 0 0 0 0 0 0 
0 5 3 18 0 0 0 0 0 1 0 

68 21 64 1 0 0 0 0 
37 2 2 77 0 0 0 0 
18 50 3 13 1 1 0 0 
43 13 54 0 0 0 0 0 
21 6 6 7 0 0 1 0 
54 16 36 2 0 0 0 0 
1 6 27 1 0 3 58 10 
2 28 8 4 0 0 0 0 
0 16 1 2 0 0 0 0 
1 1 16 7 0 0 2 0 

143 9 2 0 
17 101 0 0 
51 31 3 1 
4 98 8 0 
18 5 18 0 
11 97 0 0 
37 69 0 0 
7 35 0 0 
17 2 0 0 
8 19 0 0 

109 19 26 0 0 0 0 
112 2 4 0 0 0 0 
10 48 19 8 1 0 0 
0 0 110 0 0 0 0 
11 16 14 0 0 0 0 
33 28 7 0 0 40 0 
45 4 57 0 0 0 0 
17 1 0 0 0 0 24 
2 6 11 0 0 0 0 
4 4 19 0 0 0 0 

68 2 33 36 10 3 2 0 0 0 
0 47 2 0 60 3 0 6 0 0 
3 26 10 18 17 1 4 0 6 1 
0 0 109 0 1 0 0 0 0 0 
0 32 2 0 0 6 0 0 1 0 
0 34 60 9 0 0 1 0 4 0 
0 105 1 0 0 0 0 0 0 0 
0 12 12 1 16 0 0 0 1 0 
0 13 6 0 0 0 0 0 0 0 
0 0 4 0 0 0 0 0 23 0 

43 55 53 2 1 0 
104 14 0 0 0 0 
44 19 18 2 0 3 
105 0 0 5 0 0 
40 0 0 0 0 1 
20 0 88 0 0 0 
87 2 0 17 0 0 
33 0 2 7 0 0 
6 3 0 10 0 0 
26 0 0 1 0 0 

53 34 15 52 0 0 
15 0 0 49 49 5 
44 0 0 22 19 1 
19 55 0 0 20 16 
0 8 0 17 7 9 
22 66 1 0 7 12 
47 2 0 24 33 0 
0 0 25 15 2 0 
4 7 0 3 1 4 
6 18 0 0 3 0 

145 9 0 0 0 0 0 0 0 0 0 
56 32 4 10 10 6 0 0 0 0 0 
24 33 0 0 6 15 6 2 0 0 0 
0 4 0 0 106 0 0 0 0 0 0 
16 9 0 0 15 0 0 0 1 0 0 
15 19 2 0 68 0 0 0 0 4 0 
13 0 0 0 5 0 0 0 0 0 88 
4 0 0 0 33 0 0 0 0 5 0 
3 2 0 0 11 2 0 0 0 0 1 
0 13 0 0 14 0 0 0 0 0 0 

138 15 1 0 0 0 0 
84 10 0 19 5 0 0 
0 37 15 2 32 0 0 
0 68 0 0 41 1 0 
1 9 1 16 14 0 0 
18 2 31 17 40 0 0 
0 12 1 0 18 0 75 
15 11 0 0 16 0 0 
5 11 0 0 3 0 0 
7 0 10 10 0 0 0 

117 29 8 0 0 0 
0 4 83 31 0 0 
2 0 69 4 11 0 
0 0 65 45 0 0 
0 0 27 14 0 0 
0 0 100 8 0 0 
0 0 73 31 0 2 
0 0 23 19 0 0 
0 0 18 1 0 0 
0 0 27 0 0 0 

7 69 60 6 12 0 0 0 0 0 
0 0 14 54 0 29 13 8 0 0 
4 22 22 5 2 7 2 0 19 3 
0 0 22 0 0 67 0 14 7 0 
0 0 37 0 0 4 0 0 0 0 
25 0 36 26 0 5 6 0 10 0 
26 0 17 0 0 15 0 23 0 25 
0 0 14 2 0 0 0 0 26 0 
0 1 4 2 0 2 0 0 10 0 
0 0 0 8 0 19 0 0 0 0 

136 18 0 0 0 0 0 0 
0 114 4 0 0 0 0 0 
23 22 1 40 0 0 0 0 
9 27 0 74 0 0 0 0 
10 22 0 6 2 1 0 0 
61 47 0 0 0 0 0 0 
65 40 0 1 0 0 0 0 
4 16 0 22 0 0 0 0 
5 9 0 3 0 0 2 0 
4 7 0 0 0 0 0 16 

138 15 1 0 0 0 0 0 0 0 
17 101 0 0 0 0 0 0 0 0 
37 35 2 3 7 2 0 0 0 0 
43 12 6 0 0 16 33 0 0 0 
12 0 3 5 2 0 0 19 0 0 
38 65 5 0 0 0 0 0 0 0 
41 40 0 10 13 0 0 0 2 0 
17 7 18 0 0 0 0 0 0 0 
12 0 3 0 4 0 0 0 0 0 
0 2 19 5 0 0 0 0 0 1 

106 40 8 0 0 0 0 0 0 
22 5 65 23 3 0 0 0 0 
27 5 8 0 28 14 1 3 0 
12 8 5 0 84 0 1 0 0 
21 17 0 0 0 0 2 1 0 
28 1 9 0 0 0 12 0 58 
10 0 78 0 15 0 0 3 0 
28 2 0 0 0 0 5 7 0 
8 5 0 0 1 0 0 5 0 
11 0 0 0 16 0 0 0 0 

43 104 1 6 0 0 
41 77 0 0 0 0 
3 73 0 0 4 6 
66 12 0 1 31 0 
26 7 6 0 2 0 
43 54 4 4 3 0 
15 37 0 29 0 25 
8 28 0 2 4 0 
8 9 0 0 2 0 
18 6 0 3 0 0 

52 64 30 5 3 0 0 
18 0 0 0 100 0 0 
9 8 0 0 52 13 4 
15 0 0 0 95 0 0 
29 0 0 0 9 0 3 
34 0 1 8 65 0 0 
0 0 0 3 103 0 0 
9 0 0 0 31 2 0 
2 2 0 0 15 0 0 
0 0 0 0 23 0 4 

128 10 10 6 0 0 
6 47 65 0 0 0 
31 1 45 3 2 4 
2 0 106 0 0 2 
18 0 23 0 0 0 
27 49 8 0 16 8 
2 20 81 0 0 3 
32 0 9 0 0 1 
0 1 2 0 7 9 
2 2 14 0 1 8 

52 88 12 2 0 0 0 0 
29 30 0 0 58 1 0 0 
20 39 0 6 19 2 0 0 
21 0 0 0 89 0 0 0 
4 37 0 0 0 0 0 0 
43 22 0 0 15 26 2 0 
1 23 0 0 23 24 26 9 
12 3 0 0 15 4 0 8 
2 14 0 0 2 1 0 0 
1 12 0 0 0 10 0 4 

84 63 7 0 0 0 0 0 0 0 0 0 
0 43 59 8 6 1 1 0 0 0 0 0 
1 25 33 1 19 1 0 6 0 0 0 0 
0 81 5 24 0 0 0 0 0 0 0 0 
0 5 0 0 0 0 13 23 0 0 0 0 
0 102 1 2 2 0 0 1 0 0 0 0 
0 3 1 0 15 0 0 0 79 8 0 0 
0 0 8 0 33 0 0 0 0 0 1 0 
0 8 5 0 0 5 0 0 0 0 0 1 
4 0 5 0 13 0 4 1 0 0 0 0 

154 0 
118 0 
73 13 
110 0 
41 0 
108 0 
106 0 
42 0 
19 0 
27 0 

13 101 40 0 0 0 0 0 
0 90 28 0 0 0 0 0 
1 37 45 1 2 0 0 0 
0 4 106 0 0 0 0 0 
2 0 35 4 0 0 0 0 
1 5 96 3 0 1 2 0 
0 59 47 0 0 0 0 0 
12 1 19 0 10 0 0 0 
0 2 10 0 2 0 0 5 
0 1 26 0 0 0 0 0 

112 32 10 0 0 0 0 0 0 0 
7 111 0 0 0 0 0 0 0 0 
26 36 0 18 1 4 1 0 0 0 
20 55 0 29 0 0 0 6 0 0 
8 18 0 15 0 0 0 0 0 0 
44 8 0 0 0 0 19 0 37 0 
72 28 0 6 0 0 0 0 0 0 
32 8 0 0 0 0 0 0 2 0 
3 3 0 0 0 0 5 0 0 8 
26 0 0 1 0 0 0 0 0 0 

124 30 0 0 0 0 0 
117 0 1 0 0 0 0 
35 46 1 3 1 0 0 
65 0 0 5 40 0 0 
18 23 0 0 0 0 0 
34 43 0 28 3 0 0 
44 3 0 6 0 53 0 
17 25 0 0 0 0 0 
15 2 0 0 0 2 0 
0 11 1 3 0 0 12 

112 42 0 0 
9 106 3 0 
14 36 23 13 
77 19 10 4 
0 12 29 0 
63 45 0 0 
59 3 3 41 
21 21 0 0 
0 9 10 0 
21 6 0 0 

94 60 0 0 
0 118 0 0 
0 83 3 0 
0 110 0 0 
0 37 4 0 
0 107 1 0 
0 105 0 1 
0 42 0 0 
0 19 0 0 
0 25 2 0 

153 1 0 0 
114 4 0 0 
64 22 0 0 
80 30 0 0 
33 8 0 0 
92 7 6 3 
98 8 0 0 
41 1 0 0 
8 9 0 2 
19 8 0 0 

62 30 44 11 3 4 0 0 0 0 
17 58 0 0 38 0 5 0 0 0 
34 7 15 0 28 1 0 1 0 0 
0 0 0 0 6 104 0 0 0 0 
19 1 19 0 0 0 0 0 2 0 
41 8 0 0 59 0 0 0 0 0 
11 28 0 0 41 0 0 24 0 2 
3 29 0 0 2 8 0 0 0 0 
4 0 3 0 1 11 0 0 0 0 
22 0 1 0 0 0 0 0 4 0 

61 84 9 0 0 0 0 0 
33 20 27 36 2 0 0 0 
13 8 1 27 2 29 6 0 
0 0 73 1 0 36 0 0 
9 0 0 29 0 3 0 0 
66 31 0 11 0 0 0 0 
8 12 54 26 6 0 0 0 
0 0 23 5 0 14 0 0 
0 2 3 4 0 10 0 0 
3 0 0 5 15 3 0 1 

27 23 65 22 6 6 5 0 0 0 0 
62 0 52 0 0 4 0 0 0 0 0 
13 0 32 18 4 2 1 11 4 1 0 
22 0 4 83 0 0 0 0 0 0 1 
6 0 14 17 0 2 2 0 0 0 0 
76 0 2 9 0 21 0 0 0 0 0 
9 0 0 14 36 0 0 0 0 47 0 
3 0 0 39 0 0 0 0 0 0 0 
8 0 5 1 0 0 0 0 0 5 0 
4 0 11 10 0 2 0 0 0 0 0 

57 83 4 10 
0 0 101 17 
13 31 24 18 
1 76 32 1 
1 22 10 8 
72 0 4 32 
93 4 1 8 
3 33 4 2 
0 2 4 13 
3 0 24 0 

32 62 55 5 0 0 0 
0 56 0 55 2 5 0 
8 32 38 5 0 3 0 
0 9 98 3 0 0 0 
0 31 10 0 0 0 0 
0 24 82 0 0 2 0 
0 7 90 0 9 0 0 
1 13 28 0 0 0 0 
0 3 5 10 0 0 1 
0 0 27 0 0 0 0 

50 104 0 0 0 0 
0 50 34 34 0 0 
35 43 3 1 4 0 
0 108 1 1 0 0 
8 15 18 0 0 0 
41 44 5 13 0 5 
100 3 1 0 2 0 
8 33 0 1 0 0 
1 2 16 0 0 0 
1 17 0 9 0 0 

53 60 35 5 1 0 0 0 0 0 0 0 0 
109 0 0 0 1 3 5 0 0 0 0 0 0 
47 22 3 0 2 1 0 3 4 1 3 0 0 
50 21 0 0 0 0 0 0 0 19 0 20 0 
37 1 0 0 0 0 0 0 0 3 0 0 0 
56 50 0 1 0 0 0 0 0 0 0 1 0 
3 79 0 1 0 0 0 1 6 0 3 13 0 
18 9 0 0 0 0 0 0 0 13 0 0 2 
11 2 0 0 0 0 0 1 0 0 0 5 0 
3 11 0 0 6 0 0 0 0 7 0 0 0 

154 0 0 0 0 
93 25 0 0 0 
75 0 6 5 0 
110 0 0 0 0 
41 0 0 0 0 
82 0 0 0 26 
17 0 0 89 0 
42 0 0 0 0 
13 3 2 1 0 
26 0 0 1 0 

148 6 0 0 0 0 0 
106 0 12 0 0 0 0 
70 0 7 5 4 0 0 
110 0 0 0 0 0 0 
23 0 0 0 18 0 0 
105 0 2 0 1 0 0 
58 46 0 0 0 2 0 
29 0 8 0 0 0 5 
18 0 1 0 0 0 0 
26 0 1 0 0 0 0 

48 103 3 0 0 0 0 0 0 0 0 
11 0 0 104 3 0 0 0 0 0 0 
55 8 1 6 5 3 3 1 3 1 0 
73 19 0 18 0 0 0 0 0 0 0 
2 3 0 26 10 0 0 0 0 0 0 
93 0 0 15 0 0 0 0 0 0 0 
1 0 0 87 16 0 0 1 0 1 0 
3 0 0 11 17 0 0 11 0 0 0 
4 4 0 0 3 0 0 1 0 5 2 
26 0 0 1 0 0 0 0 0 0 0 

23 95 12 11 13 0 0 0 0 0 0 
0 21 59 0 0 38 0 0 0 0 0 
0 8 17 0 7 4 44 3 2 1 0 
1 0 101 0 0 0 8 0 0 0 0 
1 2 18 0 1 0 17 0 0 0 2 
4 0 11 0 47 5 41 0 0 0 0 
0 37 17 0 1 3 48 0 0 0 0 
5 0 0 8 24 3 2 0 0 0 0 
0 2 6 0 11 0 0 0 0 0 0 
0 0 24 0 3 0 0 0 0 0 0 

23 123 1 7 0 0 0 
15 48 51 0 4 0 0 
29 2 48 2 1 2 2 
22 72 0 16 0 0 0 
17 4 2 18 0 0 0 
64 0 19 25 0 0 0 
45 21 28 10 0 0 2 
29 11 1 1 0 0 0 
2 7 7 2 0 1 0 
13 0 0 14 0 0 0 

3 20 104 27 0 0 0 0 0 0 
45 13 11 8 41 0 0 0 0 0 
15 14 45 0 1 10 1 0 0 0 
78 1 0 0 0 22 0 9 0 0 
0 11 26 0 0 4 0 0 0 0 
89 0 17 0 0 2 0 0 0 0 
68 1 35 0 0 1 0 1 0 0 
8 3 10 0 0 0 0 8 13 0 
8 1 7 0 0 2 0 0 0 1 
0 0 9 0 0 18 0 0 0 0 

47 19 36 47 5 0 0 0 
19 41 6 0 47 5 0 0 
24 20 4 4 25 5 4 0 
0 0 95 1 13 1 0 0 
6 4 5 2 0 24 0 0 
60 13 2 9 23 1 0 0 
1 1 37 0 0 0 0 67 
0 1 38 0 2 0 0 1 
5 0 10 3 0 0 0 1 
0 0 2 0 25 0 0 0 

26 114 3 11 0 0 
76 8 9 25 0 0 
22 22 27 8 7 0 
52 9 33 0 16 0 
0 32 2 0 7 0 
84 1 0 10 13 0 
26 36 33 3 8 0 
1 3 2 31 0 5 
0 17 0 2 0 0 
16 7 0 0 0 4 

106 9 18 18 3 
0 22 11 85 0 
0 48 5 33 0 
0 41 0 69 0 
0 5 0 32 4 
0 5 39 16 48 
0 1 0 105 0 
0 11 0 20 11 
0 2 0 17 0 
0 5 18 4 0 

32 122 0 0 0 0 
3 115 0 0 0 0 
5 56 10 7 8 0 
22 29 50 9 0 0 
0 26 9 6 0 0 
0 45 2 0 0 61 
0 106 0 0 0 0 
0 37 0 0 0 5 
0 18 1 0 0 0 
0 27 0 0 0 0 

20 93 26 13 2 0 0 0 
112 3 3 0 0 0 0 0 
67 3 1 0 0 15 0 0 
0 0 60 0 0 4 46 0 
27 0 1 12 0 1 0 0 
63 0 10 0 0 35 0 0 
11 1 11 0 0 0 0 83 
3 0 6 3 0 30 0 0 
10 0 4 0 0 5 0 0 
7 3 12 0 0 5 0 0 

39 60 47 8 0 0 
0 0 59 59 0 0 
18 3 51 8 2 4 
75 32 3 0 0 0 
17 7 12 0 0 5 
3 0 105 0 0 0 
0 44 62 0 0 0 
11 1 30 0 0 0 
0 2 5 12 0 0 
2 0 25 0 0 0 

138 16 0 0 0 
117 0 1 0 0 
33 10 31 12 0 
56 38 0 16 0 
2 39 0 0 0 
92 16 0 0 0 
96 0 0 10 0 
42 0 0 0 0 
11 0 0 1 7 
22 0 5 0 0 

145 5 3 1 0 0 0 0 0 0 0 
24 0 0 0 51 38 2 3 0 0 0 
11 1 2 5 6 42 1 6 1 10 1 
1 0 1 0 1 107 0 0 0 0 0 
0 0 0 0 0 8 0 12 0 21 0 
7 0 47 3 0 0 0 14 0 34 3 
3 0 9 54 14 10 0 0 1 15 0 
3 1 8 0 30 0 0 0 0 0 0 
3 0 0 0 0 4 2 7 0 1 2 
21 0 0 0 0 6 0 0 0 0 0 

150 4 0 0 0 0 0 0 0 
113 0 4 1 0 0 0 0 0 
73 0 0 4 6 3 0 0 0 
103 0 0 0 7 0 0 0 0 
41 0 0 0 0 0 0 0 0 
56 0 0 0 0 51 1 0 0 
51 0 0 48 0 6 0 1 0 
29 0 0 9 0 4 0 0 0 
16 0 0 0 0 0 0 0 3 
25 0 0 0 0 2 0 0 0 

52 102 0 0 0 0 
51 62 5 0 0 0 
49 33 0 4 0 0 
96 14 0 0 0 0 
39 1 0 0 1 0 
100 8 0 0 0 0 
106 0 0 0 0 0 
41 0 0 1 0 0 
8 7 0 0 0 4 
27 0 0 0 0 0 

64 83 4 3 0 0 0 
10 0 16 92 0 0 0 
0 14 18 52 1 1 0 
1 87 0 1 1 0 20 
0 18 7 15 1 0 0 
5 6 5 92 0 0 0 
0 51 15 11 0 0 29 
35 1 4 2 0 0 0 
2 0 0 15 0 0 2 
0 1 24 2 0 0 0 

86 67 1 0 0 0 0 0 0 
30 52 0 30 6 0 0 0 0 
34 18 24 3 6 1 0 0 0 
45 64 0 0 0 0 1 0 0 
36 0 0 0 4 1 0 0 0 
27 55 0 0 12 0 0 14 0 
32 20 0 0 11 0 0 0 43 
27 10 3 0 2 0 0 0 0 
7 6 0 0 0 6 0 0 0 
0 22 0 0 0 5 0 0 0 

13 135 5 1 0 0 
83 32 0 3 0 0 
17 45 0 11 13 0 
0 98 0 12 0 0 
8 21 0 0 0 12 
1 106 0 1 0 0 
69 6 0 30 1 0 
0 36 0 1 5 0 
2 14 0 1 2 0 
0 2 0 17 8 0 

149 5 0 0 0 
2 112 4 0 0 
3 72 5 6 0 
0 110 0 0 0 
1 40 0 0 0 
1 99 8 0 0 
86 13 7 0 0 
4 37 1 0 0 
0 16 0 0 3 
5 22 0 0 0 

52 29 66 6 1 0 0 0 0 0 
67 0 32 8 9 1 1 0 0 0 
25 0 19 33 6 0 1 2 0 0 
0 0 54 53 0 0 0 1 2 0 
13 0 4 16 8 0 0 0 0 0 
3 0 1 79 0 25 0 0 0 0 
0 0 104 0 0 0 0 2 0 0 
0 0 3 20 0 0 0 16 2 1 
4 0 5 1 4 0 0 0 0 5 
0 0 4 21 1 0 0 0 1 0 

79 63 12 0 0 0 0 0 0 0 0 
81 36 0 1 0 0 0 0 0 0 0 
59 1 1 1 9 11 3 1 0 0 0 
105 0 0 0 2 0 0 0 3 0 0 
30 4 0 0 7 0 0 0 0 0 0 
62 31 0 1 0 0 0 0 0 14 0 
89 0 0 0 15 2 0 0 0 0 0 
38 1 0 0 0 0 0 0 0 0 3 
7 2 0 0 0 3 0 4 0 0 3 
26 1 0 0 0 0 0 0 0 0 0 

140 11 3 0 0 0 0 0 
15 0 56 47 0 0 0 0 
46 11 2 11 16 0 0 0 
110 0 0 0 0 0 0 0 
1 28 0 9 1 2 0 0 
83 3 0 14 2 0 6 0 
24 0 0 80 0 2 0 0 
21 20 0 1 0 0 0 0 
10 1 2 0 1 3 0 2 
6 1 1 4 2 0 13 0 

54 44 46 9 1 0 
104 0 14 0 0 0 
47 17 18 4 0 0 
37 0 73 0 0 0 
13 3 14 5 6 0 
8 3 43 1 0 53 
27 53 15 11 0 0 
29 0 6 3 4 0 
8 0 1 9 0 1 
21 0 0 5 1 0 

41 91 19 2 1 0 0 0 
18 1 12 58 23 4 2 0 
10 0 27 1 27 17 4 0 
9 0 0 0 101 0 0 0 
0 0 12 5 17 0 3 4 
89 0 5 8 5 1 0 0 
97 0 0 1 2 0 6 0 
8 1 10 18 1 1 3 0 
0 0 14 0 2 0 1 2 
0 3 2 1 0 0 21 0 

43 81 13 5 12 0 0 0 0 0 
3 7 0 101 0 2 5 0 0 0 
7 4 0 11 10 0 40 12 1 1 
5 0 0 67 9 19 1 0 0 9 
3 0 0 1 6 1 24 1 5 0 
5 56 0 0 0 0 0 1 46 0 
1 41 0 63 0 0 0 1 0 0 
1 11 0 1 29 0 0 0 0 0 
2 0 0 9 5 0 2 1 0 0 
16 0 0 0 0 11 0 0 0 0 

62 54 27 10 1 0 0 0 0 
4 30 3 72 0 9 0 0 0 
22 5 0 12 0 26 15 6 0 
21 81 0 1 7 0 0 0 0 
24 11 0 0 0 6 0 0 0 
39 49 4 0 0 1 15 0 0 
4 12 0 53 0 37 0 0 0 
8 18 3 1 0 3 9 0 0 
1 10 0 0 0 0 0 7 1 
1 21 0 0 0 0 0 5 0 

152 2 0 0 0 0 
87 23 5 3 0 0 
34 27 0 0 15 10 
88 22 0 0 0 0 
40 1 0 0 0 0 
108 0 0 0 0 0 
98 8 0 0 0 0 
40 0 2 0 0 0 
10 9 0 0 0 0 
14 13 0 0 0 0 

131 23 0 0 0 0 
78 36 2 2 0 0 
51 4 20 11 0 0 
50 30 0 0 30 0 
41 0 0 0 0 0 
16 26 64 2 0 0 
102 0 0 3 0 1 
2 6 34 0 0 0 
6 10 3 0 0 0 
9 18 0 0 0 0 

118 33 3 0 0 0 
81 35 0 2 0 0 
35 47 3 1 0 0 
0 110 0 0 0 0 
30 3 5 0 3 0 
66 15 27 0 0 0 
90 6 9 0 0 1 
13 17 12 0 0 0 
10 7 2 0 0 0 
10 0 13 4 0 0 

43 109 2 0 0 0 0 0 
0 42 6 70 0 0 0 0 
0 24 10 4 11 29 8 0 
0 106 0 4 0 0 0 0 
4 16 0 21 0 0 0 0 
40 5 1 3 59 0 0 0 
33 62 0 11 0 0 0 0 
2 24 3 11 0 0 0 2 
1 15 0 3 0 0 0 0 
0 22 5 0 0 0 0 0 

146 7 1 0 0 0 0 
46 67 0 3 2 0 0 
69 5 7 0 1 2 2 
60 2 0 0 0 0 48 
38 1 0 0 2 0 0 
83 4 9 0 0 12 0 
55 2 0 0 0 0 49 
31 7 4 0 0 0 0 
8 3 4 0 0 0 4 
26 1 0 0 0 0 0 

54 12 20 60 8 0 0 
12 65 1 0 40 0 0 
32 15 21 1 17 0 0 
3 9 6 0 92 0 0 
0 7 9 0 0 25 0 
35 5 25 20 23 0 0 
39 6 0 0 5 56 0 
4 1 36 0 1 0 0 
2 12 0 0 1 2 2 
0 27 0 0 0 0 0 

14 17 61 22 40 0 0 0 0 
108 0 0 10 0 0 0 0 0 
20 0 20 13 2 29 2 0 0 
78 0 15 2 0 0 3 12 0 
20 0 16 5 0 0 0 0 0 
15 0 56 28 9 0 0 0 0 
2 0 2 102 0 0 0 0 0 
15 0 1 8 1 0 0 0 17 
3 0 10 6 0 0 0 0 0 
0 0 13 7 7 0 0 0 0 

142 12 0 0 
112 6 0 0 
44 37 2 3 
64 45 0 1 
37 4 0 0 
19 89 0 0 
90 16 0 0 
20 22 0 0 
8 11 0 0 
12 15 0 0 

44 82 23 1 1 3 0 0 0 0 
0 37 16 0 0 65 0 0 0 0 
14 39 1 2 0 1 22 6 1 0 
0 1 0 0 0 5 0 0 104 0 
1 35 4 0 0 1 0 0 0 0 
23 84 0 0 0 0 0 1 0 0 
55 41 5 0 0 5 0 0 0 0 
0 32 0 0 1 1 0 8 0 0 
4 6 1 0 1 1 0 3 0 3 
20 6 0 0 0 1 0 0 0 0 

107 1 45 1 0 0 0 0 0 0 0 0 
19 7 26 0 31 18 16 1 0 0 0 0 
20 3 62 0 0 0 1 0 0 0 0 0 
0 0 21 0 0 0 88 0 1 0 0 0 
6 0 8 0 3 1 18 0 5 0 0 0 
2 30 57 0 0 0 0 0 0 17 2 0 
5 19 37 0 0 0 0 38 2 5 0 0 
9 0 24 6 0 0 1 0 0 0 0 2 
2 2 7 0 0 1 3 0 4 0 0 0 
4 0 19 0 0 0 0 0 4 0 0 0 

65 46 40 3 0 0 0 0 0 0 0 
108 5 1 0 1 3 0 0 0 0 0 
25 21 12 4 12 0 3 3 5 1 0 
74 34 0 0 2 0 0 0 0 0 0 
8 5 6 0 8 9 0 0 0 0 5 
2 40 66 0 0 0 0 0 0 0 0 
0 60 2 0 22 0 0 0 14 8 0 
0 37 0 0 0 0 0 0 5 0 0 
8 4 0 1 1 4 0 0 0 1 0 
1 7 19 0 0 0 0 0 0 0 0 

51 75 4 15 2 7 0 0 
0 44 16 2 56 0 0 0 
9 42 27 1 7 0 0 0 
0 0 110 0 0 0 0 0 
0 0 29 0 11 0 1 0 
0 1 56 26 0 25 0 0 
8 17 26 0 3 52 0 0 
0 0 41 0 1 0 0 0 
2 3 8 0 1 1 2 2 
0 4 14 0 1 8 0 0 

33 24 93 2 1 1 0 0 0 0 0 
87 2 1 0 12 16 0 0 0 0 0 
16 7 12 0 0 36 9 6 0 0 0 
0 0 0 0 0 101 1 0 8 0 0 
18 21 1 0 0 1 0 0 0 0 0 
2 58 5 0 9 33 0 0 0 1 0 
70 21 5 0 10 0 0 0 0 0 0 
4 3 32 0 0 0 0 0 0 0 3 
5 2 4 1 0 1 6 0 0 0 0 
19 5 3 0 0 0 0 0 0 0 0 

136 14 4 0 0 0 
66 0 49 3 0 0 
54 6 21 0 5 0 
102 0 8 0 0 0 
20 4 17 0 0 0 
13 0 95 0 0 0 
52 2 52 0 0 0 
32 0 3 0 0 7 
15 1 3 0 0 0 
5 0 3 0 19 0 

104 48 2 0 0 0 0 0 0 
32 0 18 55 13 0 0 0 0 
34 9 4 0 11 21 5 2 0 
73 0 0 0 1 15 15 6 0 
3 10 1 0 4 0 23 0 0 
16 22 0 0 1 7 14 1 47 
26 0 0 0 80 0 0 0 0 
19 0 0 0 13 2 8 0 0 
12 0 4 0 3 0 0 0 0 
1 26 0 0 0 0 0 0 0 

77 51 8 18 0 0 0 0 0 
114 0 0 3 1 0 0 0 0 
63 0 0 1 0 14 7 1 0 
109 0 0 0 0 0 1 0 0 
41 0 0 0 0 0 0 0 0 
100 0 0 8 0 0 0 0 0 
104 0 1 1 0 0 0 0 0 
37 0 0 5 0 0 0 0 0 
14 0 2 2 0 0 0 0 1 
27 0 0 0 0 0 0 0 0 

50 104 0 0 
1 86 27 4 
28 54 1 3 
0 110 0 0 
0 36 5 0 
3 75 0 30 
0 35 71 0 
0 5 36 1 
0 19 0 0 
6 20 0 1 

12 124 18 0 0 
0 113 5 0 0 
3 29 53 1 0 
0 99 11 0 0 
0 39 2 0 0 
0 32 75 0 1 
0 81 0 0 25 
2 35 5 0 0 
0 18 1 0 0 
0 24 3 0 0 

103 19 32 0 0 0 0 0 
2 61 0 36 18 1 0 0 
20 8 49 2 1 3 3 0 
103 0 0 0 7 0 0 0 
36 1 1 0 0 3 0 0 
64 0 36 0 0 1 0 7 
0 72 33 0 1 0 0 0 
17 0 21 0 2 0 2 0 
4 4 10 0 0 0 1 0 
10 17 0 0 0 0 0 0 

79 31 25 18 1 0 0 0 
56 36 0 4 21 1 0 0 
1 29 2 29 17 1 7 0 
27 72 0 1 9 1 0 0 
0 0 0 6 35 0 0 0 
9 67 0 30 1 1 0 0 
29 57 0 1 19 0 0 0 
1 8 24 9 0 0 0 0 
0 11 1 7 0 0 0 0 
0 0 6 18 0 0 0 3 

118 36 0 0 0 0 0 
106 12 0 0 0 0 0 
63 2 19 2 0 0 0 
67 32 0 0 11 0 0 
3 38 0 0 0 0 0 
42 66 0 0 0 0 0 
86 20 0 0 0 0 0 
19 22 0 0 0 1 0 
10 5 0 0 0 0 4 
22 4 0 0 0 1 0 

138 16 0 0 0 0 0 0 
90 0 12 12 2 2 0 0 
69 1 0 6 1 6 3 0 
110 0 0 0 0 0 0 0 
38 1 0 0 2 0 0 0 
46 0 0 62 0 0 0 0 
29 77 0 0 0 0 0 0 
34 1 0 0 7 0 0 0 
16 1 0 2 0 0 0 0 
8 15 0 0 0 0 0 4 

146 7 1 0 0 0 
118 0 0 0 0 0 
66 8 0 8 4 0 
110 0 0 0 0 0 
40 1 0 0 0 0 
103 4 1 0 0 0 
87 19 0 0 0 0 
39 3 0 0 0 0 
11 0 6 0 0 2 
15 5 3 0 0 4 

150 3 1 0 0 0 0 0 0 
101 2 0 15 0 0 0 0 0 
47 4 0 26 8 1 0 0 0 
47 0 0 58 0 0 5 0 0 
22 0 12 0 0 0 0 7 0 
106 0 0 0 2 0 0 0 0 
106 0 0 0 0 0 0 0 0 
24 2 0 16 0 0 0 0 0 
12 0 1 6 0 0 0 0 0 
6 0 0 0 0 0 0 0 21 

99 32 21 2 0 
14 101 0 3 0 
47 22 0 17 0 
26 48 0 36 0 
11 25 0 5 0 
103 2 0 3 0 
2 91 0 13 0 
6 3 0 31 2 
5 8 0 6 0 
7 20 0 0 0 

112 37 5 0 0 0 0 
69 7 1 36 5 0 0 
18 22 29 0 0 16 1 
101 8 0 0 1 0 0 
0 13 9 0 19 0 0 
15 28 40 0 0 24 1 
63 5 1 0 11 0 26 
7 16 19 0 0 0 0 
1 8 7 0 2 0 1 
12 15 0 0 0 0 0 

77 71 5 1 0 0 0 0 0 
22 78 0 18 0 0 0 0 0 
29 33 1 4 12 4 2 1 0 
52 34 0 24 0 0 0 0 0 
22 17 0 2 0 0 0 0 0 
12 93 0 0 0 0 3 0 0 
98 2 0 6 0 0 0 0 0 
8 23 8 1 0 0 0 0 2 
5 12 2 0 0 0 0 0 0 
7 20 0 0 0 0 0 0 0 

91 57 6 0 0 0 0 
115 3 0 0 0 0 0 
43 23 9 8 3 0 0 
108 0 0 0 0 2 0 
23 9 1 0 0 8 0 
76 23 0 9 0 0 0 
69 37 0 0 0 0 0 
26 12 0 4 0 0 0 
15 1 0 3 0 0 0 
15 2 6 0 0 0 4 

69 79 6 0 0 0 0 
5 0 55 33 8 10 7 
2 16 8 0 17 7 36 
0 19 90 0 1 0 0 
2 1 8 0 4 4 22 
27 3 21 0 25 0 32 
57 0 47 0 0 2 0 
1 3 25 0 4 0 9 
0 2 6 0 6 1 4 
3 0 0 0 5 1 18 

13 38 46 48 8 1 0 0 
0 23 1 56 0 0 38 0 
0 11 0 58 1 2 9 5 
0 0 4 10 0 0 96 0 
0 0 0 7 0 0 1 33 
0 0 32 76 0 0 0 0 
0 5 53 38 0 0 0 10 
0 1 0 22 0 16 3 0 
0 2 2 8 1 0 1 5 
0 0 2 5 0 0 20 0 

149 5 0 0 0 0 
86 31 1 0 0 0 
73 1 0 8 3 1 
101 9 0 0 0 0 
41 0 0 0 0 0 
93 0 0 0 0 15 
105 0 0 0 0 1 
29 0 0 0 10 3 
13 0 6 0 0 0 
27 0 0 0 0 0 

21 7 119 7 0 0 0 0 
9 0 21 87 1 0 0 0 
45 0 26 9 1 4 1 0 
109 0 0 0 0 1 0 0 
41 0 0 0 0 0 0 0 
91 0 7 1 0 9 0 0 
50 0 0 56 0 0 0 0 
18 0 17 3 0 0 1 3 
10 3 2 0 0 4 0 0 
0 0 1 5 20 0 0 1 

87 45 6 7 9 0 0 0 0 0 
6 87 0 13 2 10 0 0 0 0 
16 37 0 2 22 9 0 0 0 0 
0 72 0 38 0 0 0 0 0 0 
20 10 0 0 0 0 11 0 0 0 
3 101 0 3 0 0 1 0 0 0 
15 17 10 1 0 63 0 0 0 0 
1 8 4 16 0 12 1 0 0 0 
6 10 2 0 0 0 0 1 0 0 
1 7 0 0 0 5 0 0 2 12 

47 38 19 17 30 3 0 0 
7 0 2 4 93 2 9 1 
12 19 2 8 27 15 0 3 
2 0 0 0 100 2 0 6 
19 0 10 0 0 0 1 11 
38 0 2 17 4 0 33 14 
78 0 2 1 20 4 0 1 
33 0 2 1 3 0 0 3 
0 0 12 0 5 0 0 2 
2 0 17 4 4 0 0 0 

20 98 25 7 4 0 0 0 0 0 
6 26 0 76 0 10 0 0 0 0 
30 14 1 15 16 1 2 3 4 0 
2 0 0 1 0 107 0 0 0 0 
0 0 0 0 25 0 2 0 0 14 
5 19 0 65 0 14 5 0 0 0 
11 0 0 61 34 0 0 0 0 0 
0 0 0 4 11 0 10 0 0 17 
4 0 0 3 4 0 2 0 0 6 
0 0 0 4 0 23 0 0 0 0 

38 72 43 1 0 0 0 0 
6 38 0 74 0 0 0 0 
29 25 1 7 2 9 13 0 
1 49 0 0 0 0 60 0 
2 20 0 1 0 4 0 14 
16 33 0 53 0 6 0 0 
60 35 0 4 0 2 5 0 
0 32 0 0 0 0 10 0 
5 11 0 0 0 0 3 0 
3 18 0 2 0 4 0 0 

129 20 5 0 0 0 0 0 
87 2 0 13 9 5 2 0 
47 1 0 23 0 0 5 10 
61 0 0 0 0 9 40 0 
41 0 0 0 0 0 0 0 
105 1 0 0 2 0 0 0 
67 0 0 6 0 0 3 30 
13 3 0 5 0 0 21 0 
16 0 0 1 0 0 2 0 
12 1 0 0 0 0 14 0 

145 2 7 0 0 0 0 0 
74 0 3 15 15 11 0 0 
21 23 23 0 15 3 1 0 
0 24 0 0 0 6 0 80 
7 0 6 0 10 18 0 0 
69 13 6 0 1 3 0 16 
9 94 2 0 0 1 0 0 
4 0 32 0 0 6 0 0 
8 7 4 0 0 0 0 0 
14 8 5 0 0 0 0 0 

154 0 0 0 0 0 0 0 
26 27 39 26 0 0 0 0 
57 9 4 5 7 4 0 0 
93 17 0 0 0 0 0 0 
29 1 11 0 0 0 0 0 
99 0 4 0 0 5 0 0 
106 0 0 0 0 0 0 0 
10 18 12 0 1 0 1 0 
3 0 13 3 0 0 0 0 
18 1 0 0 0 0 4 4 

67 57 30 0 0 
118 0 0 0 0 
28 3 54 1 0 
103 0 7 0 0 
6 33 2 0 0 
35 0 73 0 0 
69 37 0 0 0 
23 12 7 0 0 
11 1 6 0 1 
20 0 7 0 0 

128 10 11 4 1 0 0 0 0 
43 31 3 0 17 24 0 0 0 
35 28 0 8 7 0 8 0 0 
89 18 1 0 2 0 0 0 0 
9 32 0 0 0 0 0 0 0 
29 51 6 5 17 0 0 0 0 
100 0 0 0 0 0 6 0 0 
5 10 27 0 0 0 0 0 0 
16 1 0 0 0 0 0 2 0 
0 1 0 22 0 0 0 0 4 

147 7 0 0 0 0 0 
61 57 0 0 0 0 0 
51 26 7 1 1 0 0 
108 0 0 0 0 2 0 
33 0 0 8 0 0 0 
81 0 0 14 0 0 13 
105 0 0 0 1 0 0 
21 0 5 0 16 0 0 
13 3 0 0 0 0 3 
11 11 0 0 0 0 5 

105 48 1 0 0 0 0 0 
11 17 9 80 1 0 0 0 
6 56 6 4 1 11 2 0 
4 105 0 0 0 0 0 1 
0 11 1 18 0 11 0 0 
72 33 0 3 0 0 0 0 
3 101 1 1 0 0 0 0 
13 20 0 0 0 9 0 0 
7 7 4 0 0 1 0 0 
19 0 7 0 0 1 0 0 

93 30 1 15 7 7 1 0 0 0 0 
91 0 0 0 16 4 7 0 0 0 0 
58 0 9 2 5 11 1 0 0 0 0 
0 0 67 0 32 0 0 11 0 0 0 
13 0 0 16 1 0 11 0 0 0 0 
70 0 0 0 31 2 0 0 4 1 0 
37 0 0 1 11 0 50 0 0 7 0 
35 0 0 0 6 1 0 0 0 0 0 
6 0 0 0 7 0 2 1 0 0 3 
0 0 24 0 2 1 0 0 0 0 0 

147 6 1 0 0 0 0 
32 67 0 19 0 0 0 
38 17 4 5 21 1 0 
31 41 0 0 38 0 0 
11 24 0 0 6 0 0 
11 3 67 0 27 0 0 
9 37 0 0 0 0 60 
25 1 8 8 0 0 0 
8 7 4 0 0 0 0 
13 14 0 0 0 0 0 

84 37 32 1 0 0 0 0 
49 14 34 0 21 0 0 0 
8 12 11 6 23 21 5 0 
41 0 0 65 0 4 0 0 
15 0 12 14 0 0 0 0 
6 6 2 0 94 0 0 0 
49 18 1 0 38 0 0 0 
17 3 21 0 0 1 0 0 
8 3 1 1 4 0 0 2 
6 0 0 0 21 0 0 0 

65 67 7 15 0 0 0 0 0 0 0 0 0 
0 36 9 59 1 13 0 0 0 0 0 0 0 
4 13 0 42 0 11 7 5 2 2 0 0 0 
0 0 0 4 0 1 4 5 14 0 82 0 0 
0 2 2 20 0 0 0 8 8 1 0 0 0 
2 79 0 12 0 0 15 0 0 0 0 0 0 
0 1 1 38 0 0 2 0 3 61 0 0 0 
0 2 0 15 0 3 7 5 0 0 0 10 0 
0 3 0 13 0 0 1 0 0 0 0 0 2 
8 0 6 0 0 0 0 2 0 0 0 0 11 

153 1 0 0 0 0 0 
48 0 66 3 1 0 0 
46 0 17 0 0 23 0 
99 0 0 0 0 0 11 
12 0 16 13 0 0 0 
63 0 1 0 44 0 0 
56 0 23 0 25 0 2 
41 0 0 0 1 0 0 
3 0 0 0 1 9 6 
4 0 23 0 0 0 0 

147 5 2 0 0 0 
75 0 0 40 3 0 
22 22 15 25 2 0 
65 9 11 24 1 0 
15 0 0 22 0 4 
19 0 82 1 6 0 
25 18 2 19 42 0 
0 11 0 31 0 0 
4 2 0 5 8 0 
4 0 0 23 0 0 

60 93 1 0 0 0 
51 53 3 11 0 0 
17 23 21 3 21 1 
0 106 2 0 0 2 
9 13 0 0 0 19 
1 88 0 13 4 2 
1 62 15 28 0 0 
0 17 0 21 0 4 
1 9 2 1 2 4 
1 17 0 9 0 0 

20 36 97 1 0 0 
0 9 102 7 0 0 
0 26 60 0 0 0 
0 80 30 0 0 0 
0 1 40 0 0 0 
0 78 30 0 0 0 
0 2 104 0 0 0 
0 25 17 0 0 0 
0 0 18 0 1 0 
0 1 25 0 0 1 

62 42 4 30 4 11 1 0 0 0 0 0 
118 0 0 0 0 0 0 0 0 0 0 0 
37 14 0 0 4 6 6 16 1 2 0 0 
23 60 0 0 0 27 0 0 0 0 0 0 
0 1 1 1 3 31 0 3 0 0 1 0 
51 0 0 56 1 0 0 0 0 0 0 0 
105 0 0 0 0 0 0 1 0 0 0 0 
2 0 0 0 1 2 0 13 24 0 0 0 
9 2 0 0 0 0 7 0 0 0 0 1 
27 0 0 0 0 0 0 0 0 0 0 0 

122 30 2 0 0 0 0 0 0 
13 71 0 32 1 1 0 0 0 
33 17 1 32 2 1 0 0 0 
24 84 0 0 1 1 0 0 0 
6 10 0 4 16 4 1 0 0 
33 1 0 28 0 39 0 4 3 
20 16 0 69 0 1 0 0 0 
11 19 0 12 0 0 0 0 0 
0 4 0 2 13 0 0 0 0 
11 2 0 9 5 0 0 0 0 

115 39 0 0 0 0 0 0 
56 1 61 0 0 0 0 0 
33 20 20 4 6 1 2 0 
96 7 0 0 0 0 7 0 
15 10 0 9 0 7 0 0 
55 36 0 0 17 0 0 0 
0 15 15 0 0 1 75 0 
26 0 2 2 0 0 0 12 
6 11 1 0 1 0 0 0 
26 0 1 0 0 0 0 0 

92 11 25 23 2 1 0 
115 3 0 0 0 0 0 
56 6 12 7 0 0 5 
59 0 0 0 0 51 0 
29 10 0 0 0 2 0 
99 0 0 0 0 9 0 
24 5 77 0 0 0 0 
19 1 22 0 0 0 0 
17 1 1 0 0 0 0 
13 0 0 0 0 4 10 

119 6 10 10 6 1 2 0 0 0 
45 2 0 15 0 51 3 2 0 0 
21 40 0 1 0 11 3 5 5 0 
0 0 0 0 0 0 0 0 110 0 
14 3 0 0 0 19 0 0 0 5 
73 0 0 32 0 0 0 0 0 3 
0 8 0 14 0 84 0 0 0 0 
18 10 0 1 0 0 0 0 0 13 
10 2 0 1 0 2 1 0 2 1 
24 1 0 0 0 2 0 0 0 0 

110 44 0 0 
39 79 0 0 
64 2 20 0 
110 0 0 0 
33 8 0 0 
101 7 0 0 
100 6 0 0 
17 1 21 3 
16 3 0 0 
16 2 9 0 

31 74 39 10 0 0 0 0 0 
15 0 43 43 17 0 0 0 0 
36 2 23 1 6 18 0 0 0 
0 0 59 41 0 0 10 0 0 
4 2 13 0 2 20 0 0 0 
67 0 34 0 0 1 0 6 0 
58 2 0 0 0 23 0 23 0 
1 0 24 0 0 5 0 0 12 
4 0 4 8 2 1 0 0 0 
11 0 7 0 1 0 0 8 0 

152 1 1 0 0 0 0 
45 0 29 21 23 0 0 
61 7 1 1 5 10 1 
93 0 17 0 0 0 0 
19 9 13 0 0 0 0 
96 3 9 0 0 0 0 
85 20 1 0 0 0 0 
18 0 23 1 0 0 0 
13 1 0 0 5 0 0 
22 5 0 0 0 0 0 

19 135 0 0 
20 98 0 0 
37 47 1 1 
0 110 0 0 
17 24 0 0 
29 79 0 0 
22 84 0 0 
9 33 0 0 
0 19 0 0 
6 21 0 0 

67 74 12 1 0 0 0 0 0 
80 0 4 5 27 2 0 0 0 
54 8 3 14 4 1 2 0 0 
9 0 0 100 1 0 0 0 0 
24 8 0 9 0 0 0 0 0 
69 1 35 2 0 0 0 1 0 
28 22 0 38 0 0 0 17 1 
18 0 22 1 0 0 0 1 0 
9 1 6 0 0 0 0 3 0 
3 3 0 12 0 0 0 0 9 

151 3 0 0 0 
26 0 89 3 0 
72 0 13 1 0 
105 0 5 0 0 
30 0 5 6 0 
107 0 0 1 0 
61 0 26 17 2 
37 0 0 0 5 
12 0 1 6 0 
11 0 16 0 0 

115 33 6 0 0 0 
115 0 1 2 0 0 
55 0 5 26 0 0 
92 0 13 5 0 0 
22 0 0 12 7 0 
18 0 17 73 0 0 
10 0 24 72 0 0 
12 0 11 19 0 0 
9 0 0 10 0 0 
1 0 0 0 24 2 

117 22 14 1 0 0 0 0 0 0 0 
3 0 1 92 15 7 0 0 0 0 0 
7 0 21 15 9 14 13 7 0 0 0 
4 0 8 0 38 28 0 29 3 0 0 
19 0 12 8 0 0 2 0 0 0 0 
6 0 27 0 0 26 49 0 0 0 0 
0 0 0 0 0 18 76 1 0 11 0 
2 3 3 1 0 8 19 0 0 6 0 
0 0 5 0 0 2 10 0 0 0 2 
0 0 0 0 27 0 0 0 0 0 0 

39 83 23 9 0 0 0 0 0 
66 18 0 0 30 4 0 0 0 
37 6 0 28 4 0 5 6 0 
87 11 0 1 7 4 0 0 0 
13 1 0 0 23 0 0 4 0 
20 58 1 28 0 0 0 1 0 
16 1 0 0 0 1 4 84 0 
33 8 0 0 1 0 0 0 0 
6 6 0 0 0 2 0 1 4 
0 0 0 0 2 7 0 18 0 

127 22 1 3 1 0 0 0 
63 0 2 6 47 0 0 0 
40 0 6 28 4 4 3 1 
102 0 0 8 0 0 0 0 
22 0 1 11 0 0 5 2 
47 0 0 31 19 0 0 11 
84 2 19 0 0 0 1 0 
29 0 0 0 0 0 12 1 
9 0 0 0 2 0 8 0 
25 0 0 1 1 0 0 0 

20 32 94 8 0 0 0 0 0 0 0 
0 24 15 0 39 34 6 0 0 0 0 
0 11 32 0 21 1 17 4 0 0 0 
0 15 0 0 68 27 0 0 0 0 0 
0 28 8 0 0 0 4 0 1 0 0 
0 96 0 0 0 0 0 1 0 11 0 
0 0 104 0 0 1 0 0 0 0 1 
0 0 40 0 0 1 0 1 0 0 0 
0 2 13 0 1 0 0 3 0 0 0 
0 8 6 0 0 0 0 13 0 0 0 

98 54 1 1 0 0 0 
41 75 2 0 0 0 0 
24 55 2 5 0 0 0 
0 92 0 18 0 0 0 
26 1 0 3 11 0 0 
2 94 5 4 0 3 0 
9 93 4 0 0 0 0 
31 1 4 0 6 0 0 
3 7 0 4 3 2 0 
0 0 0 0 0 0 27 

45 30 26 34 7 3 7 2 0 0 0 0 
0 0 2 89 1 8 17 0 1 0 0 0 
4 0 18 39 8 3 11 0 0 3 0 0 
2 0 24 82 0 2 0 0 0 0 0 0 
2 7 5 21 0 1 4 0 0 0 1 0 
2 10 86 2 0 3 5 0 0 0 0 0 
46 0 1 13 0 0 6 0 3 0 37 0 
6 0 5 18 0 0 0 0 13 0 0 0 
0 0 2 0 6 0 5 0 0 0 0 6 
17 0 5 1 0 0 0 0 0 0 4 0 

120 34 0 0 0 0 
84 22 12 0 0 0 
46 5 1 14 20 0 
47 0 0 0 62 1 
17 4 0 20 0 0 
98 0 6 0 4 0 
74 0 3 0 0 29 
23 12 7 0 0 0 
19 0 0 0 0 0 
14 9 0 0 4 0 

149 3 2 0 0 0 
64 54 0 0 0 0 
32 3 16 25 7 3 
107 0 0 0 0 3 
34 6 0 0 1 0 
80 27 0 0 1 0 
60 0 0 46 0 0 
24 7 7 0 0 4 
17 2 0 0 0 0 
3 7 17 0 0 0 

139 15 0 0 0 0 0 
88 30 0 0 0 0 0 
53 14 6 11 2 0 0 
100 1 0 9 0 0 0 
23 0 0 18 0 0 0 
57 44 0 5 0 2 0 
47 54 0 1 2 0 2 
17 25 0 0 0 0 0 
10 9 0 0 0 0 0 
19 0 0 0 0 8 0 

97 12 45 0 0 0 0 0 0 0 
1 1 0 86 30 0 0 0 0 0 
46 14 3 5 0 7 2 8 1 0 
106 4 0 0 0 0 0 0 0 0 
21 3 0 0 0 0 0 17 0 0 
4 85 0 15 0 0 0 0 0 4 
16 58 0 23 0 0 0 9 0 0 
1 5 3 0 0 28 0 5 0 0 
6 6 2 0 0 0 1 4 0 0 
1 3 14 0 0 3 0 6 0 0 

113 20 18 3 0 0 0 0 
43 52 23 0 0 0 0 0 
12 8 24 8 13 17 4 0 
43 0 2 0 0 0 65 0 
0 0 41 0 0 0 0 0 
54 12 4 0 35 0 0 3 
38 21 18 29 0 0 0 0 
19 0 14 9 0 0 0 0 
2 1 2 3 6 0 1 4 
0 3 6 17 0 0 1 0 

66 80 8 0 0 0 0 
31 86 0 1 0 0 0 
37 29 4 11 2 3 0 
97 13 0 0 0 0 0 
28 5 5 1 0 2 0 
77 29 0 2 0 0 0 
51 33 0 0 0 0 22 
0 24 8 4 0 0 6 
4 8 0 2 0 5 0 
0 6 0 21 0 0 0 

130 4 20 0 0 0 
10 0 9 53 46 0 
28 0 4 6 39 9 
108 0 0 0 2 0 
0 0 7 3 31 0 
2 0 96 1 9 0 
77 0 13 16 0 0 
17 0 0 23 2 0 
5 0 13 0 1 0 
22 0 0 0 5 0 

63 42 23 24 2 0 0 0 0 0 0 
0 109 9 0 0 0 0 0 0 0 0 
0 58 3 0 4 10 1 3 4 2 1 
0 25 68 0 0 0 0 17 0 0 0 
0 0 1 0 24 0 0 0 16 0 0 
0 92 10 0 0 3 3 0 0 0 0 
0 75 21 0 6 4 0 0 0 0 0 
0 14 0 0 0 0 27 0 0 0 1 
0 15 4 0 0 0 0 0 0 0 0 
0 16 1 0 0 1 7 0 0 0 2 

145 7 2 0 0 0 0 0 
20 6 1 91 0 0 0 0 
32 24 0 20 8 2 0 0 
44 1 0 65 0 0 0 0 
13 2 0 16 0 0 10 0 
6 7 0 95 0 0 0 0 
17 25 16 13 14 0 0 21 
10 0 0 32 0 0 0 0 
9 3 0 7 0 0 0 0 
0 0 0 0 0 27 0 0 

118 34 2 0 0 
3 77 10 28 0 
11 10 58 6 1 
0 21 89 0 0 
0 34 5 2 0 
0 21 85 0 2 
71 33 2 0 0 
2 4 36 0 0 
0 17 2 0 0 
0 15 7 0 5 

3 100 51 0 0 0 0 0 0 0 0 0 
0 56 0 7 45 7 3 0 0 0 0 0 
7 4 0 42 1 2 8 4 18 0 0 0 
0 51 0 12 0 0 14 4 29 0 0 0 
0 3 0 0 0 0 14 0 0 17 7 0 
0 0 0 0 61 0 0 47 0 0 0 0 
0 0 0 89 0 0 14 0 3 0 0 0 
0 20 0 0 0 11 7 0 2 2 0 0 
1 1 0 0 1 2 0 0 7 6 0 1 
11 1 0 0 2 0 3 2 7 0 0 1 

111 25 11 4 1 2 0 0 0 
73 36 0 0 9 0 0 0 0 
3 54 0 0 3 0 25 1 0 
0 8 0 0 0 0 0 101 1 
3 19 0 0 0 0 17 2 0 
33 75 0 0 0 0 0 0 0 
2 88 2 0 0 0 8 6 0 
0 28 3 2 0 0 0 9 0 
0 12 0 0 2 0 0 5 0 
1 26 0 0 0 0 0 0 0 

135 16 3 0 0 0 0 0 0 
52 64 2 0 0 0 0 0 0 
12 51 0 8 11 3 1 0 0 
23 87 0 0 0 0 0 0 0 
1 19 0 21 0 0 0 0 0 
11 89 0 1 0 0 0 7 0 
31 2 0 1 12 0 0 60 0 
33 8 0 0 1 0 0 0 0 
1 3 0 4 4 0 0 1 6 
16 11 0 0 0 0 0 0 0 

67 29 24 11 9 11 2 1 0 0 0 
3 0 8 0 0 8 3 47 49 0 0 
29 0 23 0 1 12 12 3 4 2 0 
1 35 8 0 0 5 61 0 0 0 0 
1 0 20 0 0 0 19 0 1 0 0 
26 0 64 0 0 0 0 18 0 0 0 
65 0 29 0 0 2 8 2 0 0 0 
5 2 22 0 0 0 0 0 12 0 1 
4 0 0 0 0 0 7 8 0 0 0 
4 0 19 0 0 1 3 0 0 0 0 

5 27 66 13 43 0 0 0 
0 66 0 12 37 3 0 0 
3 13 0 1 36 28 4 1 
0 30 1 0 79 0 0 0 
5 0 0 1 5 28 1 1 
5 18 3 0 20 62 0 0 
2 81 0 9 8 6 0 0 
0 14 0 0 11 15 0 2 
6 0 1 2 8 2 0 0 
0 3 0 11 7 6 0 0 

57 87 2 8 0 0 0 0 0 0 0 0 
0 41 0 0 76 1 0 0 0 0 0 0 
3 6 12 11 7 1 20 22 4 0 0 0 
2 0 88 4 15 0 1 0 0 0 0 0 
0 2 0 1 24 0 0 0 14 0 0 0 
0 38 17 28 14 1 0 1 0 8 1 0 
0 13 27 1 20 0 42 3 0 0 0 0 
1 9 1 0 0 3 0 27 0 0 0 1 
0 1 8 0 1 4 5 0 0 0 0 0 
0 1 0 0 26 0 0 0 0 0 0 0 

150 4 0 0 0 
57 29 15 17 0 
11 5 24 16 30 
1 43 0 40 26 
34 5 0 2 0 
71 35 0 0 2 
27 61 8 10 0 
26 0 0 16 0 
7 12 0 0 0 
25 0 0 0 2 

15 72 31 13 15 8 0 
1 23 4 0 5 5 80 
6 50 8 0 4 18 0 
0 0 71 0 37 2 0 
0 6 5 17 13 0 0 
2 40 16 2 8 40 0 
0 29 77 0 0 0 0 
0 17 6 0 19 0 0 
2 4 12 0 1 0 0 
0 1 0 3 0 23 0 

40 67 2 44 1 0 0 0 0 0 
9 6 0 0 92 10 1 0 0 0 
19 41 1 4 4 15 0 2 0 0 
0 1 0 0 0 109 0 0 0 0 
2 27 4 1 6 1 0 0 0 0 
33 12 29 6 0 18 0 0 10 0 
85 1 0 0 0 12 0 0 0 8 
11 17 0 3 0 11 0 0 0 0 
2 6 5 1 0 5 0 0 0 0 
1 6 14 1 0 5 0 0 0 0 

41 90 13 10 0 0 0 0 0 0 0 0 
50 62 0 0 6 0 0 0 0 0 0 0 
11 41 0 22 2 9 1 0 0 0 0 0 
7 102 0 0 0 0 0 1 0 0 0 0 
11 27 0 2 0 0 0 0 1 0 0 0 
1 5 0 58 0 36 0 0 6 2 0 0 
0 40 0 61 2 0 1 0 0 0 2 0 
31 11 0 0 0 0 0 0 0 0 0 0 
10 7 0 1 0 0 0 0 0 0 0 1 
0 4 0 0 0 0 23 0 0 0 0 0 

136 18 0 0 
118 0 0 0 
77 0 4 5 
83 0 0 27 
39 0 0 2 
103 2 0 3 
106 0 0 0 
5 0 0 37 
19 0 0 0 
27 0 0 0 

29 53 30 25 17 0 0 0 0 0 
111 0 0 7 0 0 0 0 0 0 
63 0 12 4 3 2 2 0 0 0 
55 0 0 0 55 0 0 0 0 0 
33 0 0 1 0 0 0 7 0 0 
58 19 0 0 0 0 0 0 27 4 
102 0 4 0 0 0 0 0 0 0 
14 3 19 2 4 0 0 0 0 0 
19 0 0 0 0 0 0 0 0 0 
22 2 0 3 0 0 0 0 0 0 

95 54 4 1 0 0 0 0 0 
34 0 84 0 0 0 0 0 0 
64 3 11 1 2 4 1 0 0 
81 0 29 0 0 0 0 0 0 
24 0 0 0 0 0 17 0 0 
46 0 17 0 0 32 13 0 0 
66 0 2 0 0 0 38 0 0 
34 5 3 0 0 0 0 0 0 
10 0 6 0 0 0 0 3 0 
0 9 0 0 0 0 0 0 18 

25 124 5 0 0 0 0 0 
1 104 4 4 5 0 0 0 
2 36 18 0 0 30 0 0 
0 106 4 0 0 0 0 0 
9 17 13 0 2 0 0 0 
0 15 1 0 10 19 63 0 
0 95 2 0 0 9 0 0 
0 20 0 1 0 21 0 0 
0 9 3 1 0 1 0 5 
0 7 0 0 1 19 0 0 

61 78 7 8 0 0 
12 93 0 3 10 0 
17 59 3 0 1 6 
37 40 0 26 7 0 
3 15 0 11 12 0 
56 21 0 0 31 0 
63 41 0 2 0 0 
1 32 0 1 8 0 
3 14 0 0 1 1 
24 3 0 0 0 0 

132 12 10 0 0 0 0 
41 2 0 72 3 0 0 
48 4 1 25 1 4 3 
46 64 0 0 0 0 0 
4 36 0 1 0 0 0 
82 1 7 18 0 0 0 
28 0 0 78 0 0 0 
37 0 1 4 0 0 0 
16 0 0 0 3 0 0 
10 0 0 17 0 0 0 

23 125 6 0 0 0 0 0 
24 89 4 1 0 0 0 0 
5 58 15 0 6 2 0 0 
0 109 0 0 0 1 0 0 
0 14 14 0 0 12 1 0 
0 25 16 0 46 20 1 0 
0 0 27 0 0 76 0 3 
0 6 23 0 0 13 0 0 
0 1 15 0 1 2 0 0 
0 11 1 0 0 15 0 0 

61 85 2 5 1 0 0 0 0 0 0 0 
15 1 2 0 0 73 22 4 1 0 0 0 
26 10 11 3 17 0 0 4 7 2 6 0 
1 0 0 0 6 0 0 0 103 0 0 0 
25 0 1 0 14 0 0 0 1 0 0 0 
7 25 46 0 4 0 3 0 0 0 0 23 
70 0 0 0 36 0 0 0 0 0 0 0 
8 1 0 0 19 0 0 0 1 1 0 12 
10 0 1 0 8 0 0 0 0 0 0 0 
10 1 0 0 16 0 0 0 0 0 0 0 

102 27 17 5 1 2 0 
19 0 30 58 0 11 0 
19 0 2 41 1 23 0 
2 0 1 39 7 61 0 
30 0 0 7 0 4 0 
1 0 0 34 0 73 0 
0 0 0 72 0 33 1 
0 0 0 36 0 6 0 
7 0 0 1 0 11 0 
0 0 0 20 0 7 0 

135 1 10 8 0 0 0 0 
9 50 1 0 50 8 0 0 
54 13 5 0 11 0 3 0 
3 0 105 2 0 0 0 0 
33 0 2 0 0 4 0 2 
21 0 0 74 13 0 0 0 
50 0 37 0 17 0 2 0 
35 0 7 0 0 0 0 0 
6 0 9 0 0 0 4 0 
21 0 3 0 3 0 0 0 

45 19 80 10 0 0 0 0 
2 11 46 2 56 1 0 0 
43 8 22 2 7 4 0 0 
65 0 41 2 2 0 0 0 
20 2 13 2 0 4 0 0 
84 0 4 0 7 0 13 0 
0 0 47 1 58 0 0 0 
1 4 4 14 18 0 0 1 
7 0 10 0 2 0 0 0 
14 0 0 0 13 0 0 0 

12 59 83 0 0 
50 38 23 7 0 
18 15 17 36 0 
1 108 1 0 0 
1 13 17 10 0 
4 34 21 49 0 
0 0 9 68 29 
3 1 1 37 0 
0 0 18 1 0 
2 0 0 25 0 

53 4 94 1 2 0 0 
2 1 114 0 0 1 0 
36 0 42 0 7 0 1 
0 17 86 0 7 0 0 
2 0 28 0 0 9 2 
91 0 8 0 0 9 0 
89 0 17 0 0 0 0 
8 0 11 0 23 0 0 
6 10 1 0 0 2 0 
27 0 0 0 0 0 0 

123 25 6 0 0 0 0 
97 8 3 10 0 0 0 
34 20 32 0 0 0 0 
98 11 0 1 0 0 0 
31 5 0 0 5 0 0 
101 0 0 7 0 0 0 
80 26 0 0 0 0 0 
42 0 0 0 0 0 0 
13 2 0 0 0 3 1 
5 22 0 0 0 0 0 

152 2 0 0 0 0 
116 1 1 0 0 0 
71 0 0 11 4 0 
92 0 0 0 0 18 
16 0 0 23 2 0 
90 0 0 2 16 0 
69 0 0 1 29 7 
28 0 0 5 9 0 
16 0 0 1 2 0 
27 0 0 0 0 0 

73 58 23 0 0 0 0 0 0 
52 2 4 57 3 0 0 0 0 
37 20 17 2 0 5 5 0 0 
53 0 3 54 0 0 0 0 0 
21 0 5 11 0 4 0 0 0 
8 1 16 0 0 0 0 67 16 
33 42 0 26 0 5 0 0 0 
8 30 4 0 0 0 0 0 0 
14 0 3 1 1 0 0 0 0 
15 0 2 10 0 0 0 0 0 

49 35 70 0 0 0 
0 0 111 7 0 0 
0 0 77 9 0 0 
17 0 93 0 0 0 
0 0 40 1 0 0 
0 7 78 0 23 0 
0 0 76 0 0 30 
0 4 38 0 0 0 
0 0 17 2 0 0 
1 0 26 0 0 0 

23 118 12 1 0 0 0 0 
0 15 72 10 7 14 0 0 
1 13 14 0 15 23 19 1 
103 7 0 0 0 0 0 0 
6 18 5 0 4 8 0 0 
16 2 0 1 25 64 0 0 
77 15 1 4 0 9 0 0 
1 3 11 10 0 17 0 0 
2 0 1 3 10 3 0 0 
2 1 0 2 0 22 0 0 

25 51 22 47 3 5 1 0 0 0 0 0 0 
15 26 0 0 4 0 0 70 3 0 0 0 0 
15 27 7 0 0 0 6 22 3 5 1 0 0 
25 7 72 0 0 0 1 4 0 0 0 1 0 
0 9 3 0 0 1 22 1 0 1 0 4 0 
44 23 5 0 0 0 4 1 22 8 0 1 0 
0 27 1 0 0 0 0 0 0 78 0 0 0 
2 2 0 0 1 11 7 2 3 0 0 0 14 
0 9 1 0 1 0 4 2 1 1 0 0 0 
0 1 0 0 0 0 8 0 18 0 0 0 0 

1 28 123 2 0 0 0 0 
0 18 37 23 34 6 0 0 
7 42 31 3 1 0 2 0 
0 89 18 3 0 0 0 0 
3 1 7 23 7 0 0 0 
0 66 10 29 0 0 0 3 
0 34 4 68 0 0 0 0 
0 23 19 0 0 0 0 0 
0 10 1 2 0 6 0 0 
0 21 5 0 1 0 0 0 

15 49 34 34 21 1 0 0 0 0 0 
0 82 2 0 7 0 27 0 0 0 0 
5 19 0 30 5 26 0 1 0 0 0 
0 38 0 0 68 0 0 0 4 0 0 
0 17 1 0 11 12 0 0 0 0 0 
26 57 0 7 4 0 14 0 0 0 0 
0 23 0 0 75 7 0 0 0 1 0 
3 3 0 0 35 0 0 0 0 0 1 
4 6 0 0 1 5 3 0 0 0 0 
24 0 0 1 0 0 2 0 0 0 0 

47 43 53 11 0 0 0 0 
0 0 81 0 28 9 0 0 
0 0 34 48 0 0 4 0 
0 0 85 25 0 0 0 0 
0 2 36 3 0 0 0 0 
0 0 86 21 0 0 1 0 
3 92 0 7 0 0 4 0 
0 0 23 8 0 0 0 11 
0 0 11 7 0 0 1 0 
0 24 3 0 0 0 0 0 

7 57 30 60 0 0 
0 0 92 26 0 0 
1 9 59 17 0 0 
0 1 105 4 0 0 
6 0 11 0 24 0 
0 13 58 36 0 1 
4 0 2 100 0 0 
0 0 20 22 0 0 
5 0 8 6 0 0 
25 0 0 2 0 0 

132 22 0 
19 98 1 
30 56 0 
3 107 0 
2 39 0 
61 47 0 
7 99 0 
3 39 0 
12 7 0 
4 21 2 

27 35 56 36 0 0 0 0 0 
3 0 0 94 21 0 0 0 0 
3 0 20 56 0 4 1 2 0 
9 0 1 99 0 0 1 0 0 
0 0 4 37 0 0 0 0 0 
18 4 29 45 0 0 0 0 12 
0 0 8 98 0 0 0 0 0 
0 0 35 7 0 0 0 0 0 
0 1 0 18 0 0 0 0 0 
10 0 4 13 0 0 0 0 0 

46 94 14 0 0 0 0 0 0 0 
7 11 0 81 5 5 9 0 0 0 
17 31 1 3 0 0 12 16 5 1 
84 6 0 1 0 13 0 0 0 6 
20 0 13 0 0 7 1 0 0 0 
8 84 0 0 0 3 0 0 0 13 
0 33 0 31 0 0 1 0 0 41 
2 0 2 13 7 11 1 0 0 6 
3 0 1 3 0 4 6 0 0 2 
0 0 0 0 0 0 6 0 0 21 

134 2 18 0 0 0 0 0 0 
66 0 0 52 0 0 0 0 0 
56 0 0 3 27 0 0 0 0 
9 55 0 0 0 3 43 0 0 
27 0 3 9 2 0 0 0 0 
99 0 4 0 2 0 0 2 1 
55 51 0 0 0 0 0 0 0 
31 0 0 11 0 0 0 0 0 
17 1 0 0 1 0 0 0 0 
26 0 0 0 1 0 0 0 0 

113 14 26 1 0 0 0 0 
27 40 24 27 0 0 0 0 
14 11 30 24 7 0 0 0 
87 0 18 5 0 0 0 0 
19 10 6 0 0 6 0 0 
48 50 7 3 0 0 0 0 
28 55 21 2 0 0 0 0 
0 2 0 0 0 0 40 0 
1 0 3 9 5 0 0 1 
18 7 0 2 0 0 0 0 

83 63 3 3 2 0 0 0 0 0 
43 22 24 17 0 4 6 2 0 0 
4 6 61 5 0 2 0 4 4 0 
0 107 1 0 0 0 0 2 0 0 
1 12 17 4 0 0 2 0 5 0 
32 10 49 0 0 17 0 0 0 0 
1 2 16 0 0 27 0 59 0 1 
1 13 28 0 0 0 0 0 0 0 
0 9 4 1 0 0 5 0 0 0 
5 1 16 0 0 3 0 2 0 0 

70 83 1 0 0 
0 60 58 0 0 
3 31 50 1 1 
0 71 39 0 0 
0 13 28 0 0 
0 31 76 0 1 
0 29 77 0 0 
0 7 35 0 0 
0 4 15 0 0 
0 9 18 0 0 

74 80 0 0 0 0 0 
92 23 3 0 0 0 0 
2 47 0 7 11 17 2 
48 59 0 0 3 0 0 
0 33 0 7 1 0 0 
0 50 0 58 0 0 0 
100 6 0 0 0 0 0 
26 15 1 0 0 0 0 
7 9 0 0 3 0 0 
0 18 0 1 8 0 0 

147 6 1 0 0 0 0 0 0 0 0 
97 0 13 5 3 0 0 0 0 0 0 
39 19 1 11 1 10 2 1 2 0 0 
68 0 0 21 0 0 21 0 0 0 0 
40 0 0 1 0 0 0 0 0 0 0 
16 10 0 82 0 0 0 0 0 0 0 
41 0 0 65 0 0 0 0 0 0 0 
16 8 14 0 0 0 4 0 0 0 0 
15 0 1 0 0 2 0 0 0 1 0 
23 0 0 0 0 0 0 0 0 0 4 

92 47 15 0 0 0 0 0 0 0 
118 0 0 0 0 0 0 0 0 0 
68 10 0 4 2 2 0 0 0 0 
32 74 0 0 0 0 4 0 0 0 
36 2 0 0 0 0 0 3 0 0 
79 29 0 0 0 0 0 0 0 0 
70 21 4 9 0 0 0 2 0 0 
15 15 10 0 0 0 0 2 0 0 
7 0 0 0 0 0 0 0 6 6 
23 4 0 0 0 0 0 0 0 0 

154 0 0 0 0 0 
114 4 0 0 0 0 
47 0 13 21 5 0 
100 7 3 0 0 0 
8 32 0 1 0 0 
65 0 0 19 24 0 
106 0 0 0 0 0 
18 0 0 18 6 0 
17 0 0 0 0 2 
26 0 1 0 0 0 

93 23 11 23 3 1 0 0 
26 35 45 12 0 0 0 0 
26 20 7 11 0 17 5 0 
26 82 0 2 0 0 0 0 
0 24 0 5 0 12 0 0 
1 0 0 3 0 103 0 1 
41 32 1 32 0 0 0 0 
33 8 1 0 0 0 0 0 
5 6 1 7 0 0 0 0 
2 16 0 6 0 2 0 1 

132 22 0 0 0 0 
49 57 12 0 0 0 
7 59 0 7 10 3 
0 0 0 110 0 0 
0 26 0 1 0 14 
4 74 0 0 0 30 
0 35 0 0 71 0 
21 5 2 13 1 0 
2 11 0 0 2 4 
5 4 0 0 18 0 

154 0 0 0 0 
112 2 4 0 0 
57 0 19 10 0 
107 0 0 0 3 
35 0 0 6 0 
90 0 18 0 0 
43 0 20 0 43 
42 0 0 0 0 
11 0 2 6 0 
4 0 23 0 0 

10 60 16 66 2 0 0 0 0 0 0 0 
3 0 12 93 4 6 0 0 0 0 0 0 
11 3 0 16 0 46 7 3 0 0 0 0 
30 0 0 4 0 76 0 0 0 0 0 0 
19 0 0 11 0 4 0 0 6 1 0 0 
23 16 0 6 7 56 0 0 0 0 0 0 
69 0 8 29 0 0 0 0 0 0 0 0 
1 4 0 6 0 30 0 0 0 0 1 0 
3 4 0 8 0 2 0 0 0 0 0 2 
4 0 0 5 0 2 0 0 0 0 16 0 

136 2 6 9 1 0 0 0 0 0 0 
7 19 0 0 0 82 10 0 0 0 0 
11 2 50 1 1 1 5 14 1 0 0 
12 7 1 2 0 0 59 0 29 0 0 
4 4 22 0 1 2 0 0 8 0 0 
3 1 6 0 0 1 0 19 57 19 2 
34 0 2 0 0 64 0 0 6 0 0 
5 0 34 0 0 0 0 0 3 0 0 
8 0 9 0 2 0 0 0 0 0 0 
0 0 0 1 0 0 0 0 26 0 0 

93 28 19 2 11 1 0 0 0 
101 0 17 0 0 0 0 0 0 
4 0 67 13 2 0 0 0 0 
3 0 59 0 21 0 27 0 0 
20 0 4 0 1 8 8 0 0 
22 0 6 0 0 4 0 22 54 
99 0 3 4 0 0 0 0 0 
7 0 19 0 2 13 0 1 0 
5 0 4 1 2 6 1 0 0 
4 0 6 0 0 17 0 0 0 

93 7 42 4 8 0 0 0 
3 55 2 25 0 33 0 0 
3 42 1 24 10 0 6 0 
0 0 0 82 28 0 0 0 
0 9 2 7 22 0 0 1 
0 36 0 51 21 0 0 0 
13 5 0 86 2 0 0 0 
0 2 26 14 0 0 0 0 
4 14 0 1 0 0 0 0 
0 0 1 24 2 0 0 0 

17 117 6 14 0 0 0 0 
0 2 0 94 12 9 1 0 
1 31 12 35 0 6 1 0 
0 13 0 97 0 0 0 0 
0 3 18 4 0 0 16 0 
0 0 10 16 2 0 79 1 
0 1 5 98 0 2 0 0 
0 0 3 33 1 3 2 0 
0 7 1 4 0 0 7 0 
0 27 0 0 0 0 0 0 

77 77 0 0 0 0 0 0 
0 71 35 12 0 0 0 0 
6 56 0 2 20 2 0 0 
3 74 0 33 0 0 0 0 
2 25 0 10 0 0 4 0 
0 16 0 1 91 0 0 0 
2 100 1 0 3 0 0 0 
2 39 0 0 1 0 0 0 
0 14 0 1 1 0 2 1 
3 7 0 5 12 0 0 0 

67 58 25 4 0 0 0 0 0 0 
1 3 17 0 73 19 5 0 0 0 
6 13 20 15 13 3 9 7 0 0 
13 90 0 0 7 0 0 0 0 0 
2 1 29 7 2 0 0 0 0 0 
1 23 75 3 6 0 0 0 0 0 
74 20 7 1 2 0 0 0 2 0 
5 11 1 0 1 11 1 0 0 12 
0 3 16 0 0 0 0 0 0 0 
0 2 25 0 0 0 0 0 0 0 

38 116 0 0 0 0 
1 86 13 9 5 4 
4 35 11 12 12 12 
85 21 0 0 0 4 
19 22 0 0 0 0 
13 79 0 0 0 16 
0 50 0 5 51 0 
0 20 0 0 21 1 
13 4 0 0 1 1 
0 25 0 0 2 0 

146 8 0 0 0 0 0 0 0 0 
63 1 26 8 20 0 0 0 0 0 
30 18 0 1 18 2 7 2 6 2 
3 11 0 0 95 0 0 1 0 0 
10 10 0 0 9 0 0 0 4 8 
13 0 0 0 95 0 0 0 0 0 
40 29 0 0 0 37 0 0 0 0 
1 0 0 0 27 0 0 11 0 3 
3 5 0 2 9 0 0 0 0 0 
17 0 0 0 2 0 0 8 0 0 

74 36 28 16 0 0 0 
0 0 17 34 11 56 0 
0 0 37 3 0 39 7 
0 0 33 42 0 35 0 
0 0 36 5 0 0 0 
0 34 46 27 0 1 0 
0 0 58 0 3 31 14 
0 0 23 1 0 17 1 
0 0 5 10 3 1 0 
0 0 4 0 0 23 0 

96 39 19 0 0 
63 15 0 40 0 
16 28 12 28 2 
0 4 0 106 0 
8 9 0 24 0 
8 16 1 83 0 
15 84 0 7 0 
0 9 0 7 26 
5 3 0 7 4 
0 1 0 12 14 

111 31 12 0 0 0 0 0 
0 2 85 21 10 0 0 0 
18 40 24 4 0 0 0 0 
3 11 35 55 0 6 0 0 
33 4 0 4 0 0 0 0 
1 4 0 0 2 0 101 0 
11 0 11 15 0 0 69 0 
2 27 1 12 0 0 0 0 
1 13 0 1 0 0 0 4 
21 0 0 2 0 0 4 0 

133 21 0 0 0 0 0 0 
40 1 12 65 0 0 0 0 
31 12 10 33 0 0 0 0 
59 9 0 39 3 0 0 0 
1 4 0 36 0 0 0 0 
33 0 2 71 0 2 0 0 
27 60 9 0 8 0 2 0 
7 2 0 23 0 10 0 0 
2 0 0 15 0 2 0 0 
0 15 0 11 0 0 0 1 

128 8 18 0 0 0 0 
99 3 15 1 0 0 0 
65 5 3 12 1 0 0 
21 49 0 40 0 0 0 
18 1 22 0 0 0 0 
3 79 6 20 0 0 0 
78 0 0 0 19 9 0 
19 2 0 21 0 0 0 
12 1 4 2 0 0 0 
21 0 0 0 0 0 6 

25 69 60 0 0 0 0 0 
118 0 0 0 0 0 0 0 
51 20 12 1 2 0 0 0 
53 47 2 8 0 0 0 0 
11 1 29 0 0 0 0 0 
51 3 45 0 0 9 0 0 
89 16 1 0 0 0 0 0 
24 7 8 0 0 0 3 0 
7 2 8 0 0 0 0 2 
17 5 5 0 0 0 0 0 

24 129 1 0 0 0 0 0 
0 92 12 14 0 0 0 0 
4 61 18 0 2 1 0 0 
0 107 3 0 0 0 0 0 
0 15 12 0 7 0 7 0 
0 108 0 0 0 0 0 0 
0 106 0 0 0 0 0 0 
0 37 1 0 2 0 0 2 
0 16 3 0 0 0 0 0 
0 11 16 0 0 0 0 0 

90 22 31 9 2 0 0 0 0 
0 0 48 64 0 4 2 0 0 
0 0 3 39 0 13 23 8 0 
0 0 0 4 0 0 106 0 0 
0 0 3 29 0 6 3 0 0 
0 1 0 89 0 1 16 1 0 
0 0 0 70 0 3 33 0 0 
31 2 0 3 0 2 4 0 0 
0 0 7 4 0 0 8 0 0 
0 0 0 3 0 4 17 0 3 

11 107 21 15 0 0 0 
96 0 4 0 5 13 0 
48 2 12 1 0 23 0 
85 0 0 0 0 0 25 
6 21 0 14 0 0 0 
106 1 0 0 0 0 1 
0 0 0 37 69 0 0 
1 0 6 1 18 15 1 
11 2 0 0 0 6 0 
6 0 1 0 0 0 20 

142 7 3 1 1 0 0 0 0 0 
30 39 2 0 0 4 43 0 0 0 
12 37 7 13 0 14 0 2 1 0 
49 47 0 1 9 0 4 0 0 0 
22 10 9 0 0 0 0 0 0 0 
0 7 0 0 0 7 46 0 0 48 
6 33 23 0 0 1 2 0 41 0 
8 34 0 0 0 0 0 0 0 0 
2 5 2 0 4 1 5 0 0 0 
0 8 12 0 0 0 7 0 0 0 

48 36 21 30 6 11 2 0 0 0 
0 5 108 4 0 1 0 0 0 0 
28 15 18 9 0 0 9 7 0 0 
0 0 45 11 0 0 54 0 0 0 
20 20 1 0 0 0 0 0 0 0 
19 0 8 2 1 78 0 0 0 0 
3 66 2 34 0 0 0 0 1 0 
10 0 27 3 0 2 0 0 0 0 
3 10 0 0 0 6 0 0 0 0 
1 0 0 21 0 0 1 0 0 4 

114 30 10 0 0 0 0 0 0 0 
0 81 3 8 25 1 0 0 0 0 
8 12 3 19 15 28 1 0 0 0 
6 3 57 0 0 5 0 39 0 0 
10 31 0 0 0 0 0 0 0 0 
4 11 69 0 0 24 0 0 0 0 
0 48 0 0 9 0 0 0 39 10 
23 1 3 0 1 14 0 0 0 0 
0 6 2 0 0 10 0 0 1 0 
3 0 18 0 0 6 0 0 0 0 

118 27 8 1 0 0 0 
0 39 48 31 0 0 0 
14 23 4 43 1 1 0 
8 1 20 81 0 0 0 
20 13 2 6 0 0 0 
24 11 18 54 0 0 1 
3 4 36 63 0 0 0 
16 1 4 6 15 0 0 
1 5 10 3 0 0 0 
10 7 10 0 0 0 0 

113 12 19 9 1 0 0 0 0 0 
6 8 104 0 0 0 0 0 0 0 
3 5 61 2 0 6 2 6 1 0 
0 3 107 0 0 0 0 0 0 0 
10 3 23 0 0 3 2 0 0 0 
25 3 60 0 5 15 0 0 0 0 
1 22 48 25 0 0 0 0 0 10 
0 0 22 12 0 6 0 2 0 0 
0 2 10 0 0 0 0 0 7 0 
0 12 15 0 0 0 0 0 0 0 

148 6 0 0 0 0 0 0 0 0 
114 0 3 1 0 0 0 0 0 0 
72 2 1 0 8 2 1 0 0 0 
47 0 41 0 22 0 0 0 0 0 
25 1 4 0 4 0 0 7 0 0 
77 7 2 0 0 0 0 22 0 0 
19 58 29 0 0 0 0 0 0 0 
32 0 8 0 0 0 0 2 0 0 
10 2 2 0 2 1 0 0 2 0 
10 13 0 0 0 0 0 2 0 2 

113 14 15 9 3 0 0 0 
7 0 34 0 4 68 5 0 
7 15 22 8 16 18 0 0 
0 0 101 0 0 7 0 2 
1 11 7 1 21 0 0 0 
0 38 39 0 31 0 0 0 
47 11 0 0 48 0 0 0 
21 7 9 0 0 5 0 0 
3 3 4 0 5 4 0 0 
1 1 20 0 3 2 0 0 

90 61 3 0 0 0 0 0 0 
25 60 7 20 6 0 0 0 0 
36 39 0 2 5 3 1 0 0 
0 69 0 0 0 41 0 0 0 
18 17 4 0 0 0 0 2 0 
17 1 0 0 89 0 0 0 1 
4 13 10 79 0 0 0 0 0 
23 0 0 1 13 5 0 0 0 
11 3 0 0 5 0 0 0 0 
22 4 0 1 0 0 0 0 0 

73 68 11 1 1 0 0 0 
0 2 65 7 41 3 0 0 
0 9 32 4 7 31 3 0 
0 62 3 0 35 10 0 0 
5 3 7 0 13 13 0 0 
0 4 32 55 0 1 0 16 
0 83 22 0 0 1 0 0 
4 12 3 2 0 21 0 0 
1 1 2 0 12 3 0 0 
0 13 2 0 12 0 0 0 

111 10 11 19 3 0 
15 2 98 1 2 0 
35 4 39 1 7 0 
19 0 91 0 0 0 
0 3 26 0 12 0 
0 106 1 0 1 0 
31 8 1 5 61 0 
2 14 23 1 2 0 
1 7 1 1 7 2 
11 1 0 4 11 0 

11 101 34 2 6 0 0 0 0 0 0 0 0 0 
25 16 0 20 12 42 2 1 0 0 0 0 0 0 
2 13 38 12 7 0 4 0 1 6 3 0 0 0 
0 0 51 0 0 0 0 0 0 59 0 0 0 0 
2 0 13 5 16 0 0 1 0 2 0 2 0 0 
14 20 23 0 2 0 0 0 0 18 0 0 31 0 
6 0 0 69 0 0 0 31 0 0 0 0 0 0 
0 5 27 0 0 0 9 0 0 1 0 0 0 0 
3 1 5 0 2 0 0 0 2 0 0 5 0 1 
4 1 7 0 1 0 0 0 0 0 14 0 0 0 

57 79 18 0 0 0 0 
16 102 0 0 0 0 0 
15 40 2 11 14 3 1 
0 110 0 0 0 0 0 
0 20 0 0 21 0 0 
29 79 0 0 0 0 0 
49 57 0 0 0 0 0 
17 25 0 0 0 0 0 
11 5 3 0 0 0 0 
7 20 0 0 0 0 0 

153 1 0 0 0 0 
112 6 0 0 0 0 
54 31 1 0 0 0 
99 11 0 0 0 0 
18 18 0 5 0 0 
92 16 0 0 0 0 
100 6 0 0 0 0 
27 15 0 0 0 0 
11 1 0 0 6 1 
27 0 0 0 0 0 

125 18 7 1 3 0 0 
56 62 0 0 0 0 0 
22 56 0 1 5 2 0 
1 109 0 0 0 0 0 
7 33 0 0 0 0 1 
21 39 0 0 48 0 0 
2 104 0 0 0 0 0 
16 15 0 0 11 0 0 
8 10 0 0 1 0 0 
0 27 0 0 0 0 0 

91 44 1 9 5 4 0 0 0 
16 0 51 48 0 3 0 0 0 
30 0 1 12 28 14 1 0 0 
70 6 19 0 0 15 0 0 0 
0 0 11 19 5 3 3 0 0 
5 23 48 2 0 21 8 1 0 
0 0 0 0 8 97 0 0 1 
5 3 2 8 10 10 1 3 0 
1 0 4 4 0 10 0 0 0 
0 0 0 0 2 25 0 0 0 

121 31 2 0 0 0 
64 47 0 7 0 0 
49 4 15 18 0 0 
69 2 28 9 2 0 
31 0 0 10 0 0 
9 72 27 0 0 0 
81 14 0 11 0 0 
30 0 11 0 0 1 
7 8 1 3 0 0 
8 3 0 7 9 0 

150 3 1 0 0 0 0 0 
61 39 16 1 1 0 0 0 
69 6 7 0 0 4 0 0 
34 0 76 0 0 0 0 0 
34 2 4 0 0 0 1 0 
21 0 0 1 0 0 0 86 
70 22 6 0 0 0 8 0 
17 5 10 0 0 0 10 0 
15 1 2 0 0 0 1 0 
13 0 10 0 4 0 0 0 

81 63 8 2 0 0 0 0 
13 20 17 59 9 0 0 0 
19 19 7 24 3 14 0 0 
0 6 0 0 0 69 35 0 
1 8 0 32 0 0 0 0 
86 0 11 11 0 0 0 0 
43 45 0 17 0 1 0 0 
10 3 20 0 0 0 0 9 
3 13 0 3 0 0 0 0 
12 1 9 0 0 5 0 0 

147 2 5 0 0 0 0 
23 0 91 2 2 0 0 
47 0 1 38 0 0 0 
52 0 57 1 0 0 0 
10 0 6 23 0 2 0 
24 0 0 46 38 0 0 
28 0 0 71 0 7 0 
0 0 3 39 0 0 0 
6 0 9 4 0 0 0 
20 0 0 4 0 0 3 

39 104 11 0 0 0 0 0 0 0 0 0 0 
0 0 94 4 15 5 0 0 0 0 0 0 0 
26 0 8 2 1 0 34 3 9 1 2 0 0 
6 70 0 0 0 8 0 0 26 0 0 0 0 
2 27 0 2 0 0 0 0 2 7 0 1 0 
70 0 0 12 0 10 0 1 3 0 12 0 0 
2 0 77 1 0 2 0 0 13 1 0 0 10 
0 4 0 5 3 0 5 7 16 0 2 0 0 
1 2 1 1 0 9 4 0 1 0 0 0 0 
10 0 0 0 0 0 0 0 17 0 0 0 0 

137 14 2 1 0 0 0 0 0 0 
48 0 55 0 15 0 0 0 0 0 
22 0 46 0 15 2 1 0 0 0 
39 0 71 0 0 0 0 0 0 0 
0 0 34 0 7 0 0 0 0 0 
14 0 72 0 0 0 11 11 0 0 
0 0 37 0 0 0 69 0 0 0 
0 0 32 0 6 0 2 0 2 0 
0 0 11 0 0 0 0 6 0 2 
5 0 14 0 5 0 3 0 0 0 

145 5 4 0 0 0 
108 0 10 0 0 0 
47 1 9 21 6 2 
28 0 0 0 82 0 
30 0 1 10 0 0 
70 7 0 0 31 0 
106 0 0 0 0 0 
42 0 0 0 0 0 
16 0 1 0 0 2 
14 6 0 0 7 0 

105 49 0 0 0 0 0 0 
56 22 33 7 0 0 0 0 
44 24 0 0 6 8 1 3 
0 17 0 0 0 0 0 93 
0 39 0 0 0 0 0 2 
16 92 0 0 0 0 0 0 
3 62 0 0 0 0 0 41 
25 15 0 2 0 0 0 0 
2 17 0 0 0 0 0 0 
1 25 0 1 0 0 0 0 

120 30 1 1 2 0 0 0 0 0 
6 14 0 3 75 20 0 0 0 0 
29 13 11 14 6 0 2 11 0 0 
23 0 0 87 0 0 0 0 0 0 
26 0 0 0 14 0 0 0 1 0 
40 33 32 0 3 0 0 0 0 0 
65 0 14 0 1 0 0 0 0 26 
23 8 0 10 1 0 0 0 0 0 
17 1 0 0 1 0 0 0 0 0 
19 0 1 0 7 0 0 0 0 0 

138 14 2 0 
26 85 7 0 
57 10 15 4 
69 19 22 0 
14 8 16 3 
7 0 101 0 
0 0 81 25 
34 3 4 1 
1 11 6 1 
0 5 22 0 

131 23 0 0 
113 3 2 0 
65 0 1 20 
110 0 0 0 
40 1 0 0 
99 9 0 0 
106 0 0 0 
42 0 0 0 
14 5 0 0 
27 0 0 0 

52 69 28 3 2 0 0 0 0 0 0 0 
17 1 33 0 0 37 30 0 0 0 0 0 
2 11 59 0 2 4 1 5 2 0 0 0 
0 0 104 0 6 0 0 0 0 0 0 0 
2 4 15 0 0 2 0 0 0 16 2 0 
36 0 70 0 0 0 2 0 0 0 0 0 
27 18 58 0 0 3 0 0 0 0 0 0 
5 0 6 0 30 0 0 1 0 0 0 0 
0 3 12 0 0 0 0 0 1 0 1 2 
4 1 22 0 0 0 0 0 0 0 0 0 

119 24 3 8 0 0 0 0 0 
75 0 0 7 36 0 0 0 0 
63 6 0 4 0 12 1 0 0 
97 0 0 3 0 0 3 7 0 
6 0 0 35 0 0 0 0 0 
97 0 0 10 0 0 1 0 0 
82 1 0 12 0 0 2 0 9 
16 0 0 7 0 0 0 19 0 
7 0 0 3 0 0 7 2 0 
2 0 0 25 0 0 0 0 0 

75 62 16 1 0 0 
63 6 19 0 30 0 
20 40 22 3 1 0 
0 52 55 3 0 0 
5 18 5 6 0 7 
67 11 14 0 0 16 
3 95 0 8 0 0 
14 16 9 0 3 0 
14 4 0 1 0 0 
0 14 0 13 0 0 

33 52 37 29 3 0 
0 12 100 1 5 0 
0 29 21 0 36 0 
51 20 23 16 0 0 
0 15 15 9 2 0 
1 0 78 0 29 0 
0 1 81 5 19 0 
0 0 23 0 2 17 
0 0 17 0 2 0 
0 24 3 0 0 0 

27 65 55 4 2 1 0 0 0 0 
21 43 30 0 0 0 4 15 5 0 
28 16 16 13 4 2 0 0 6 1 
23 4 61 0 4 13 0 0 5 0 
0 6 0 0 0 1 0 0 34 0 
23 6 27 0 34 3 0 0 6 9 
61 18 6 2 0 19 0 0 0 0 
13 22 1 0 0 0 0 0 4 2 
8 0 9 0 0 1 0 1 0 0 
0 0 22 0 0 0 0 0 5 0 

56 89 6 1 2 0 0 0 0 
47 0 37 0 1 33 0 0 0 
28 17 16 5 10 0 9 1 0 
0 3 0 0 67 0 40 0 0 
1 0 6 0 32 0 2 0 0 
2 5 0 0 99 0 0 0 2 
6 19 0 0 81 0 0 0 0 
0 0 33 0 0 8 0 0 1 
2 3 0 0 12 0 0 2 0 
0 23 0 0 0 0 4 0 0 

91 56 7 0 0 0 
18 0 77 23 0 0 
72 1 13 0 0 0 
75 35 0 0 0 0 
30 2 9 0 0 0 
21 66 17 0 4 0 
59 6 41 0 0 0 
41 0 1 0 0 0 
9 0 10 0 0 0 
1 0 25 0 0 1 

85 69 0 0 0 0 
0 117 1 0 0 0 
14 46 9 14 3 0 
94 14 0 0 2 0 
9 11 0 21 0 0 
0 108 0 0 0 0 
12 80 0 0 0 14 
17 25 0 0 0 0 
8 10 0 1 0 0 
3 22 2 0 0 0 

133 14 5 2 0 0 0 0 
16 31 14 0 54 3 0 0 
35 1 34 0 0 0 16 0 
50 18 42 0 0 0 0 0 
13 22 6 0 0 0 0 0 
49 4 55 0 0 0 0 0 
51 0 54 0 0 0 0 1 
39 1 2 0 0 0 0 0 
5 2 12 0 0 0 0 0 
26 0 1 0 0 0 0 0 

80 66 5 3 0 0 0 0 0 0 
0 0 53 0 63 2 0 0 0 0 
0 8 44 0 6 9 16 3 0 0 
0 0 32 0 0 0 78 0 0 0 
0 0 32 0 1 5 3 0 0 0 
0 0 42 0 9 3 53 0 1 0 
0 23 5 0 57 0 0 0 21 0 
5 0 21 0 1 2 13 0 0 0 
0 0 6 0 4 0 6 0 0 3 
2 2 4 0 18 0 1 0 0 0 

62 41 39 6 6 0 0 0 
0 76 30 12 0 0 0 0 
0 42 36 7 0 1 0 0 
93 0 13 4 0 0 0 0 
5 3 12 3 0 0 18 0 
5 7 48 20 0 0 4 24 
0 14 5 87 0 0 0 0 
0 0 39 2 0 0 1 0 
4 0 15 0 0 0 0 0 
0 0 26 1 0 0 0 0 

18 132 4 0 
3 115 0 0 
13 43 28 2 
78 32 0 0 
41 0 0 0 
77 20 11 0 
15 69 22 0 
5 37 0 0 
0 17 2 0 
0 27 0 0 

30 116 5 3 0 0 0 0 
0 22 91 0 5 0 0 0 
44 29 5 0 2 3 3 0 
0 109 0 0 1 0 0 0 
8 2 28 0 2 0 0 1 
1 86 21 0 0 0 0 0 
0 12 9 0 61 0 24 0 
1 36 0 0 5 0 0 0 
0 9 2 0 5 2 1 0 
21 0 6 0 0 0 0 0 

119 33 1 1 0 
114 0 0 3 1 
49 0 7 4 26 
94 0 1 12 3 
26 0 2 13 0 
58 0 34 12 4 
44 0 0 52 10 
40 0 1 1 0 
8 2 6 3 0 
25 0 1 1 0 

93 53 4 4 0 0 0 0 0 0 
80 0 0 0 38 0 0 0 0 0 
34 28 0 0 0 24 0 0 0 0 
56 35 0 0 0 19 0 0 0 0 
35 0 0 2 0 1 3 0 0 0 
55 8 0 0 0 0 0 45 0 0 
83 0 0 0 0 15 0 0 8 0 
7 4 0 0 0 31 0 0 0 0 
13 0 0 1 1 1 0 0 0 3 
1 0 0 23 2 1 0 0 0 0 

148 2 4 0 0 0 
112 2 3 1 0 0 
47 5 34 0 0 0 
74 6 30 0 0 0 
35 0 4 2 0 0 
53 1 54 0 0 0 
21 0 85 0 0 0 
12 1 28 0 1 0 
12 0 6 0 0 1 
14 0 13 0 0 0 

154 0 0 0 0 0 0 0 
12 2 95 9 0 0 0 0 
25 0 35 5 12 5 4 0 
2 0 108 0 0 0 0 0 
39 0 0 2 0 0 0 0 
102 0 6 0 0 0 0 0 
88 0 1 1 16 0 0 0 
11 0 26 0 0 1 0 4 
15 0 4 0 0 0 0 0 
26 0 1 0 0 0 0 0 

94 15 33 12 0 0 0 0 0 0 0 
8 1 9 0 99 1 0 0 0 0 0 
56 4 0 4 8 2 10 2 0 0 0 
109 0 1 0 0 0 0 0 0 0 0 
36 0 0 4 0 0 0 0 1 0 0 
13 0 23 0 27 21 0 18 1 5 0 
39 0 66 0 0 0 0 1 0 0 0 
37 0 2 0 0 3 0 0 0 0 0 
14 0 2 3 0 0 0 0 0 0 0 
0 0 0 14 0 0 0 0 0 0 13 

109 36 8 1 0 0 0 
68 29 0 0 20 1 0 
62 3 0 0 0 21 0 
0 110 0 0 0 0 0 
12 4 0 23 0 1 1 
18 0 0 0 0 90 0 
94 12 0 0 0 0 0 
10 30 2 0 0 0 0 
13 5 0 0 0 1 0 
7 11 0 0 0 9 0 

123 30 1 0 0 
55 61 2 0 0 
56 6 24 0 0 
18 88 4 0 0 
15 2 24 0 0 
61 0 47 0 0 
64 33 1 6 2 
10 32 0 0 0 
13 2 4 0 0 
5 1 21 0 0 

154 0 0 
118 0 0 
85 1 0 
72 0 38 
41 0 0 
108 0 0 
106 0 0 
42 0 0 
19 0 0 
27 0 0 

39 8 37 42 28 0 0 0 
53 0 51 2 8 4 0 0 
74 0 4 1 6 0 1 0 
54 0 56 0 0 0 0 0 
23 0 7 10 1 0 0 0 
17 0 91 0 0 0 0 0 
51 0 38 3 9 0 3 2 
5 3 32 0 2 0 0 0 
9 4 5 1 0 0 0 0 
4 0 0 1 22 0 0 0 

77 77 0 0 0 0 0 0 0 0 
74 0 43 1 0 0 0 0 0 0 
47 17 1 4 17 0 0 0 0 0 
25 80 0 0 5 0 0 0 0 0 
14 17 0 5 0 5 0 0 0 0 
19 76 0 7 6 0 0 0 0 0 
27 58 0 0 0 0 21 0 0 0 
13 0 1 0 1 0 22 5 0 0 
3 12 3 0 0 0 0 0 1 0 
10 0 0 0 0 0 0 0 1 16 

44 52 58 0 0 0 0 0 0 0 
3 12 69 34 0 0 0 0 0 0 
3 7 57 14 2 1 2 0 0 0 
0 76 7 0 0 0 0 27 0 0 
1 17 19 4 0 0 0 0 0 0 
0 0 77 26 0 3 0 0 2 0 
0 31 10 7 0 22 0 0 6 30 
1 0 40 1 0 0 0 0 0 0 
0 7 2 1 0 0 8 0 0 1 
0 0 1 0 0 1 0 0 0 25 

45 74 35 0 0 0 0 0 0 0 0 
0 0 8 12 98 0 0 0 0 0 0 
0 1 54 3 25 2 1 0 0 0 0 
0 0 99 0 9 0 1 1 0 0 0 
9 0 26 0 3 0 3 0 0 0 0 
0 8 89 0 1 0 0 0 10 0 0 
15 0 55 0 0 0 0 0 0 36 0 
0 3 36 0 3 0 0 0 0 0 0 
0 0 15 0 1 0 1 0 0 0 2 
0 5 21 0 1 0 0 0 0 0 0 

144 10 0 0 0 0 
66 6 46 0 0 0 
40 31 11 3 1 0 
99 11 0 0 0 0 
21 3 6 6 5 0 
105 2 0 1 0 0 
94 7 0 0 0 5 
8 0 5 29 0 0 
9 10 0 0 0 0 
15 10 0 2 0 0 

24 130 0 0 0 
40 56 22 0 0 
19 35 14 18 0 
0 30 79 0 1 
0 29 12 0 0 
1 102 5 0 0 
0 81 25 0 0 
0 39 3 0 0 
0 13 6 0 0 
1 2 24 0 0 

122 24 8 0 0 0 0 0 0 0 
38 0 50 30 0 0 0 0 0 0 
49 0 20 5 2 7 3 0 0 0 
106 0 4 0 0 0 0 0 0 0 
26 0 2 11 0 0 0 2 0 0 
39 0 18 1 0 17 0 33 0 0 
7 0 82 0 0 0 0 0 17 0 
9 0 1 0 5 0 0 0 0 27 
11 0 5 3 0 0 0 0 0 0 
26 0 0 0 0 0 0 1 0 0 

131 23 0 0 
105 0 12 1 
69 12 4 1 
87 0 2 21 
41 0 0 0 
108 0 0 0 
77 1 28 0 
14 0 18 10 
19 0 0 0 
27 0 0 0 

123 31 0 0 
116 2 0 0 
55 14 4 13 
91 16 0 3 
15 4 11 11 
5 3 0 100 
96 2 0 8 
26 0 6 10 
17 0 0 2 
22 4 0 1 

79 29 45 1 0 0 0 0 0 
112 5 0 0 1 0 0 0 0 
5 35 23 18 2 3 0 0 0 
0 15 95 0 0 0 0 0 0 
0 35 3 0 0 0 3 0 0 
17 1 59 11 20 0 0 0 0 
11 5 86 0 0 0 0 4 0 
0 25 2 12 0 0 0 2 1 
0 6 3 5 5 0 0 0 0 
0 0 2 25 0 0 0 0 0 

142 1 11 0 0 0 0 0 
7 54 4 43 10 0 0 0 
30 3 2 40 0 6 5 0 
88 10 7 5 0 0 0 0 
0 41 0 0 0 0 0 0 
102 2 0 0 3 0 0 1 
63 0 0 0 0 0 43 0 
8 14 19 1 0 0 0 0 
2 11 2 4 0 0 0 0 
13 0 0 14 0 0 0 0 

107 43 3 1 0 0 0 
0 117 0 1 0 0 0 
5 43 15 0 22 1 0 
102 1 0 0 7 0 0 
0 40 0 1 0 0 0 
0 103 0 5 0 0 0 
14 92 0 0 0 0 0 
3 25 0 0 0 14 0 
1 8 1 0 0 0 9 
0 26 1 0 0 0 0 

84 66 4 0 0 0 0 
36 0 8 56 18 0 0 
11 24 9 35 0 7 0 
97 3 0 10 0 0 0 
7 1 29 3 1 0 0 
74 8 0 26 0 0 0 
17 66 14 9 0 0 0 
1 0 2 33 0 5 1 
6 0 0 4 9 0 0 
0 1 0 26 0 0 0 

91 14 49 0 0 0 0 0 
27 37 0 53 1 0 0 0 
51 10 2 0 0 20 1 2 
105 0 5 0 0 0 0 0 
41 0 0 0 0 0 0 0 
95 2 8 0 0 3 0 0 
15 59 0 0 0 32 0 0 
26 15 1 0 0 0 0 0 
16 0 3 0 0 0 0 0 
27 0 0 0 0 0 0 0 

60 88 6 0 0 0 
45 5 62 6 0 0 
14 5 34 0 31 2 
35 0 75 0 0 0 
3 1 37 0 0 0 
45 28 27 0 8 0 
24 25 57 0 0 0 
13 3 25 0 1 0 
9 6 4 0 0 0 
0 3 0 0 24 0 

70 83 1 0 0 0 0 
45 72 0 1 0 0 0 
22 58 0 0 5 1 0 
107 3 0 0 0 0 0 
9 30 0 0 2 0 0 
82 26 0 0 0 0 0 
40 66 0 0 0 0 0 
24 7 1 0 0 0 10 
7 11 0 0 1 0 0 
27 0 0 0 0 0 0 

70 28 36 17 3 0 0 0 0 0 0 
68 46 0 0 0 3 1 0 0 0 0 
23 35 0 0 0 0 0 6 15 7 0 
97 3 0 0 0 0 0 10 0 0 0 
0 35 0 2 0 1 0 3 0 0 0 
71 22 0 8 0 7 0 0 0 0 0 
77 9 0 0 0 0 4 8 0 8 0 
19 19 0 0 0 0 3 0 0 0 1 
7 10 0 0 0 0 0 2 0 0 0 
22 2 0 0 0 0 0 3 0 0 0 

130 24 0 0 0 0 0 
26 53 26 6 7 0 0 
6 2 8 0 58 10 2 
53 2 0 0 1 54 0 
0 0 14 12 15 0 0 
42 0 1 0 65 0 0 
2 2 7 28 67 0 0 
4 0 17 0 21 0 0 
4 5 4 0 6 0 0 
0 0 0 0 15 0 12 

10 75 4 23 23 19 0 0 0 
12 46 0 0 59 1 0 0 0 
33 38 0 1 3 0 8 3 0 
2 96 0 0 12 0 0 0 0 
27 3 0 1 10 0 0 0 0 
2 10 0 0 4 0 69 0 23 
25 70 0 0 11 0 0 0 0 
3 38 0 0 1 0 0 0 0 
13 4 0 0 2 0 0 0 0 
2 25 0 0 0 0 0 0 0 

141 4 9 0 0 0 0 
34 76 7 1 0 0 0 
48 11 9 0 8 8 2 
100 0 10 0 0 0 0 
10 15 16 0 0 0 0 
67 8 31 2 0 0 0 
84 1 5 4 12 0 0 
7 1 33 0 0 0 1 
11 5 2 0 0 1 0 
15 1 11 0 0 0 0 

143 8 2 1 0 0 0 0 
5 21 0 0 90 1 1 0 
41 33 0 1 0 1 10 0 
69 0 0 0 41 0 0 0 
35 0 5 0 1 0 0 0 
19 77 0 0 3 9 0 0 
75 0 0 0 0 0 0 31 
30 1 11 0 0 0 0 0 
18 0 0 0 0 1 0 0 
25 2 0 0 0 0 0 0 

86 6 61 1 0 0 0 0 0 0 0 
0 11 38 69 0 0 0 0 0 0 0 
0 8 41 2 5 13 11 6 0 0 0 
0 19 14 29 0 0 0 2 46 0 0 
0 0 19 7 0 2 0 2 11 0 0 
0 8 32 16 11 4 37 0 0 0 0 
0 2 18 69 2 14 0 0 0 1 0 
0 0 12 30 0 0 0 0 0 0 0 
0 6 10 1 0 1 0 1 0 0 0 
0 20 4 2 0 0 0 0 0 0 1 

135 13 6 0 0 0 0 0 0 
10 32 34 42 0 0 0 0 0 
29 39 7 3 4 4 0 0 0 
0 106 0 0 0 0 4 0 0 
15 0 0 0 0 13 0 13 0 
10 80 3 15 0 0 0 0 0 
67 9 30 0 0 0 0 0 0 
8 5 16 0 0 13 0 0 0 
3 9 2 0 0 0 0 0 5 
0 5 21 1 0 0 0 0 0 

8 146 0 0 
10 83 25 0 
2 81 2 1 
72 15 1 22 
2 3 36 0 
0 50 58 0 
9 97 0 0 
3 39 0 0 
1 14 4 0 
0 27 0 0 

114 35 3 2 0 0 0 0 0 
6 68 38 6 0 0 0 0 0 
2 33 8 4 26 11 2 0 0 
0 107 3 0 0 0 0 0 0 
5 10 14 0 0 9 2 1 0 
0 1 17 37 0 3 0 0 50 
1 19 55 7 0 24 0 0 0 
1 2 38 1 0 0 0 0 0 
7 7 3 0 0 2 0 0 0 
5 1 0 0 20 1 0 0 0 

110 43 1 0 0 
5 8 105 0 0 
28 33 25 0 0 
2 71 37 0 0 
38 3 0 0 0 
9 83 16 0 0 
6 83 17 0 0 
2 12 12 16 0 
0 3 16 0 0 
1 1 17 0 8 

136 5 13 0 
48 0 70 0 
58 10 12 6 
99 6 5 0 
41 0 0 0 
98 5 5 0 
80 25 1 0 
20 8 14 0 
17 0 0 2 
27 0 0 0 

70 51 16 4 13 0 0 0 0 
65 2 0 23 20 8 0 0 0 
32 37 1 1 13 1 1 0 0 
0 0 0 0 109 1 0 0 0 
18 1 0 2 1 16 0 3 0 
2 48 0 0 24 34 0 0 0 
56 0 0 49 0 1 0 0 0 
24 8 0 5 1 4 0 0 0 
8 3 1 0 7 0 0 0 0 
0 20 0 0 0 1 0 0 6 

119 34 1 0 0 0 
100 6 0 12 0 0 
46 1 0 30 9 0 
107 0 0 2 0 1 
31 0 0 3 0 7 
97 0 0 3 0 8 
95 2 0 9 0 0 
42 0 0 0 0 0 
18 0 0 0 1 0 
25 0 0 0 0 2 

112 12 29 1 0 0 0 
55 0 61 2 0 0 0 
24 1 36 20 4 1 0 
15 15 80 0 0 0 0 
31 2 3 0 0 0 5 
11 21 58 6 12 0 0 
32 0 74 0 0 0 0 
13 0 0 1 28 0 0 
9 1 6 1 1 0 1 
7 0 10 0 10 0 0 

62 77 15 0 0 0 
50 10 58 0 0 0 
22 23 13 14 14 0 
88 22 0 0 0 0 
19 13 0 9 0 0 
6 102 0 0 0 0 
51 33 0 0 1 21 
28 14 0 0 0 0 
8 2 0 7 2 0 
0 23 0 4 0 0 

37 55 30 15 17 0 0 0 0 0 
3 0 0 95 2 16 2 0 0 0 
18 0 6 11 18 3 0 9 21 0 
37 0 0 7 0 7 0 6 53 0 
22 0 0 0 0 0 0 8 11 0 
49 3 15 15 19 0 0 1 6 0 
25 58 5 0 1 2 0 0 15 0 
4 0 5 10 1 3 0 0 19 0 
5 0 1 6 1 0 2 0 3 1 
8 4 4 1 8 0 0 0 2 0 

132 17 5 0 0 0 
63 0 22 20 13 0 
22 6 53 5 0 0 
14 73 3 20 0 0 
6 2 31 2 0 0 
91 15 2 0 0 0 
11 33 43 19 0 0 
14 0 15 13 0 0 
13 0 4 0 2 0 
4 0 0 0 0 23 

7 43 104 0 0 0 0 0 0 
53 14 46 4 1 0 0 0 0 
16 12 42 4 10 2 0 0 0 
23 19 55 0 0 0 13 0 0 
11 6 22 0 0 0 0 2 0 
0 13 0 0 58 37 0 0 0 
4 2 0 0 1 15 0 0 84 
0 0 35 0 7 0 0 0 0 
5 2 7 1 1 2 1 0 0 
0 5 22 0 0 0 0 0 0 

77 44 20 9 4 0 0 0 0 
5 22 71 0 0 11 3 6 0 
19 17 16 32 0 0 1 0 1 
42 0 8 0 0 0 0 60 0 
38 0 0 1 0 2 0 0 0 
0 2 89 17 0 0 0 0 0 
0 0 46 60 0 0 0 0 0 
15 1 22 0 0 0 4 0 0 
2 3 11 3 0 0 0 0 0 
0 27 0 0 0 0 0 0 0 

132 18 3 1 0 0 0 0 
2 0 31 4 81 0 0 0 
42 2 6 13 20 1 2 0 
82 0 28 0 0 0 0 0 
8 0 30 2 1 0 0 0 
44 0 0 0 39 0 0 25 
35 0 57 3 10 1 0 0 
26 0 16 0 0 0 0 0 
4 2 5 1 7 0 0 0 
5 0 9 2 11 0 0 0 

123 18 9 2 2 0 0 0 0 0 0 0 
31 0 81 0 0 4 1 1 0 0 0 0 
6 27 5 0 0 12 2 15 16 1 2 0 
3 0 6 0 94 7 0 0 0 0 0 0 
5 3 10 0 0 16 0 5 0 0 2 0 
23 1 0 0 0 22 0 58 0 0 0 4 
3 6 18 0 4 0 0 23 0 51 1 0 
11 0 22 0 5 0 0 3 1 0 0 0 
5 0 1 0 1 3 0 9 0 0 0 0 
5 3 0 0 0 0 14 0 5 0 0 0 

106 39 9 0 0 0 0 0 
45 68 0 3 2 0 0 0 
17 21 8 3 31 6 0 0 
93 0 1 16 0 0 0 0 
6 23 0 0 2 0 10 0 
69 30 0 0 0 0 0 9 
52 54 0 0 0 0 0 0 
24 0 15 0 3 0 0 0 
8 5 1 0 1 0 4 0 
10 4 8 0 5 0 0 0 

46 78 10 11 6 2 1 0 0 0 0 0 
9 2 0 7 0 0 0 100 0 0 0 0 
16 7 3 5 8 37 0 5 3 2 0 0 
0 0 43 4 11 0 0 27 0 0 25 0 
0 0 0 17 0 1 0 1 18 0 0 4 
9 1 0 38 2 0 0 0 29 0 29 0 
4 2 0 1 0 0 0 0 0 0 99 0 
1 3 0 16 0 0 0 4 18 0 0 0 
0 2 1 11 0 0 0 3 2 0 0 0 
8 10 0 1 0 0 0 0 8 0 0 0 

149 3 2 0 0 0 0 
96 0 0 10 12 0 0 
68 1 4 3 4 4 2 
82 0 0 28 0 0 0 
7 14 0 1 6 0 13 
81 18 0 1 8 0 0 
12 0 89 0 5 0 0 
27 0 0 2 0 0 13 
11 0 0 7 0 0 1 
27 0 0 0 0 0 0 

86 14 8 42 4 0 0 0 0 0 0 
0 0 18 4 11 72 8 5 0 0 0 
25 0 45 7 6 0 1 0 2 0 0 
71 0 38 0 0 0 0 1 0 0 0 
9 0 21 1 8 0 0 1 0 1 0 
49 0 13 29 0 0 15 0 2 0 0 
0 0 103 1 2 0 0 0 0 0 0 
1 0 25 0 9 0 0 0 0 0 7 
3 0 1 13 1 0 1 0 0 0 0 
0 0 23 3 1 0 0 0 0 0 0 

133 13 6 2 0 0 0 0 
13 0 0 2 17 85 1 0 
31 4 1 2 1 11 0 36 
70 0 7 0 4 26 0 3 
40 0 0 0 1 0 0 0 
86 0 4 0 3 0 0 15 
85 0 0 1 15 0 0 5 
42 0 0 0 0 0 0 0 
13 0 0 3 2 1 0 0 
27 0 0 0 0 0 0 0 

152 2 0 0 0 0 
79 0 23 2 14 0 
34 5 2 29 0 16 
110 0 0 0 0 0 
40 0 0 0 1 0 
59 0 49 0 0 0 
87 0 19 0 0 0 
42 0 0 0 0 0 
19 0 0 0 0 0 
27 0 0 0 0 0 

107 14 33 0 0 0 
0 0 84 33 1 0 
30 1 52 0 0 3 
4 0 1 0 105 0 
5 0 10 4 22 0 
32 2 73 0 1 0 
15 0 89 1 1 0 
10 0 32 0 0 0 
3 1 15 0 0 0 
3 1 7 0 16 0 

138 12 1 3 0 0 0 0 0 0 
117 0 0 0 1 0 0 0 0 0 
66 0 0 11 0 1 4 4 0 0 
103 0 0 0 0 4 0 0 3 0 
38 0 0 1 1 0 0 0 1 0 
68 0 0 30 0 0 0 0 0 10 
68 0 0 36 0 1 0 0 0 1 
24 0 0 0 0 6 0 0 0 12 
15 0 0 3 0 0 0 0 1 0 
0 0 0 0 19 0 0 0 7 1 

123 31 0 0 0 0 0 0 0 
38 1 65 11 3 0 0 0 0 
15 25 44 0 0 2 0 0 0 
108 2 0 0 0 0 0 0 0 
23 11 0 3 0 0 4 0 0 
38 35 1 0 5 0 0 29 0 
13 78 3 11 1 0 0 0 0 
9 10 7 6 0 0 0 0 10 
12 6 0 0 0 0 1 0 0 
8 1 13 0 0 5 0 0 0 

47 46 50 11 0 0 0 0 
35 80 1 0 1 1 0 0 
48 20 6 0 7 0 5 0 
97 1 0 0 0 12 0 0 
35 0 1 0 4 0 0 1 
0 101 4 2 0 1 0 0 
13 0 75 0 18 0 0 0 
3 35 1 0 0 3 0 0 
15 0 0 0 3 1 0 0 
8 1 16 0 1 1 0 0 

128 7 19 0 0 0 
2 36 76 4 0 0 
16 31 36 1 2 0 
0 90 20 0 0 0 
1 4 26 0 0 10 
66 38 3 1 0 0 
5 0 94 7 0 0 
31 0 11 0 0 0 
4 3 11 1 0 0 
0 6 21 0 0 0 

3 80 29 5 35 2 0 0 0 
0 48 0 0 69 0 1 0 0 
0 10 0 14 56 3 2 1 0 
0 0 0 0 42 0 68 0 0 
0 0 0 0 26 15 0 0 0 
0 53 0 0 41 0 1 0 13 
0 0 0 12 52 0 42 0 0 
11 1 0 0 4 2 2 22 0 
1 1 1 0 14 2 0 0 0 
0 0 0 0 13 0 14 0 0 

72 41 41 0 0 0 0 0 
0 5 0 25 57 31 0 0 
4 22 10 10 15 3 14 8 
0 99 0 0 0 11 0 0 
0 27 3 0 1 10 0 0 
0 30 76 1 0 1 0 0 
0 104 0 0 0 2 0 0 
0 4 0 0 26 11 1 0 
0 10 4 1 2 2 0 0 
0 11 0 0 0 16 0 0 

138 9 5 2 0 0 0 0 
24 70 8 0 16 0 0 0 
0 42 24 9 0 9 2 0 
0 110 0 0 0 0 0 0 
4 18 16 0 0 1 0 2 
78 14 13 3 0 0 0 0 
0 42 64 0 0 0 0 0 
8 20 0 0 0 0 0 14 
0 9 8 1 0 0 1 0 
0 27 0 0 0 0 0 0 

64 7 81 2 0 0 
8 81 5 8 16 0 
5 1 22 55 0 3 
21 22 47 20 0 0 
14 2 21 3 0 1 
3 16 17 72 0 0 
57 0 12 1 0 36 
12 0 24 0 0 6 
5 3 4 7 0 0 
1 0 7 0 19 0 

84 57 13 0 0 0 0 
23 93 1 1 0 0 0 
2 37 13 1 9 18 6 
0 110 0 0 0 0 0 
0 17 24 0 0 0 0 
8 73 27 0 0 0 0 
0 92 5 0 0 9 0 
3 13 26 0 0 0 0 
6 9 4 0 0 0 0 
0 19 5 0 0 0 3 

102 15 6 19 10 2 0 0 0 0 
0 47 41 21 0 2 6 1 0 0 
2 27 10 7 0 0 0 37 3 0 
3 30 0 66 0 0 0 3 0 8 
0 5 1 0 35 0 0 0 0 0 
83 8 6 7 0 0 0 2 0 2 
0 91 3 8 1 0 3 0 0 0 
6 4 7 24 0 0 0 1 0 0 
1 6 1 4 0 0 2 5 0 0 
1 8 1 0 0 17 0 0 0 0 

89 25 13 13 10 4 0 0 0 
8 0 0 54 0 56 0 0 0 
57 14 5 2 0 7 1 0 0 
65 0 0 45 0 0 0 0 0 
11 0 0 1 0 2 0 27 0 
2 8 0 2 0 94 0 0 2 
4 44 0 0 24 34 0 0 0 
8 16 0 4 0 14 0 0 0 
3 1 0 13 0 2 0 0 0 
16 6 0 5 0 0 0 0 0 

132 19 3 0 0 0 0 
44 21 50 3 0 0 0 
25 9 39 0 13 0 0 
37 29 11 12 21 0 0 
17 14 1 6 0 3 0 
9 11 34 44 10 0 0 
79 1 1 25 0 0 0 
9 13 0 14 5 1 0 
3 5 7 1 3 0 0 
0 0 0 23 0 0 4 

74 47 13 13 6 1 0 0 0 0 0 
45 59 0 0 10 1 1 2 0 0 0 
17 33 0 6 5 15 10 0 0 0 0 
84 17 0 0 7 2 0 0 0 0 0 
6 4 0 0 1 0 15 0 2 12 1 
26 53 0 11 5 8 5 0 0 0 0 
45 16 0 0 0 45 0 0 0 0 0 
1 41 0 0 0 0 0 0 0 0 0 
0 17 0 0 1 0 0 1 0 0 0 
0 0 0 21 2 3 1 0 0 0 0 

89 28 35 2 0 0 
45 67 0 5 1 0 
0 50 28 1 6 1 
0 92 3 15 0 0 
0 18 17 3 0 3 
0 108 0 0 0 0 
23 57 26 0 0 0 
8 25 3 5 0 1 
0 15 0 3 0 1 
0 2 25 0 0 0 

148 5 1 0 0 0 0 
20 0 0 98 0 0 0 
79 0 0 3 2 2 0 
20 7 0 0 0 83 0 
14 2 1 3 4 0 17 
108 0 0 0 0 0 0 
47 1 0 6 31 21 0 
41 1 0 0 0 0 0 
12 0 5 2 0 0 0 
2 8 0 16 1 0 0 

22 57 7 68 0 0 0 0 0 
0 11 103 4 0 0 0 0 0 
8 6 33 34 1 1 2 1 0 
0 98 0 2 0 0 0 0 10 
8 0 0 33 0 0 0 0 0 
0 94 13 1 0 0 0 0 0 
1 101 4 0 0 0 0 0 0 
10 13 7 10 0 0 2 0 0 
0 2 7 10 0 0 0 0 0 
14 12 0 1 0 0 0 0 0 

84 40 29 1 0 0 0 
15 80 2 0 20 1 0 
22 44 19 0 0 0 1 
4 99 0 0 0 7 0 
0 14 3 0 13 11 0 
0 75 10 0 23 0 0 
0 30 15 0 9 52 0 
4 19 0 0 0 19 0 
0 12 2 0 0 5 0 
4 15 8 0 0 0 0 

12 45 24 72 1 0 0 0 0 0 
0 52 0 51 0 12 3 0 0 0 
3 69 4 6 4 0 0 0 0 0 
66 32 0 12 0 0 0 0 0 0 
0 18 5 5 13 0 0 0 0 0 
85 3 4 2 7 7 0 0 0 0 
0 9 0 97 0 0 0 0 0 0 
21 13 0 3 1 0 0 4 0 0 
11 3 0 0 1 0 1 0 3 0 
0 5 0 1 0 0 0 0 0 21 

154 0 0 0 
111 7 0 0 
33 36 17 0 
101 0 9 0 
26 15 0 0 
108 0 0 0 
99 7 0 0 
42 0 0 0 
18 0 0 1 
11 16 0 0 

149 3 2 0 0 0 0 0 
10 0 25 82 1 0 0 0 
67 1 11 1 3 3 0 0 
2 0 9 99 0 0 0 0 
8 0 25 8 0 0 0 0 
25 0 44 1 0 21 15 2 
106 0 0 0 0 0 0 0 
1 2 8 31 0 0 0 0 
9 0 5 5 0 0 0 0 
17 0 2 8 0 0 0 0 

87 38 24 1 4 0 0 0 0 0 0 0 0 0 
15 0 13 0 41 23 16 9 1 0 0 0 0 0 
11 2 8 7 16 0 0 0 0 38 3 1 0 0 
49 1 38 0 22 0 0 0 0 0 0 0 0 0 
23 0 10 0 2 0 0 0 0 6 0 0 0 0 
0 0 82 2 8 13 3 0 0 0 0 0 0 0 
21 0 58 0 0 0 1 0 0 0 0 0 26 0 
11 1 2 0 12 11 0 0 0 0 0 0 2 3 
7 0 1 0 3 0 5 0 0 1 2 0 0 0 
1 0 25 0 1 0 0 0 0 0 0 0 0 0 

129 20 3 2 0 0 
44 0 0 74 0 0 
69 0 4 11 1 1 
78 0 0 32 0 0 
34 0 1 6 0 0 
41 1 0 66 0 0 
103 0 0 3 0 0 
35 2 0 5 0 0 
6 0 4 9 0 0 
27 0 0 0 0 0 

132 16 6 0 0 0 0 
54 1 19 41 3 0 0 
26 34 6 3 0 17 0 
39 0 71 0 0 0 0 
16 0 8 16 1 0 0 
108 0 0 0 0 0 0 
91 13 2 0 0 0 0 
27 0 0 15 0 0 0 
7 2 2 0 1 0 7 
5 0 0 16 6 0 0 

154 0 0 0 0 
118 0 0 0 0 
80 3 1 2 0 
110 0 0 0 0 
37 0 0 1 3 
108 0 0 0 0 
106 0 0 0 0 
37 0 5 0 0 
17 0 0 0 2 
26 0 0 1 0 

111 30 8 3 1 1 0 0 0 0 0 
0 92 0 12 14 0 0 0 0 0 0 
27 40 2 0 10 1 4 2 0 0 0 
0 0 0 5 2 0 68 0 32 2 1 
0 30 0 0 0 0 11 0 0 0 0 
36 0 26 0 2 0 42 0 0 2 0 
5 99 0 0 0 0 0 0 2 0 0 
20 17 0 0 4 0 1 0 0 0 0 
9 7 0 0 0 0 0 0 0 0 3 
10 14 0 0 0 1 2 0 0 0 0 

127 27 0 0 0 0 
117 0 1 0 0 0 
61 0 1 23 1 0 
110 0 0 0 0 0 
25 0 0 0 0 16 
99 1 2 0 6 0 
105 0 1 0 0 0 
37 0 5 0 0 0 
15 0 1 0 3 0 
10 0 17 0 0 0 

7 73 18 4 52 0 0 0 
0 76 8 0 0 34 0 0 
0 61 14 2 7 0 2 0 
0 110 0 0 0 0 0 0 
0 16 12 0 2 11 0 0 
0 107 0 0 1 0 0 0 
0 43 1 0 0 62 0 0 
0 22 0 0 20 0 0 0 
0 18 0 0 0 0 0 1 
0 5 22 0 0 0 0 0 

25 8 121 0 0 0 
7 0 111 0 0 0 
15 0 69 2 0 0 
17 0 93 0 0 0 
3 0 18 0 20 0 
41 0 67 0 0 0 
0 0 66 0 0 40 
0 0 39 0 0 3 
1 0 16 0 1 1 
8 0 19 0 0 0 

48 67 1 35 3 0 0 0 0 0 0 
89 6 0 0 0 23 0 0 0 0 0 
1 25 8 6 13 0 11 20 1 1 0 
19 89 0 0 0 0 0 2 0 0 0 
25 0 0 13 0 0 0 0 0 3 0 
16 92 0 0 0 0 0 0 0 0 0 
0 2 0 2 0 0 6 96 0 0 0 
2 12 0 22 0 0 0 6 0 0 0 
4 9 0 1 2 0 0 0 0 0 3 
12 15 0 0 0 0 0 0 0 0 0 

99 44 8 3 0 0 0 0 0 
7 0 43 0 30 6 32 0 0 
47 6 1 7 10 0 14 1 0 
86 0 14 4 0 0 0 0 6 
35 0 0 4 0 0 2 0 0 
16 79 1 11 0 0 1 0 0 
65 2 1 33 1 0 4 0 0 
33 3 6 0 0 0 0 0 0 
13 0 0 4 0 0 2 0 0 
13 0 1 0 0 2 11 0 0 

48 38 55 13 0 0 0 
93 1 0 7 17 0 0 
21 9 49 1 6 0 0 
42 1 18 0 49 0 0 
19 0 0 8 14 0 0 
34 43 0 0 25 6 0 
17 0 0 0 6 0 83 
26 14 0 1 1 0 0 
10 3 0 0 6 0 0 
15 0 0 0 12 0 0 

84 37 20 13 0 0 0 0 0 0 0 
20 0 0 0 92 3 1 1 1 0 0 
1 22 5 0 40 0 3 15 0 0 0 
0 80 0 0 10 0 0 0 0 20 0 
33 6 1 0 1 0 0 0 0 0 0 
13 0 3 0 59 0 13 0 20 0 0 
19 17 0 0 54 0 0 16 0 0 0 
8 1 0 16 15 0 2 0 0 0 0 
0 3 8 0 3 0 0 0 2 1 2 
26 0 0 0 1 0 0 0 0 0 0 

23 122 9 0 0 0 0 
39 0 0 66 13 0 0 
4 72 1 0 9 0 0 
0 110 0 0 0 0 0 
1 38 0 0 2 0 0 
0 108 0 0 0 0 0 
0 92 5 3 3 3 0 
0 42 0 0 0 0 0 
0 14 0 0 1 0 4 
0 23 0 0 1 0 3 

54 74 26 0 0 0 0 0 
4 41 57 16 0 0 0 0 
24 61 1 0 0 0 0 0 
92 18 0 0 0 0 0 0 
31 9 1 0 0 0 0 0 
9 61 19 0 17 2 0 0 
0 102 1 0 0 0 3 0 
12 12 14 0 4 0 0 0 
7 8 3 0 0 0 0 1 
0 0 0 27 0 0 0 0 

128 11 9 6 0 0 0 0 0 0 
110 0 0 0 8 0 0 0 0 0 
29 2 2 3 0 14 13 21 2 0 
51 0 0 0 0 0 57 2 0 0 
27 0 3 0 0 5 0 6 0 0 
62 0 3 1 0 20 0 22 0 0 
46 1 19 0 0 22 18 0 0 0 
19 0 12 0 0 0 0 1 0 10 
5 0 2 0 5 0 0 7 0 0 
0 0 26 0 0 1 0 0 0 0 

101 27 7 19 0 0 0 0 0 0 
77 13 0 23 4 1 0 0 0 0 
46 0 25 10 0 1 4 0 0 0 
106 0 0 0 0 1 0 1 2 0 
31 0 2 8 0 0 0 0 0 0 
19 0 20 54 0 6 0 0 0 9 
65 0 0 41 0 0 0 0 0 0 
40 0 0 0 0 2 0 0 0 0 
8 0 2 2 1 0 6 0 0 0 
10 0 15 2 0 0 0 0 0 0 

133 21 0 
46 72 0 
22 64 0 
107 3 0 
9 32 0 
101 7 0 
17 61 28 
24 18 0 
4 13 2 
22 3 2 

100 54 0 0 0 
66 10 42 0 0 
16 67 2 1 0 
27 6 0 0 77 
19 22 0 0 0 
102 2 4 0 0 
56 3 30 17 0 
7 35 0 0 0 
6 5 8 0 0 
8 19 0 0 0 

154 0 0 0 0 0 
89 24 5 0 0 0 
53 0 0 31 1 1 
61 42 5 2 0 0 
40 0 1 0 0 0 
74 4 21 9 0 0 
105 0 0 1 0 0 
2 12 4 23 0 1 
13 3 3 0 0 0 
21 4 2 0 0 0 

72 41 4 37 0 0 0 0 0 0 
55 0 61 1 1 0 0 0 0 0 
15 0 40 14 0 11 3 3 0 0 
1 0 94 0 0 0 5 0 10 0 
8 0 30 1 0 0 0 0 2 0 
27 0 20 61 0 0 0 0 0 0 
19 0 40 7 0 22 3 15 0 0 
21 0 7 1 0 2 0 4 6 1 
6 0 2 3 0 0 0 8 0 0 
0 0 27 0 0 0 0 0 0 0 

153 1 0 0 0 0 
118 0 0 0 0 0 
71 2 5 6 1 1 
106 0 4 0 0 0 
41 0 0 0 0 0 
108 0 0 0 0 0 
54 18 0 0 0 34 
27 15 0 0 0 0 
13 0 0 0 6 0 
26 1 0 0 0 0 

138 6 7 2 1 
56 4 0 0 58 
36 17 16 0 17 
19 80 0 7 4 
41 0 0 0 0 
1 62 45 0 0 
38 32 35 0 1 
29 5 8 0 0 
13 3 0 0 3 
7 20 0 0 0 

136 13 3 2 0 0 
33 0 0 54 31 0 
75 0 1 10 0 0 
79 0 31 0 0 0 
39 1 1 0 0 0 
84 0 3 0 0 21 
103 0 3 0 0 0 
24 0 18 0 0 0 
15 0 4 0 0 0 
9 0 18 0 0 0 

59 71 19 5 0 0 0 0 
5 109 0 4 0 0 0 0 
33 12 11 28 2 0 0 0 
102 0 0 8 0 0 0 0 
16 3 20 2 0 0 0 0 
92 2 3 11 0 0 0 0 
83 0 0 3 2 5 13 0 
23 1 9 9 0 0 0 0 
8 3 0 8 0 0 0 0 
3 3 0 18 1 0 0 2 

80 38 36 0 0 0 0 0 0 
0 74 0 44 0 0 0 0 0 
42 37 0 3 2 2 0 0 0 
43 0 13 53 0 0 1 0 0 
6 8 0 25 0 0 0 2 0 
3 62 0 6 0 22 0 15 0 
8 49 0 3 0 14 0 32 0 
2 33 0 1 6 0 0 0 0 
11 6 0 0 0 0 0 2 0 
2 0 0 15 0 0 0 0 10 

143 10 1 0 0 0 0 
111 0 0 7 0 0 0 
50 0 0 24 9 3 0 
59 0 14 37 0 0 0 
18 0 0 23 0 0 0 
54 0 0 54 0 0 0 
0 0 0 106 0 0 0 
7 0 0 35 0 0 0 
15 0 0 3 0 0 1 
21 0 0 6 0 0 0 

113 20 20 1 0 0 0 0 0 0 
22 62 1 23 7 3 0 0 0 0 
21 10 8 43 2 0 2 0 0 0 
56 2 0 52 0 0 0 0 0 0 
4 27 1 0 0 0 0 9 0 0 
58 20 7 14 9 0 0 0 0 0 
18 18 0 8 0 0 11 0 51 0 
3 39 0 0 0 0 0 0 0 0 
7 1 0 1 0 0 0 7 0 3 
16 11 0 0 0 0 0 0 0 0 

70 66 18 0 0 0 0 
60 0 56 2 0 0 0 
27 0 14 3 29 13 0 
50 29 24 5 0 2 0 
4 1 27 0 0 4 5 
0 0 6 40 0 0 62 
95 0 7 2 2 0 0 
15 0 26 0 1 0 0 
4 1 5 3 3 3 0 
2 0 10 1 0 12 2 

98 48 5 3 0 0 0 0 0 0 
59 33 0 0 20 6 0 0 0 0 
30 20 3 0 7 18 7 1 0 0 
7 0 0 0 10 0 3 90 0 0 
34 7 0 0 0 0 0 0 0 0 
10 12 0 0 0 1 8 0 77 0 
31 42 0 0 30 3 0 0 0 0 
32 7 1 0 2 0 0 0 0 0 
5 5 1 0 7 0 0 0 0 1 
6 19 2 0 0 0 0 0 0 0 

51 88 10 4 1 0 0 0 
46 2 64 0 3 3 0 0 
38 2 33 0 1 0 12 0 
107 0 2 0 1 0 0 0 
15 0 3 0 23 0 0 0 
43 11 1 41 0 0 12 0 
15 19 30 0 34 0 1 7 
21 15 4 0 2 0 0 0 
5 10 4 0 0 0 0 0 
1 0 0 0 0 26 0 0 

112 14 20 8 0 
25 28 15 50 0 
17 13 52 2 2 
20 59 30 1 0 
32 2 3 4 0 
84 6 11 5 2 
106 0 0 0 0 
1 5 36 0 0 
9 3 5 2 0 
26 0 1 0 0 

150 3 1 0 0 
118 0 0 0 0 
85 1 0 0 0 
108 0 0 2 0 
19 0 11 3 8 
105 0 0 3 0 
106 0 0 0 0 
42 0 0 0 0 
19 0 0 0 0 
27 0 0 0 0 

87 67 0 0 0 0 
44 0 74 0 0 0 
82 0 3 1 0 0 
110 0 0 0 0 0 
27 0 10 4 0 0 
30 0 59 19 0 0 
93 0 0 0 1 12 
42 0 0 0 0 0 
18 0 1 0 0 0 
27 0 0 0 0 0 

87 1 46 10 9 1 0 0 0 
0 0 46 0 9 60 3 0 0 
3 4 43 3 13 16 4 0 0 
0 0 0 0 66 0 13 31 0 
2 0 7 0 0 0 32 0 0 
3 4 29 0 0 72 0 0 0 
7 0 2 5 6 86 0 0 0 
0 6 1 0 0 11 0 0 24 
0 0 10 0 0 3 6 0 0 
0 0 25 0 0 1 1 0 0 

123 31 0 0 0 0 
85 1 32 0 0 0 
58 4 7 4 12 1 
17 79 12 0 0 2 
34 7 0 0 0 0 
64 44 0 0 0 0 
76 2 1 1 0 26 
12 0 30 0 0 0 
19 0 0 0 0 0 
9 0 18 0 0 0 

112 38 2 1 1 0 0 0 0 0 0 
0 0 78 0 0 4 35 1 0 0 0 
1 10 21 13 0 12 2 24 3 0 0 
0 105 3 1 0 1 0 0 0 0 0 
6 2 29 0 0 0 0 0 0 4 0 
9 32 18 35 12 1 0 0 0 0 1 
40 7 21 25 0 13 0 0 0 0 0 
13 9 5 3 0 12 0 0 0 0 0 
0 5 8 0 0 6 0 0 0 0 0 
21 0 6 0 0 0 0 0 0 0 0 

119 25 5 4 1 0 0 0 0 0 0 
0 6 0 49 1 3 16 37 5 1 0 
4 5 0 35 13 0 0 9 1 9 10 
3 0 0 3 0 0 21 83 0 0 0 
14 0 1 0 0 0 24 0 0 1 1 
24 0 0 6 0 0 30 32 3 0 13 
8 68 0 2 0 0 8 0 0 0 20 
0 14 0 0 0 0 28 0 0 0 0 
0 6 0 5 0 0 3 5 0 0 0 
1 0 0 24 0 0 0 0 0 0 2 

74 75 5 0 0 0 
0 92 0 26 0 0 
0 57 10 17 2 0 
0 107 0 0 0 3 
0 17 0 1 0 23 
0 107 0 1 0 0 
21 81 0 2 0 2 
0 28 0 14 0 0 
1 9 0 9 0 0 
0 26 0 1 0 0 

152 2 0 0 
108 0 10 0 
80 1 2 3 
90 3 17 0 
41 0 0 0 
58 24 26 0 
105 0 1 0 
41 0 1 0 
16 0 2 1 
3 0 24 0 

154 0 0 0 0 
106 12 0 0 0 
24 52 6 4 0 
9 101 0 0 0 
19 22 0 0 0 
49 59 0 0 0 
14 92 0 0 0 
22 20 0 0 0 
11 8 0 0 0 
1 20 5 0 1 

41 113 0 0 0 0 0 0 0 
0 38 45 14 16 3 2 0 0 
0 79 0 0 0 0 2 5 0 
0 33 0 18 0 33 0 26 0 
0 9 0 2 0 30 0 0 0 
0 16 27 11 0 54 0 0 0 
0 12 0 0 0 11 4 79 0 
0 34 0 0 0 8 0 0 0 
0 16 0 0 0 3 0 0 0 
0 17 6 0 0 2 0 1 1 

37 89 16 4 8 0 0 0 0 0 0 
58 13 0 36 0 8 3 0 0 0 0 
34 41 0 0 0 0 5 5 1 0 0 
67 0 0 4 0 0 20 1 18 0 0 
1 12 0 1 0 0 19 8 0 0 0 
36 34 0 8 0 29 1 0 0 0 0 
11 6 0 0 7 0 0 40 38 4 0 
0 0 0 0 0 0 22 20 0 0 0 
10 0 2 0 0 0 0 2 1 0 4 
12 0 0 1 0 1 11 0 0 0 2 

108 46 0 0 0 0 0 0 0 0 
1 33 19 65 0 0 0 0 0 0 
14 36 0 0 6 25 4 1 0 0 
0 110 0 0 0 0 0 0 0 0 
8 11 0 0 0 22 0 0 0 0 
0 51 0 0 0 57 0 0 0 0 
0 78 0 0 0 26 2 0 0 0 
3 39 0 0 0 0 0 0 0 0 
11 1 0 0 0 1 0 0 6 0 
7 19 0 0 0 0 0 0 0 1 

42 27 83 2 0 0 0 0 
35 0 75 0 8 0 0 0 
33 4 30 15 0 1 3 0 
110 0 0 0 0 0 0 0 
2 0 39 0 0 0 0 0 
0 12 38 0 0 0 0 58 
101 0 4 1 0 0 0 0 
1 0 30 3 0 0 8 0 
9 3 3 4 0 0 0 0 
5 0 20 0 0 0 0 2 

134 11 8 1 0 
39 1 70 0 8 
53 4 14 15 0 
77 33 0 0 0 
5 11 25 0 0 
57 13 11 27 0 
24 30 52 0 0 
13 29 0 0 0 
6 8 2 0 3 
1 0 26 0 0 

58 31 6 16 43 0 0 0 0 
1 5 0 2 109 1 0 0 0 
0 49 0 4 31 0 1 1 0 
0 2 0 9 72 27 0 0 0 
0 1 0 5 33 0 0 2 0 
0 8 0 18 48 0 0 34 0 
0 46 0 4 49 0 0 7 0 
0 21 0 9 12 0 0 0 0 
0 3 0 6 3 0 0 0 7 
0 19 0 8 0 0 0 0 0 

118 29 3 3 1 0 0 0 0 0 0 0 
10 0 50 0 0 57 1 0 0 0 0 0 
43 16 4 0 5 15 2 1 0 0 0 0 
3 0 62 0 0 24 0 21 0 0 0 0 
12 3 0 0 0 0 7 2 17 0 0 0 
59 45 0 0 0 3 0 0 0 1 0 0 
16 63 1 0 0 0 26 0 0 0 0 0 
24 14 0 0 0 0 0 0 0 0 4 0 
5 4 4 0 0 0 5 0 0 0 0 1 
23 2 0 0 0 2 0 0 0 0 0 0 

30 82 41 1 0 
58 8 33 19 0 
38 0 9 34 5 
73 35 0 0 2 
39 2 0 0 0 
42 0 6 60 0 
100 0 0 0 6 
41 0 1 0 0 
14 0 5 0 0 
14 0 6 7 0 

42 20 41 51 0 0 0 
46 49 21 1 1 0 0 
37 22 18 2 6 1 0 
67 0 43 0 0 0 0 
6 4 19 0 12 0 0 
2 5 100 0 0 0 1 
77 24 0 5 0 0 0 
38 4 0 0 0 0 0 
18 1 0 0 0 0 0 
7 15 0 0 5 0 0 

20 5 125 2 2 0 0 0 0 0 0 0 
0 0 0 0 82 34 2 0 0 0 0 0 
0 3 2 0 40 15 2 16 8 0 0 0 
0 0 0 0 1 6 0 103 0 0 0 0 
0 0 1 0 18 2 6 0 0 13 1 0 
0 0 0 0 4 2 30 0 64 7 0 1 
0 0 0 0 87 13 6 0 0 0 0 0 
0 1 0 0 39 0 2 0 0 0 0 0 
0 0 3 0 3 7 6 0 0 0 0 0 
0 2 0 0 14 0 0 0 11 0 0 0 

139 12 3 0 0 0 0 0 0 0 0 
19 15 0 72 12 0 0 0 0 0 0 
68 2 2 14 0 0 0 0 0 0 0 
3 39 0 1 0 61 6 0 0 0 0 
8 0 7 1 19 0 0 6 0 0 0 
77 5 26 0 0 0 0 0 0 0 0 
100 5 0 0 0 0 0 0 1 0 0 
8 4 0 0 6 0 0 0 0 24 0 
18 0 0 0 1 0 0 0 0 0 0 
19 2 0 0 0 5 0 0 0 0 1 

68 81 5 0 0 0 0 0 0 0 0 
59 2 4 20 30 1 2 0 0 0 0 
44 1 35 0 0 0 0 3 3 0 0 
2 0 71 0 20 0 0 17 0 0 0 
0 37 1 0 0 0 0 2 1 0 0 
0 14 87 0 0 1 0 0 0 4 2 
93 7 6 0 0 0 0 0 0 0 0 
12 0 30 0 0 0 0 0 0 0 0 
9 3 3 0 0 0 0 0 4 0 0 
1 3 13 0 8 0 0 0 0 2 0 

78 4 8 13 19 9 22 1 0 0 0 0 0 
1 37 0 0 3 1 39 37 0 0 0 0 0 
3 6 0 0 28 7 14 20 3 2 2 1 0 
0 0 0 0 32 52 26 0 0 0 0 0 0 
4 0 0 0 0 16 1 19 1 0 0 0 0 
0 0 3 0 3 7 66 15 0 10 0 0 4 
0 4 0 0 2 73 2 20 0 0 0 5 0 
21 16 0 0 0 0 2 3 0 0 0 0 0 
1 0 3 0 0 0 2 1 8 0 0 4 0 
4 0 0 0 7 0 14 2 0 0 0 0 0 

93 61 0 0 0 
60 4 54 0 0 
72 9 0 5 0 
96 14 0 0 0 
34 7 0 0 0 
81 26 0 1 0 
48 7 24 24 3 
33 0 0 9 0 
8 9 0 2 0 
9 3 0 0 15 

23 128 3 0 
47 71 0 0 
40 45 0 1 
54 56 0 0 
3 38 0 0 
61 47 0 0 
2 104 0 0 
11 31 0 0 
3 12 0 4 
13 14 0 0 

11 26 33 83 1 0 0 0 
2 61 0 30 5 20 0 0 
0 37 0 8 19 0 22 0 
0 85 0 18 0 0 7 0 
0 13 0 4 0 13 8 3 
0 107 0 0 1 0 0 0 
0 106 0 0 0 0 0 0 
0 26 0 5 1 0 10 0 
0 18 0 0 0 0 1 0 
0 27 0 0 0 0 0 0 

64 62 26 2 0 0 0 0 0 
73 6 27 12 0 0 0 0 0 
22 14 3 0 45 1 1 0 0 
72 0 0 0 38 0 0 0 0 
2 35 2 0 0 0 0 2 0 
9 69 0 8 22 0 0 0 0 
7 0 42 0 7 50 0 0 0 
9 6 18 0 2 0 0 0 7 
8 0 10 0 1 0 0 0 0 
14 1 12 0 0 0 0 0 0 

44 106 1 1 2 0 0 0 0 
69 0 2 0 0 41 6 0 0 
17 9 24 18 10 0 8 0 0 
1 0 0 105 3 0 1 0 0 
3 0 9 17 12 0 0 0 0 
1 71 30 0 0 0 0 6 0 
8 6 0 1 40 0 49 0 2 
1 5 24 5 0 0 3 4 0 
1 3 2 7 6 0 0 0 0 
0 20 0 4 3 0 0 0 0 

130 11 13 0 
78 0 24 16 
58 18 10 0 
96 0 14 0 
35 4 2 0 
27 0 81 0 
106 0 0 0 
42 0 0 0 
18 1 0 0 
6 7 3 11 

127 27 0 0 0 
47 17 40 14 0 
28 50 0 8 0 
19 83 0 8 0 
2 39 0 0 0 
6 83 0 19 0 
18 72 0 16 0 
7 35 0 0 0 
8 10 0 0 1 
0 6 0 21 0 

83 41 1 14 15 0 0 0 
0 31 0 5 78 4 0 0 
5 0 5 26 43 4 2 1 
53 0 6 1 50 0 0 0 
6 3 0 24 1 3 4 0 
18 1 0 43 1 0 0 45 
0 0 2 65 34 3 2 0 
0 0 8 1 32 1 0 0 
0 0 5 6 8 0 0 0 
0 1 3 20 3 0 0 0 

141 8 4 1 0 0 0 0 0 0 
20 2 0 96 0 0 0 0 0 0 
5 50 3 1 17 1 7 2 0 0 
5 97 0 8 0 0 0 0 0 0 
0 17 1 15 0 0 2 6 0 0 
26 19 0 21 0 42 0 0 0 0 
13 4 31 5 42 0 1 0 8 2 
3 3 0 19 0 0 0 0 17 0 
0 6 0 13 0 0 0 0 0 0 
0 8 12 5 0 0 0 0 2 0 

120 3 31 0 0 0 0 0 
0 103 15 0 0 0 0 0 
19 41 21 2 3 0 0 0 
0 20 90 0 0 0 0 0 
3 19 19 0 0 0 0 0 
14 5 59 2 0 28 0 0 
1 76 29 0 0 0 0 0 
34 2 2 0 0 0 2 2 
4 4 9 0 2 0 0 0 
5 5 17 0 0 0 0 0 

12 45 78 11 6 2 0 0 0 
14 27 49 21 0 0 4 3 0 
10 3 12 24 10 0 24 3 0 
21 2 0 0 4 0 83 0 0 
0 0 0 12 8 0 15 6 0 
2 34 22 2 48 0 0 0 0 
0 0 38 1 64 0 0 3 0 
0 0 15 18 9 0 0 0 0 
1 9 0 0 9 0 0 0 0 
0 0 0 0 17 0 0 0 10 

116 26 4 3 3 2 0 
44 46 27 1 0 0 0 
33 19 19 13 1 1 0 
0 110 0 0 0 0 0 
0 35 5 1 0 0 0 
49 12 11 36 0 0 0 
15 77 1 0 13 0 0 
3 3 2 20 14 0 0 
0 10 0 6 3 0 0 
1 0 22 3 0 0 1 

133 21 0 0 0 0 0 
68 47 3 0 0 0 0 
54 4 8 20 0 0 0 
29 0 0 53 28 0 0 
29 2 9 1 0 0 0 
12 12 0 0 0 81 3 
1 0 37 3 10 0 55 
2 1 0 1 38 0 0 
5 7 5 1 0 0 1 
21 0 0 0 6 0 0 

75 16 49 12 1 1 0 0 0 
0 32 8 2 0 18 42 16 0 
3 1 18 8 7 49 0 0 0 
0 0 0 102 1 7 0 0 0 
1 0 15 5 0 20 0 0 0 
1 0 6 2 8 90 0 1 0 
0 0 0 83 13 10 0 0 0 
0 0 24 12 0 6 0 0 0 
0 0 10 0 0 5 0 2 2 
0 0 2 1 24 0 0 0 0 

57 83 14 0 0 
100 0 14 3 1 
46 3 13 24 0 
110 0 0 0 0 
35 4 2 0 0 
49 0 59 0 0 
50 7 47 0 2 
40 0 0 0 2 
12 2 5 0 0 
26 1 0 0 0 

102 30 13 9 0 
0 113 4 1 0 
23 46 10 7 0 
0 61 40 9 0 
13 17 0 11 0 
6 9 29 64 0 
24 10 72 0 0 
4 20 9 9 0 
1 14 2 1 1 
0 5 22 0 0 

27 122 5 0 0 0 0 0 0 0 0 
15 1 99 3 0 0 0 0 0 0 0 
8 15 40 8 10 1 1 1 1 1 0 
0 3 106 0 1 0 0 0 0 0 0 
9 9 23 0 0 0 0 0 0 0 0 
6 22 65 0 5 0 0 8 0 0 2 
19 4 70 0 8 0 0 0 5 0 0 
0 34 8 0 0 0 0 0 0 0 0 
6 1 3 8 0 0 1 0 0 0 0 
0 6 6 0 3 0 0 0 12 0 0 

59 94 1 0 0 
71 0 1 46 0 
43 34 0 8 1 
68 0 0 42 0 
35 0 0 6 0 
61 0 8 39 0 
76 0 5 25 0 
40 0 1 1 0 
18 0 1 0 0 
25 1 0 1 0 

151 2 1 0 0 0 0 0 0 
59 0 1 58 0 0 0 0 0 
34 20 14 5 10 3 0 0 0 
59 0 51 0 0 0 0 0 0 
12 15 13 0 1 0 0 0 0 
43 54 0 0 4 0 7 0 0 
8 2 90 0 6 0 0 0 0 
37 0 4 0 0 0 1 0 0 
2 0 10 0 2 0 1 2 2 
2 24 1 0 0 0 0 0 0 

20 131 3 0 0 0 0 0 0 
98 20 0 0 0 0 0 0 0 
44 7 0 18 5 9 2 1 0 
100 3 0 0 0 0 0 0 7 
13 0 0 0 0 10 0 0 18 
84 2 0 1 0 14 7 0 0 
92 0 0 1 0 9 0 0 4 
29 0 0 1 0 0 12 0 0 
1 1 0 0 0 14 0 0 3 
5 22 0 0 0 0 0 0 0 

9 124 21 0 0 0 0 0 
0 32 7 50 29 0 0 0 
2 26 0 26 1 14 17 0 
0 0 0 110 0 0 0 0 
0 21 0 13 3 0 3 1 
0 0 1 0 0 107 0 0 
1 26 0 3 75 0 0 1 
37 1 0 0 0 1 0 3 
2 2 0 14 0 1 0 0 
10 12 0 5 0 0 0 0 

133 19 2 0 0 
48 7 63 0 0 
14 27 45 0 0 
40 69 0 1 0 
12 13 16 0 0 
8 76 23 0 1 
48 28 30 0 0 
31 6 5 0 0 
5 7 7 0 0 
0 2 25 0 0 

131 13 8 2 0 0 0 0 0 0 
29 0 40 3 46 0 0 0 0 0 
58 0 9 4 0 3 12 0 0 0 
108 0 0 0 0 0 0 2 0 0 
1 0 1 39 0 0 0 0 0 0 
35 0 59 14 0 0 0 0 0 0 
94 0 0 11 0 1 0 0 0 0 
37 0 0 5 0 0 0 0 0 0 
11 0 1 2 1 1 0 0 1 2 
24 0 0 3 0 0 0 0 0 0 

80 69 5 0 0 
67 51 0 0 0 
34 35 12 4 1 
106 0 4 0 0 
22 16 3 0 0 
10 97 1 0 0 
103 1 0 2 0 
32 8 1 0 1 
10 2 2 5 0 
6 21 0 0 0 

64 47 43 0 0 
101 17 0 0 0 
42 44 0 0 0 
110 0 0 0 0 
12 29 0 0 0 
36 71 0 1 0 
69 37 0 0 0 
14 27 0 1 0 
15 2 0 1 1 
25 2 0 0 0 

133 9 11 1 0 0 0 0 0 0 
117 0 1 0 0 0 0 0 0 0 
45 1 16 18 5 1 0 0 0 0
[truncated: 546,774 more chars]
